# Supplementary material for: Rescuing low frequency variants within intra-host viral populations directly from Oxford Nanopore sequencing data
Source: Nat Commun. 2022 Mar 14;13:1321. doi: 10.1038/s41467-022-28852-1 (PMC8921239; doi:10.1038/s41467-022-28852-1)
Supplement: Supplementary file 4 — Source data [file 41467_2022_28852_MOESM4_ESM.zip]

Archive with 2,175 entries (2,175 files):
- Variabel Manifest.xlsx
- vcf_results/COVID/cross_patient/Clair3/ERR4968955.vcf
- vcf_results/COVID/cross_patient/Clair3/ERR4968956.vcf
- vcf_results/COVID/cross_patient/Clair3/ERR4968957.vcf
- vcf_results/COVID/cross_patient/Clair3/ERR4968958.vcf
- vcf_results/COVID/cross_patient/Clair3/ERR4968959.vcf
- vcf_results/COVID/cross_patient/Clair3/ERR4968960.vcf
- vcf_results/COVID/cross_patient/Clair3/ERR4968961.vcf
- vcf_results/COVID/cross_patient/Clair3/ERR4968962.vcf
- vcf_results/COVID/cross_patient/Clair3/ERR4968967.vcf
- vcf_results/COVID/cross_patient/Clair3/ERR4968968.vcf
- vcf_results/COVID/cross_patient/Clair3/ERR4968969.vcf
- vcf_results/COVID/cross_patient/Clair3/ERR4968970.vcf
- vcf_results/COVID/cross_patient/Clair3/ERR4968972.vcf
- vcf_results/COVID/cross_patient/Clair3/ERR4968974.vcf
- vcf_results/COVID/cross_patient/Clair3/ERR4968975.vcf
- vcf_results/COVID/cross_patient/Clair3/ERR4968976.vcf
- vcf_results/COVID/cross_patient/Clair3/ERR4968977.vcf
- vcf_results/COVID/cross_patient/Clair3/ERR4968978.vcf
- vcf_results/COVID/cross_patient/Clair3/ERR4968979.vcf
- vcf_results/COVID/cross_patient/Clair3/ERR4968980.vcf
- vcf_results/COVID/cross_patient/Clair3/ERR4968981.vcf
- vcf_results/COVID/cross_patient/Clair3/ERR4968982.vcf
- vcf_results/COVID/cross_patient/Clair3/ERR4968983.vcf
- vcf_results/COVID/cross_patient/Clair3/ERR4968984.vcf
- vcf_results/COVID/cross_patient/Clair3/ERR4968985.vcf
- vcf_results/COVID/cross_patient/Clair3/ERR4968988.vcf
- vcf_results/COVID/cross_patient/Clair3/ERR4968989.vcf
- vcf_results/COVID/cross_patient/Clair3/ERR4968990.vcf
- vcf_results/COVID/cross_patient/Clair3/ERR4968991.vcf
- vcf_results/COVID/cross_patient/Clair3/ERR4968993.vcf
- vcf_results/COVID/cross_patient/Clair3/ERR4968996.vcf
- vcf_results/COVID/cross_patient/Clair3/ERR4968997.vcf
- vcf_results/COVID/cross_patient/Clair3/ERR4968998.vcf
- vcf_results/COVID/cross_patient/Clair3/ERR4968999.vcf
- vcf_results/COVID/cross_patient/Clair3/ERR4969000.vcf
- vcf_results/COVID/cross_patient/Clair3/ERR4969001.vcf
- vcf_results/COVID/cross_patient/Clair3/ERR4969002.vcf
- vcf_results/COVID/cross_patient/Clair3/ERR4969003.vcf
- vcf_results/COVID/cross_patient/Clair3/ERR4969004.vcf
- vcf_results/COVID/cross_patient/Clair3/ERR4969006.vcf
- vcf_results/COVID/cross_patient/Clair3/ERR4969007.vcf
- vcf_results/COVID/cross_patient/Clair3/ERR4969009.vcf
- vcf_results/COVID/cross_patient/Clair3/ERR4969011.vcf
- vcf_results/COVID/cross_patient/Clair3/ERR4969012.vcf
- vcf_results/COVID/cross_patient/Clair3/ERR4969013.vcf
- vcf_results/COVID/cross_patient/Clair3/ERR4969014.vcf
- vcf_results/COVID/cross_patient/Clair3/ERR4969015.vcf
- vcf_results/COVID/cross_patient/Clair3/ERR4969016.vcf
- vcf_results/COVID/cross_patient/Clair3/ERR4969017.vcf
- vcf_results/COVID/cross_patient/Clair3/ERR4969020.vcf
- vcf_results/COVID/cross_patient/Clair3/ERR4969021.vcf
- vcf_results/COVID/cross_patient/Clair3/ERR4969022.vcf
- vcf_results/COVID/cross_patient/Clair3/ERR4969023.vcf
- vcf_results/COVID/cross_patient/Clair3/ERR4969024.vcf
- vcf_results/COVID/cross_patient/Clair3/ERR4969026.vcf
- vcf_results/COVID/cross_patient/Clair3/ERR4969027.vcf
- vcf_results/COVID/cross_patient/Clair3/ERR4969028.vcf
- vcf_results/COVID/cross_patient/Clair3/ERR4969029.vcf
- vcf_results/COVID/cross_patient/Clair3/ERR4969030.vcf
- vcf_results/COVID/cross_patient/Clair3/ERR4969031.vcf
- vcf_results/COVID/cross_patient/Clair3/ERR4969032.vcf
- vcf_results/COVID/cross_patient/Clair3/ERR4969033.vcf
- vcf_results/COVID/cross_patient/Clair3/ERR4969034.vcf
- vcf_results/COVID/cross_patient/Clair3/ERR4969035.vcf
- vcf_results/COVID/cross_patient/Clair3/ERR4969312.vcf
- vcf_results/COVID/cross_patient/Clair3/ERR4969313.vcf
- vcf_results/COVID/cross_patient/Clair3/ERR4969314.vcf
- vcf_results/COVID/cross_patient/Clair3/ERR4969315.vcf
- vcf_results/COVID/cross_patient/Clair3/ERR4969316.vcf
- vcf_results/COVID/cross_patient/Clair3/ERR4969318.vcf
- vcf_results/COVID/cross_patient/Clair3/ERR4969319.vcf
- vcf_results/COVID/cross_patient/Clair3/ERR4969320.vcf
- vcf_results/COVID/cross_patient/Clair3/ERR4969321.vcf
- vcf_results/COVID/cross_patient/Clair3/ERR4969322.vcf
- vcf_results/COVID/cross_patient/Clair3/ERR4969323.vcf
- vcf_results/COVID/cross_patient/Clair3/ERR4969324.vcf
- vcf_results/COVID/cross_patient/Clair3/ERR4969326.vcf
- vcf_results/COVID/cross_patient/Clair3/ERR4969327.vcf
- vcf_results/COVID/cross_patient/Clair3/ERR4969329.vcf
- vcf_results/COVID/cross_patient/Clair3/ERR4969330.vcf
- vcf_results/COVID/cross_patient/Clair3/ERR4969331.vcf
- vcf_results/COVID/cross_patient/Clair3/ERR4969332.vcf
- vcf_results/COVID/cross_patient/Clair3/ERR4969333.vcf
- vcf_results/COVID/cross_patient/Clair3/ERR4969334.vcf
- vcf_results/COVID/cross_patient/Clair3/ERR4969335.vcf
- vcf_results/COVID/cross_patient/Clair3/ERR4969336.vcf
- vcf_results/COVID/cross_patient/Clair3/ERR4969337.vcf
- vcf_results/COVID/cross_patient/Clair3/ERR4969338.vcf
- vcf_results/COVID/cross_patient/Clair3/ERR4969340.vcf
- vcf_results/COVID/cross_patient/Clair3/ERR4969341.vcf
- vcf_results/COVID/cross_patient/Clair3/ERR4969342.vcf
- vcf_results/COVID/cross_patient/Clair3/ERR4969344.vcf
- vcf_results/COVID/cross_patient/Clair3/ERR4969345.vcf
- vcf_results/COVID/cross_patient/Clair3/ERR4969346.vcf
- vcf_results/COVID/cross_patient/Clair3/ERR4969347.vcf
- vcf_results/COVID/cross_patient/Clair3/ERR4969348.vcf
- vcf_results/COVID/cross_patient/Clair3/ERR4969349.vcf
- vcf_results/COVID/cross_patient/Clair3/ERR4969351.vcf
- vcf_results/COVID/cross_patient/Clair3/ERR4969352.vcf
- vcf_results/COVID/cross_patient/Clair3/ERR4969353.vcf
- vcf_results/COVID/cross_patient/Clair3/ERR4969354.vcf
- vcf_results/COVID/cross_patient/Clair3/ERR4969355.vcf
- vcf_results/COVID/cross_patient/Clair3/ERR4969357.vcf
- vcf_results/COVID/cross_patient/Illumina/ERR4969168.vcf
- vcf_results/COVID/cross_patient/Illumina/ERR4969171.vcf
- vcf_results/COVID/cross_patient/Illumina/ERR4969192.vcf
- vcf_results/COVID/cross_patient/Illumina/ERR4969199.vcf
- vcf_results/COVID/cross_patient/Illumina/ERR4969200.vcf
- vcf_results/COVID/cross_patient/Illumina/ERR4969201.vcf
- vcf_results/COVID/cross_patient/Illumina/ERR4969203.vcf
- vcf_results/COVID/cross_patient/Illumina/ERR4969995.vcf
- vcf_results/COVID/cross_patient/Illumina/ERR4969996.vcf
- vcf_results/COVID/cross_patient/Illumina/ERR4969997.vcf
- vcf_results/COVID/cross_patient/Illumina/ERR4969998.vcf
- vcf_results/COVID/cross_patient/Illumina/ERR4969999.vcf
- vcf_results/COVID/cross_patient/Illumina/ERR4970000.vcf
- vcf_results/COVID/cross_patient/Illumina/ERR4970001.vcf
- vcf_results/COVID/cross_patient/Illumina/ERR4970002.vcf
- vcf_results/COVID/cross_patient/Illumina/ERR4970003.vcf
- vcf_results/COVID/cross_patient/Illumina/ERR4970004.vcf
- vcf_results/COVID/cross_patient/Illumina/ERR4970005.vcf
- vcf_results/COVID/cross_patient/Illumina/ERR4970006.vcf
- vcf_results/COVID/cross_patient/Illumina/ERR4970007.vcf
- vcf_results/COVID/cross_patient/Illumina/ERR4970008.vcf
- vcf_results/COVID/cross_patient/Illumina/ERR4970009.vcf
- vcf_results/COVID/cross_patient/Illumina/ERR4970044.vcf
- vcf_results/COVID/cross_patient/Illumina/ERR4970045.vcf
- vcf_results/COVID/cross_patient/Illumina/ERR4970046.vcf
- vcf_results/COVID/cross_patient/Illumina/ERR4970047.vcf
- vcf_results/COVID/cross_patient/Illumina/ERR4970048.vcf
- vcf_results/COVID/cross_patient/Illumina/ERR4970049.vcf
- vcf_results/COVID/cross_patient/Illumina/ERR4970050.vcf
- vcf_results/COVID/cross_patient/Illumina/ERR4970051.vcf
- vcf_results/COVID/cross_patient/Illumina/ERR4970052.vcf
- vcf_results/COVID/cross_patient/Illumina/ERR4970053.vcf
- vcf_results/COVID/cross_patient/Illumina/ERR4970054.vcf
- vcf_results/COVID/cross_patient/Illumina/ERR4970055.vcf
- vcf_results/COVID/cross_patient/Illumina/ERR4970056.vcf
- vcf_results/COVID/cross_patient/Illumina/ERR4970057.vcf
- vcf_results/COVID/cross_patient/Illumina/ERR4970058.vcf
- vcf_results/COVID/cross_patient/Illumina/ERR4970059.vcf
- vcf_results/COVID/cross_patient/Illumina/ERR4970060.vcf
- vcf_results/COVID/cross_patient/Illumina/ERR4970061.vcf
- vcf_results/COVID/cross_patient/Illumina/ERR4970062.vcf
- vcf_results/COVID/cross_patient/Illumina/ERR4970063.vcf
- vcf_results/COVID/cross_patient/Illumina/ERR4970064.vcf
- vcf_results/COVID/cross_patient/Illumina/ERR4970067.vcf
- vcf_results/COVID/cross_patient/Illumina/ERR4970068.vcf
- vcf_results/COVID/cross_patient/Illumina/ERR4970069.vcf
- vcf_results/COVID/cross_patient/Illumina/ERR4970071.vcf
- vcf_results/COVID/cross_patient/Illumina/ERR4970072.vcf
- vcf_results/COVID/cross_patient/Illumina/ERR4970073.vcf
- vcf_results/COVID/cross_patient/Illumina/ERR4970074.vcf
- vcf_results/COVID/cross_patient/Illumina/ERR4970075.vcf
- vcf_results/COVID/cross_patient/Illumina/ERR4970076.vcf
- vcf_results/COVID/cross_patient/Illumina/ERR4970077.vcf
- vcf_results/COVID/cross_patient/Illumina/ERR4970078.vcf
- vcf_results/COVID/cross_patient/Illumina/ERR4970079.vcf
- vcf_results/COVID/cross_patient/Illumina/ERR4970080.vcf
- vcf_results/COVID/cross_patient/Illumina/ERR4970081.vcf
- vcf_results/COVID/cross_patient/Illumina/ERR4970082.vcf
- vcf_results/COVID/cross_patient/Illumina/ERR4970083.vcf
- vcf_results/COVID/cross_patient/Illumina/ERR4970084.vcf
- vcf_results/COVID/cross_patient/Illumina/ERR4970086.vcf
- vcf_results/COVID/cross_patient/Illumina/ERR4970087.vcf
- vcf_results/COVID/cross_patient/Illumina/ERR4970088.vcf
- vcf_results/COVID/cross_patient/Illumina/ERR4970089.vcf
- vcf_results/COVID/cross_patient/Illumina/ERR4970090.vcf
- vcf_results/COVID/cross_patient/Illumina/ERR4970091.vcf
- vcf_results/COVID/cross_patient/Illumina/ERR4970092.vcf
- vcf_results/COVID/cross_patient/Illumina/ERR4970093.vcf
- vcf_results/COVID/cross_patient/Illumina/ERR4970094.vcf
- vcf_results/COVID/cross_patient/Illumina/ERR4970095.vcf
- vcf_results/COVID/cross_patient/Illumina/ERR4970096.vcf
- vcf_results/COVID/cross_patient/Illumina/ERR4970097.vcf
- vcf_results/COVID/cross_patient/Illumina/ERR4970098.vcf
- vcf_results/COVID/cross_patient/Illumina/ERR4970099.vcf
- vcf_results/COVID/cross_patient/Illumina/ERR4970100.vcf
- vcf_results/COVID/cross_patient/Illumina/ERR4970101.vcf
- vcf_results/COVID/cross_patient/Illumina/ERR4970102.vcf
- vcf_results/COVID/cross_patient/Illumina/ERR4970103.vcf
- vcf_results/COVID/cross_patient/Illumina/ERR4970104.vcf
- vcf_results/COVID/cross_patient/Illumina/ERR4970105.vcf
- vcf_results/COVID/cross_patient/Illumina/ERR4970106.vcf
- vcf_results/COVID/cross_patient/Illumina/ERR4970107.vcf
- vcf_results/COVID/cross_patient/Illumina/ERR4970109.vcf
- vcf_results/COVID/cross_patient/Illumina/ERR4970110.vcf
- vcf_results/COVID/cross_patient/Illumina/ERR4970111.vcf
- vcf_results/COVID/cross_patient/Illumina/ERR4970112.vcf
- vcf_results/COVID/cross_patient/Illumina/ERR4970113.vcf
- vcf_results/COVID/cross_patient/Illumina/ERR4970114.vcf
- vcf_results/COVID/cross_patient/Illumina/ERR4970115.vcf
- vcf_results/COVID/cross_patient/Illumina/ERR4970116.vcf
- vcf_results/COVID/cross_patient/Illumina/ERR4970117.vcf
- vcf_results/COVID/cross_patient/Illumina/ERR4970118.vcf
- vcf_results/COVID/cross_patient/Illumina/ERR4970119.vcf
- vcf_results/COVID/cross_patient/Illumina/ERR4970121.vcf
- vcf_results/COVID/cross_patient/Illumina/ERR4970122.vcf
- vcf_results/COVID/cross_patient/Illumina/ERR4970123.vcf
- vcf_results/COVID/cross_patient/Illumina/ERR4970124.vcf
- vcf_results/COVID/cross_patient/Illumina/ERR4970125.vcf
- vcf_results/COVID/cross_patient/Illumina/ERR4970126.vcf
- vcf_results/COVID/cross_patient/Illumina/ERR4970127.vcf
- vcf_results/COVID/cross_patient/Illumina/ERR4970128.vcf
- vcf_results/COVID/cross_patient/Illumina/ERR4970129.vcf
- vcf_results/COVID/cross_patient/Illumina/ERR4970130.vcf
- vcf_results/COVID/cross_patient/Lofreq_default_dp10/ERR4968955.vcf
- vcf_results/COVID/cross_patient/Lofreq_default_dp10/ERR4968956.vcf
- vcf_results/COVID/cross_patient/Lofreq_default_dp10/ERR4968957.vcf
- vcf_results/COVID/cross_patient/Lofreq_default_dp10/ERR4968958.vcf
- vcf_results/COVID/cross_patient/Lofreq_default_dp10/ERR4968959.vcf
- vcf_results/COVID/cross_patient/Lofreq_default_dp10/ERR4968960.vcf
- vcf_results/COVID/cross_patient/Lofreq_default_dp10/ERR4968961.vcf
- vcf_results/COVID/cross_patient/Lofreq_default_dp10/ERR4968962.vcf
- vcf_results/COVID/cross_patient/Lofreq_default_dp10/ERR4968967.vcf
- vcf_results/COVID/cross_patient/Lofreq_default_dp10/ERR4968968.vcf
- vcf_results/COVID/cross_patient/Lofreq_default_dp10/ERR4968969.vcf
- vcf_results/COVID/cross_patient/Lofreq_default_dp10/ERR4968970.vcf
- vcf_results/COVID/cross_patient/Lofreq_default_dp10/ERR4968972.vcf
- vcf_results/COVID/cross_patient/Lofreq_default_dp10/ERR4968974.vcf
- vcf_results/COVID/cross_patient/Lofreq_default_dp10/ERR4968975.vcf
- vcf_results/COVID/cross_patient/Lofreq_default_dp10/ERR4968976.vcf
- vcf_results/COVID/cross_patient/Lofreq_default_dp10/ERR4968977.vcf
- vcf_results/COVID/cross_patient/Lofreq_default_dp10/ERR4968978.vcf
- vcf_results/COVID/cross_patient/Lofreq_default_dp10/ERR4968979.vcf
- vcf_results/COVID/cross_patient/Lofreq_default_dp10/ERR4968980.vcf
- vcf_results/COVID/cross_patient/Lofreq_default_dp10/ERR4968981.vcf
- vcf_results/COVID/cross_patient/Lofreq_default_dp10/ERR4968982.vcf
- vcf_results/COVID/cross_patient/Lofreq_default_dp10/ERR4968983.vcf
- vcf_results/COVID/cross_patient/Lofreq_default_dp10/ERR4968984.vcf
- vcf_results/COVID/cross_patient/Lofreq_default_dp10/ERR4968985.vcf
- vcf_results/COVID/cross_patient/Lofreq_default_dp10/ERR4968988.vcf
- vcf_results/COVID/cross_patient/Lofreq_default_dp10/ERR4968989.vcf
- vcf_results/COVID/cross_patient/Lofreq_default_dp10/ERR4968990.vcf
- vcf_results/COVID/cross_patient/Lofreq_default_dp10/ERR4968991.vcf
- vcf_results/COVID/cross_patient/Lofreq_default_dp10/ERR4968993.vcf
- vcf_results/COVID/cross_patient/Lofreq_default_dp10/ERR4968996.vcf
- vcf_results/COVID/cross_patient/Lofreq_default_dp10/ERR4968997.vcf
- vcf_results/COVID/cross_patient/Lofreq_default_dp10/ERR4968998.vcf
- vcf_results/COVID/cross_patient/Lofreq_default_dp10/ERR4968999.vcf
- vcf_results/COVID/cross_patient/Lofreq_default_dp10/ERR4969000.vcf
- vcf_results/COVID/cross_patient/Lofreq_default_dp10/ERR4969001.vcf
- vcf_results/COVID/cross_patient/Lofreq_default_dp10/ERR4969002.vcf
- vcf_results/COVID/cross_patient/Lofreq_default_dp10/ERR4969003.vcf
- vcf_results/COVID/cross_patient/Lofreq_default_dp10/ERR4969004.vcf
- vcf_results/COVID/cross_patient/Lofreq_default_dp10/ERR4969006.vcf
- vcf_results/COVID/cross_patient/Lofreq_default_dp10/ERR4969007.vcf
- vcf_results/COVID/cross_patient/Lofreq_default_dp10/ERR4969009.vcf
- vcf_results/COVID/cross_patient/Lofreq_default_dp10/ERR4969011.vcf
- vcf_results/COVID/cross_patient/Lofreq_default_dp10/ERR4969012.vcf
- vcf_results/COVID/cross_patient/Lofreq_default_dp10/ERR4969013.vcf
- vcf_results/COVID/cross_patient/Lofreq_default_dp10/ERR4969014.vcf
- vcf_results/COVID/cross_patient/Lofreq_default_dp10/ERR4969015.vcf
- vcf_results/COVID/cross_patient/Lofreq_default_dp10/ERR4969016.vcf
- vcf_results/COVID/cross_patient/Lofreq_default_dp10/ERR4969017.vcf
- vcf_results/COVID/cross_patient/Lofreq_default_dp10/ERR4969020.vcf
- vcf_results/COVID/cross_patient/Lofreq_default_dp10/ERR4969021.vcf
- vcf_results/COVID/cross_patient/Lofreq_default_dp10/ERR4969022.vcf
- vcf_results/COVID/cross_patient/Lofreq_default_dp10/ERR4969023.vcf
- vcf_results/COVID/cross_patient/Lofreq_default_dp10/ERR4969024.vcf
- vcf_results/COVID/cross_patient/Lofreq_default_dp10/ERR4969026.vcf
- vcf_results/COVID/cross_patient/Lofreq_default_dp10/ERR4969027.vcf
- vcf_results/COVID/cross_patient/Lofreq_default_dp10/ERR4969028.vcf
- vcf_results/COVID/cross_patient/Lofreq_default_dp10/ERR4969029.vcf
- vcf_results/COVID/cross_patient/Lofreq_default_dp10/ERR4969030.vcf
- vcf_results/COVID/cross_patient/Lofreq_default_dp10/ERR4969031.vcf
- vcf_results/COVID/cross_patient/Lofreq_default_dp10/ERR4969032.vcf
- vcf_results/COVID/cross_patient/Lofreq_default_dp10/ERR4969033.vcf
- vcf_results/COVID/cross_patient/Lofreq_default_dp10/ERR4969034.vcf
- vcf_results/COVID/cross_patient/Lofreq_default_dp10/ERR4969035.vcf
- vcf_results/COVID/cross_patient/Lofreq_default_dp10/ERR4969312.vcf
- vcf_results/COVID/cross_patient/Lofreq_default_dp10/ERR4969313.vcf
- vcf_results/COVID/cross_patient/Lofreq_default_dp10/ERR4969314.vcf
- vcf_results/COVID/cross_patient/Lofreq_default_dp10/ERR4969315.vcf
- vcf_results/COVID/cross_patient/Lofreq_default_dp10/ERR4969316.vcf
- vcf_results/COVID/cross_patient/Lofreq_default_dp10/ERR4969318.vcf
- vcf_results/COVID/cross_patient/Lofreq_default_dp10/ERR4969319.vcf
- vcf_results/COVID/cross_patient/Lofreq_default_dp10/ERR4969320.vcf
- vcf_results/COVID/cross_patient/Lofreq_default_dp10/ERR4969321.vcf
- vcf_results/COVID/cross_patient/Lofreq_default_dp10/ERR4969322.vcf
- vcf_results/COVID/cross_patient/Lofreq_default_dp10/ERR4969323.vcf
- vcf_results/COVID/cross_patient/Lofreq_default_dp10/ERR4969324.vcf
- vcf_results/COVID/cross_patient/Lofreq_default_dp10/ERR4969326.vcf
- vcf_results/COVID/cross_patient/Lofreq_default_dp10/ERR4969327.vcf
- vcf_results/COVID/cross_patient/Lofreq_default_dp10/ERR4969329.vcf
- vcf_results/COVID/cross_patient/Lofreq_default_dp10/ERR4969330.vcf
- vcf_results/COVID/cross_patient/Lofreq_default_dp10/ERR4969331.vcf
- vcf_results/COVID/cross_patient/Lofreq_default_dp10/ERR4969332.vcf
- vcf_results/COVID/cross_patient/Lofreq_default_dp10/ERR4969333.vcf
- vcf_results/COVID/cross_patient/Lofreq_default_dp10/ERR4969334.vcf
- vcf_results/COVID/cross_patient/Lofreq_default_dp10/ERR4969335.vcf
- vcf_results/COVID/cross_patient/Lofreq_default_dp10/ERR4969336.vcf
- vcf_results/COVID/cross_patient/Lofreq_default_dp10/ERR4969337.vcf
- vcf_results/COVID/cross_patient/Lofreq_default_dp10/ERR4969338.vcf
- vcf_results/COVID/cross_patient/Lofreq_default_dp10/ERR4969340.vcf
- vcf_results/COVID/cross_patient/Lofreq_default_dp10/ERR4969341.vcf
- vcf_results/COVID/cross_patient/Lofreq_default_dp10/ERR4969342.vcf
- vcf_results/COVID/cross_patient/Lofreq_default_dp10/ERR4969344.vcf
- vcf_results/COVID/cross_patient/Lofreq_default_dp10/ERR4969345.vcf
[truncated: 1,875 more entries]
