# Supplementary material for: Rescuing low frequency variants within intra-host viral populations directly from Oxford Nanopore sequencing data
Source: Nat Commun. 2022 Mar 14;13:1321. doi: 10.1038/s41467-022-28852-1 (PMC8921239; doi:10.1038/s41467-022-28852-1)
Supplement: Supplementary file 4 — Source data [file 41467_2022_28852_MOESM4_ESM.zip › Variabel Manifest.xlsx]

## Sheet: time-series COVID
SRA Accesion ID	Platform	Time Point	Paired	PASS QC	Included in analysis	Breadth of Coverage	Mean Depth of Coverage	# Raw Reads	# Mapped Reads	Mean Read Length
SRR13206487	Illumina	1	TRUE	TRUE	TRUE	0.997592	1563.03	190496	186893	250
SRR13180181	ONT	1	TRUE	TRUE	TRUE	0.988362	708.338	55993	55993	511
SRR13206485	Illumina	2	TRUE	TRUE	TRUE	0.997759	1444.16	177166	172885	249
SRR13180180	ONT	2	TRUE	TRUE	TRUE	0.997759	2299.38	180279	180279	509
SRR13206484	Illumina	3	TRUE	TRUE	TRUE	0.997759	1485.73	181456	177656	250
SRR13180169	ONT	3	TRUE	TRUE	TRUE	0.997759	3587.52	282994	282994	509
SRR13206498	Illumina	4	TRUE	TRUE	FALSE	0.997759	2051.92	251842	245763	249
SRR13180165	ONT	4	TRUE	FALSE	FALSE	0.935491	180.41	14334	14334	509
SRR13206492	Illumina	5	TRUE	TRUE	TRUE	0.997759	1696.21	207350	202926	250
SRR13180164	ONT	5	TRUE	TRUE	TRUE	0.997759	4851.94	382392	382392	509
SRR13180163	ONT	6	FALSE	TRUE	FALSE	0.99786	4481.05	353913	353913	505
SRR13206497	Illumina	7	TRUE	TRUE	TRUE	0.997759	1220.34	149424	146226	249
SRR13180162	ONT	7	TRUE	TRUE	TRUE	0.997793	3601.56	284918	284918	506
SRR13180161	ONT	8	FALSE	TRUE	FALSE	0.997826	4368.51	347503	347449	503
SRR13180160	ONT	9	FALSE	TRUE	FALSE	0.997759	3065.83	242436	242436	506
SRR13206482	Illumina	10	TRUE	TRUE	TRUE	0.997759	1951.24	238408	234076	248
SRR13180159	ONT	10	TRUE	TRUE	TRUE	0.997759	4549.9	359825	359825	505
SRR13206500	Illumina	11	TRUE	TRUE	TRUE	0.997559	2020.16	247536	241968	249
SRR13180179	ONT	11	TRUE	TRUE	TRUE	0.997927	7758.74	613447	613447	507
SRR13206499	Illumina	12	TRUE	TRUE	TRUE	0.992074	1681.89	204710	201556	249
SRR13180178	ONT	12	TRUE	TRUE	TRUE	0.996923	5797.76	458229	458229	506
SRR13206501	Illumina	13	TRUE	TRUE	TRUE	0.984818	2024.33	248302	242826	249
SRR13180177	ONT	13	TRUE	TRUE	TRUE	0.977761	3369.58	265948	265948	508
SRR13206489	Illumina	14	TRUE	TRUE	TRUE	0.997358	2307.63	281822	276645	249
SRR13180176	ONT	14	TRUE	TRUE	TRUE	0.997392	4170.04	329288	329288	508
SRR13206486	Illumina	15	TRUE	TRUE	TRUE	0.993312	1271.58	155420	152201	249
SRR13180175	ONT	15	TRUE	TRUE	TRUE	0.997793	6182.31	487315	487315	508
SRR13206483	Illumina	16	TRUE	TRUE	TRUE	0.997759	1864.34	228442	223687	249
SRR13180174	ONT	16	TRUE	TRUE	TRUE	0.997826	9761.7	771351	771351	507
SRR13206495	Illumina	17	TRUE	TRUE	TRUE	0.992074	1828.86	223522	219534	248
SRR13180173	ONT	17	TRUE	TRUE	TRUE	0.998696	4964.27	391968	391968	507
SRR13206496	Illumina	18	TRUE	TRUE	TRUE	0.965254	1630.63	201196	194878	249
SRR13180172	ONT	18	TRUE	TRUE	TRUE	0.925894	697.276	55194	55194	506
SRR13206494	Illumina	19	TRUE	TRUE	TRUE	0.962445	2140.73	263694	258751	247
SRR13180171	ONT	19	TRUE	TRUE	TRUE	0.952346	3135.39	248256	248256	505
SRR13206493	Illumina	20	TRUE	TRUE	TRUE	0.9794	1414.07	174064	169476	248
SRR13180170	ONT	20	TRUE	TRUE	TRUE	0.96288	939.769	74610	74610	506
SRR13206490	Illumina	21	TRUE	TRUE	TRUE	0.967194	1691.74	206932	203511	248
SRR13180168	ONT	21	TRUE	TRUE	TRUE	0.95676	4855.46	385277	385277	506
SRR13206491	Illumina	22	TRUE	TRUE	TRUE	0.988195	1259.05	154048	150676	249
SRR13180167	ONT	22	TRUE	TRUE	TRUE	0.985085	2371.16	187670	187670	505
SRR13206488	Illumina	23	TRUE	TRUE	FALSE	0.95462	1791.72	225730	214734	247
SRR13180166	ONT	23	TRUE	FALSE	FALSE	0.860917	258.697	20547	20547	506

## Sheet: cross-patient COVID
SRA Accesion ID	Platform	Sample ID	Protocol	Paired	PASS QC	Included in analysis	Breadth of Coverage	Mean Depth of Coverage	# Raw Reads	# Mapped Reads	Mean Read Length
ERR4968987	ONT	NORW-EB1DB	routine	TRUE	FALSE	FALSE	0.845066	536.427	76420	76420	396
ERR4969170	Illumina	NORW-EB1DB	routine	TRUE	TRUE	FALSE	0.917701	3482.6	760602	760580	137
ERR4970123	Illumina	NORW-EB232	routine	TRUE	TRUE	TRUE	0.990001	8048.64	1757762	1757759	137
ERR4968998	ONT	NORW-EB232	routine	TRUE	TRUE	TRUE	0.951777	687.581	96454	96454	399
ERR4969175	Illumina	NORW-EB250	routine	TRUE	FALSE	FALSE	0.372137	1074.09	236704	236704	136
ERR4969040	ONT	NORW-EB250	routine	TRUE	FALSE	FALSE	0.334214	237.834	37086	37086	378
ERR4970102	Illumina	NORW-EB26F	routine	TRUE	TRUE	TRUE	0.997191	4964.91	1083086	1082983	137
ERR4968970	ONT	NORW-EB26F	routine	TRUE	TRUE	TRUE	0.988429	813.346	113017	113017	401
ERR4969049	ONT	NORW-EB27E	routine	TRUE	FALSE	FALSE	0	0.775407	83	83	466
ERR4969173	Illumina	NORW-EB27E	routine	TRUE	TRUE	FALSE	0.918704	16620.8	3432760	3432713	144
ERR4970124	Illumina	NORW-EB28D	routine	TRUE	TRUE	TRUE	0.998127	13477.4	2880398	2880340	140
ERR4969006	ONT	NORW-EB28D	routine	TRUE	TRUE	TRUE	0.997124	1445.35	190126	190126	412
ERR4970113	Illumina	NORW-EB29C	routine	TRUE	TRUE	TRUE	0.998194	7710.12	1665098	1665064	138
ERR4969030	ONT	NORW-EB29C	routine	TRUE	TRUE	TRUE	0.996188	1346.47	181775	181775	408
ERR4970099	Illumina	NORW-EB2AB	routine	TRUE	TRUE	TRUE	0.992777	5140.95	1109502	1109409	138
ERR4969031	ONT	NORW-EB2AB	routine	TRUE	TRUE	TRUE	0.988864	1391.93	185916	185916	410
ERR4970103	Illumina	NORW-EB2F6	routine	TRUE	TRUE	TRUE	0.997726	5158.18	1125996	1125984	137
ERR4968991	ONT	NORW-EB2F6	routine	TRUE	TRUE	TRUE	0.997057	1122.65	156968	156968	400
ERR4970084	Illumina	NORW-EB311	routine	TRUE	TRUE	TRUE	0.982008	2784.06	608748	608723	136
ERR4968960	ONT	NORW-EB311	routine	TRUE	TRUE	TRUE	0.967762	785.994	112498	112498	395
ERR4970110	Illumina	NORW-EB320	routine	TRUE	TRUE	TRUE	0.997291	6886.31	1494008	1494007	137
ERR4968974	ONT	NORW-EB320	routine	TRUE	TRUE	TRUE	0.99067	864.101	119192	119192	403
ERR4970109	Illumina	NORW-EB33F	routine	TRUE	TRUE	TRUE	0.997291	6846.56	1472302	1472302	139
ERR4968983	ONT	NORW-EB33F	routine	TRUE	TRUE	TRUE	0.991004	884.777	116560	116560	413
ERR4970117	Illumina	NORW-EB34E	routine	TRUE	TRUE	TRUE	0.997525	7419.9	1597356	1597354	139
ERR4969015	ONT	NORW-EB34E	routine	TRUE	TRUE	TRUE	0.984751	1214.68	162114	162114	410
ERR4970101	Illumina	NORW-EB36C	routine	TRUE	TRUE	TRUE	0.973748	3961.04	855670	855669	138
ERR4968981	ONT	NORW-EB36C	routine	TRUE	TRUE	TRUE	0.937264	894.983	126991	126991	397
ERR4970125	Illumina	NORW-EB37B	routine	TRUE	TRUE	TRUE	0.997358	13181.8	2849764	2849764	138
ERR4969004	ONT	NORW-EB37B	routine	TRUE	TRUE	TRUE	0.991105	1219.68	165760	165760	406
ERR4970127	Illumina	NORW-EB3D5	routine	TRUE	TRUE	TRUE	0.997358	16162.6	3452272	3452151	140
ERR4968957	ONT	NORW-EB3D5	routine	TRUE	TRUE	TRUE	0.991339	1406.96	188992	188992	409
ERR4970112	Illumina	NORW-EB43C	routine	TRUE	TRUE	TRUE	0.994148	4846.76	1063638	1063584	136
ERR4969011	ONT	NORW-EB43C	routine	TRUE	TRUE	TRUE	0.957964	1109.1	155726	155726	399
ERR4970086	Illumina	NORW-EBEC5	routine	TRUE	TRUE	TRUE	0.980905	2422.44	522726	522722	138
ERR4968955	ONT	NORW-EBEC5	routine	TRUE	TRUE	TRUE	0.922382	728.463	99504	99504	406
ERR4970098	Illumina	NORW-EC35C	routine	TRUE	TRUE	TRUE	0.997224	4579.44	997194	997082	137
ERR4968967	ONT	NORW-EC35C	routine	TRUE	TRUE	TRUE	0.991974	833.172	114438	114438	403
ERR4969181	Illumina	NORW-EC36B	routine	TRUE	FALSE	FALSE	0.0195967	157.169	33172	33170	143
ERR4969036	ONT	NORW-EC36B	routine	TRUE	FALSE	FALSE	0.0121727	2.38408	425	425	356
ERR4969186	Illumina	NORW-EC37A	routine	TRUE	FALSE	FALSE	0.12564	203.22	46678	46673	132
ERR4969051	ONT	NORW-EC37A	routine	TRUE	FALSE	FALSE	0.110624	35.0322	5915	5915	363
ERR4970080	Illumina	NORW-EC389	routine	TRUE	TRUE	TRUE	0.99806	2398.95	520914	520913	137
ERR4969014	ONT	NORW-EC389	routine	TRUE	TRUE	TRUE	0.997191	1439.2	191262	191262	411
ERR4969177	Illumina	NORW-EC398	routine	TRUE	FALSE	FALSE	0.0363509	44.9694	11610	11610	123
ERR4969046	ONT	NORW-EC398	routine	TRUE	FALSE	FALSE	0.0125405	15.9837	2312	2312	394
ERR4969190	Illumina	NORW-EC3A7	routine	TRUE	FALSE	FALSE	0.0973815	771.708	169568	169552	136
ERR4969044	ONT	NORW-EC3A7	routine	TRUE	FALSE	FALSE	0.069993	74.9779	12212	12212	368
ERR4969166	Illumina	NORW-EC3C5	routine	TRUE	FALSE	FALSE	0.693743	1164.17	255704	255704	136
ERR4969025	ONT	NORW-EC3C5	routine	TRUE	FALSE	FALSE	0.659466	625.417	93973	93973	385
ERR4970089	Illumina	NORW-EC3E3	routine	TRUE	TRUE	TRUE	0.988295	3445.05	754344	754277	136
ERR4968993	ONT	NORW-EC3E3	routine	TRUE	TRUE	TRUE	0.988229	1027.14	141283	141283	404
ERR4970081	Illumina	NORW-EC40E	routine	TRUE	TRUE	TRUE	0.997793	1900.74	416484	416484	136
ERR4969028	ONT	NORW-EC40E	routine	TRUE	TRUE	TRUE	0.997191	1407.06	188415	188415	409
ERR4970079	Illumina	NORW-EC41D	routine	TRUE	TRUE	TRUE	0.997091	2378.06	517686	517618	137
ERR4969007	ONT	NORW-EC41D	routine	TRUE	TRUE	TRUE	0.989968	808.393	110292	110292	405
ERR4970082	Illumina	NORW-EC42C	routine	TRUE	TRUE	TRUE	0.995151	2288.52	498768	498733	137
ERR4968976	ONT	NORW-EC42C	routine	TRUE	TRUE	TRUE	0.983413	919.092	127742	127742	401
ERR4969188	Illumina	NORW-EC43B	routine	FALSE	FALSE	FALSE	0.0121727	4.40013	5026	5024	58
ERR4969018	ONT	NORW-EC44A	routine	TRUE	FALSE	FALSE	0.899542	884.13	122960	122960	400
ERR4970085	Illumina	NORW-EC44A	routine	TRUE	TRUE	FALSE	0.947664	2866.23	624990	624932	137
ERR4969179	Illumina	NORW-EC459	routine	TRUE	FALSE	FALSE	0.0589907	92.5361	21892	21879	129
ERR4969045	ONT	NORW-EC459	routine	TRUE	FALSE	FALSE	0.0446444	40.1687	6137	6137	381
ERR4969184	Illumina	NORW-EC468	routine	TRUE	FALSE	FALSE	0.421229	566.922	124842	124735	136
ERR4969052	ONT	NORW-EC468	routine	TRUE	FALSE	FALSE	0.325586	94.1604	14330	14330	381
ERR4970067	Illumina	NORW-EC4A4	routine	TRUE	TRUE	TRUE	0.997157	978.143	212718	212718	137
ERR4969013	ONT	NORW-EC4A4	routine	TRUE	TRUE	TRUE	0.997157	1497.5	196061	196061	414
ERR4970093	Illumina	NORW-EC4C2	routine	TRUE	TRUE	TRUE	0.997659	3010.96	652026	652026	138
ERR4969016	ONT	NORW-EC4C2	routine	TRUE	TRUE	TRUE	0.997124	1209.41	162786	162786	409
ERR4970116	Illumina	NORW-EC4D1	routine	TRUE	TRUE	TRUE	0.99796	10212.4	2221438	2221437	137
ERR4969023	ONT	NORW-EC4D1	routine	TRUE	TRUE	TRUE	0.997191	1606.6	214587	214587	410
ERR4970119	Illumina	NORW-EC4E0	routine	TRUE	TRUE	TRUE	0.997325	9670.97	2104862	2104823	137
ERR4969009	ONT	NORW-EC4E0	routine	TRUE	TRUE	TRUE	0.991439	1436.41	194718	194718	406
ERR4970111	Illumina	NORW-EC4FF	routine	TRUE	TRUE	TRUE	0.998529	6211.48	1342836	1342681	138
ERR4969021	ONT	NORW-EC4FF	routine	TRUE	TRUE	TRUE	0.997592	1769.47	234191	234191	412
ERR4970115	Illumina	NORW-EC50B	routine	TRUE	TRUE	TRUE	0.997659	8227.6	1777904	1777857	138
ERR4968977	ONT	NORW-EC50B	routine	TRUE	TRUE	TRUE	0.926094	742.074	108936	108936	389
ERR4968971	ONT	NORW-EC51A	routine	TRUE	FALSE	FALSE	0.816306	444.851	63629	63629	396
ERR4969167	Illumina	NORW-EC51A	routine	TRUE	TRUE	FALSE	0.916597	2721.94	590750	590747	138
ERR4970071	Illumina	NORW-EC529	routine	TRUE	TRUE	TRUE	0.997224	3332.19	729944	729944	136
ERR4968968	ONT	NORW-EC529	routine	TRUE	TRUE	TRUE	0.990937	609.666	85791	85791	398
ERR4969171	Illumina	NORW-EC538	routine	TRUE	TRUE	TRUE	0.997258	6019.68	1300702	1300584	138
ERR4969012	ONT	NORW-EC538	routine	TRUE	TRUE	TRUE	0.997124	1340.53	180530	180530	408
ERR4969168	Illumina	NORW-EC556	routine	TRUE	TRUE	TRUE	0.998328	3917.16	852096	852096	137
ERR4968996	ONT	NORW-EC556	routine	TRUE	TRUE	TRUE	0.997157	1392.61	181762	181762	415
ERR4969174	Illumina	NORW-EC574	routine	TRUE	FALSE	FALSE	0.0444103	27.815	7552	7550	119
ERR4969047	ONT	NORW-EC574	routine	TRUE	FALSE	FALSE	0.0375213	9.50831	1504	1504	375
ERR4970096	Illumina	NORW-EC592	routine	TRUE	TRUE	TRUE	0.998361	4879	1062232	1062092	137
ERR4968959	ONT	NORW-EC592	routine	TRUE	TRUE	TRUE	0.99679	1610.67	212431	212431	413
ERR4970114	Illumina	NORW-EC5A1	routine	TRUE	TRUE	TRUE	0.998127	8472.14	1827368	1827367	138
ERR4969024	ONT	NORW-EC5A1	routine	TRUE	TRUE	TRUE	0.997224	1640.58	220431	220431	408
ERR4970121	Illumina	NORW-EC5B0	routine	TRUE	TRUE	TRUE	0.983045	8461.48	1830770	1830738	138
ERR4968988	ONT	NORW-EC5B0	routine	TRUE	TRUE	TRUE	0.940207	769.676	108169	108169	398
ERR4970104	Illumina	NORW-EC5CF	routine	TRUE	TRUE	TRUE	0.982845	5199.22	1128622	1128543	137
ERR4969003	ONT	NORW-EC5CF	routine	TRUE	TRUE	TRUE	0.969869	1033.92	141485	141485	404
ERR4968995	ONT	NORW-EC5DE	routine	TRUE	FALSE	FALSE	0.894593	456.63	69768	69768	381
ERR4970108	Illumina	NORW-EC5DE	routine	TRUE	TRUE	FALSE	0.989901	3627.7	794062	794036	136
ERR4968992	ONT	NORW-EC5ED	routine	TRUE	FALSE	FALSE	0.954653	264.909	33661	33661	414
ERR4970120	Illumina	NORW-EC5ED	routine	TRUE	TRUE	FALSE	0.997258	7520.13	1640974	1640973	137
ERR4970087	Illumina	NORW-EC5FC	routine	TRUE	TRUE	TRUE	0.997191	3571.81	775604	775604	137
ERR4968984	ONT	NORW-EC5FC	routine	TRUE	TRUE	TRUE	0.995017	992.075	137339	137339	401
ERR4970078	Illumina	NORW-EC608	routine	TRUE	TRUE	TRUE	0.996756	1552.05	344840	344839	134
ERR4968961	ONT	NORW-EC608	routine	TRUE	TRUE	TRUE	0.990636	666.594	94703	94703	396
ERR4970129	Illumina	NORW-EC617	routine	TRUE	TRUE	TRUE	0.997325	14569.7	3103220	3103219	140
ERR4968956	ONT	NORW-EC617	routine	TRUE	TRUE	TRUE	0.995686	1378.36	182625	182625	412
ERR4970105	Illumina	NORW-EC626	routine	TRUE	TRUE	TRUE	0.997224	6402.58	1393424	1393259	137
ERR4969034	ONT	NORW-EC626	routine	TRUE	TRUE	TRUE	0.993947	1811.5	242248	242248	410
ERR4969180	Illumina	NORW-EC635	routine	TRUE	FALSE	FALSE	0.00899575	4.0013	4464	4460	58
ERR4969038	ONT	NORW-EC635	routine	TRUE	FALSE	FALSE	0	0.0558138	6	6	460
ERR4970118	Illumina	NORW-EC644	routine	TRUE	TRUE	TRUE	0.997626	10191.9	2187042	2187039	139
ERR4969032	ONT	NORW-EC644	routine	TRUE	TRUE	TRUE	0.956894	1355.86	195237	195237	394
ERR4970095	Illumina	NORW-EC653	routine	TRUE	TRUE	TRUE	0.997191	3979.26	861500	861429	138
ERR4968990	ONT	NORW-EC653	routine	TRUE	TRUE	TRUE	0.992074	1168.36	157398	157398	407
ERR4970126	Illumina	NORW-EC662	routine	TRUE	TRUE	TRUE	0.99796	11886.6	2551598	2551598	139
ERR4969027	ONT	NORW-EC662	routine	TRUE	TRUE	TRUE	0.997124	1424.52	188039	188039	412
ERR4970073	Illumina	NORW-EC671	routine	TRUE	TRUE	TRUE	0.997057	1317.73	286934	286934	137
ERR4968969	ONT	NORW-EC671	routine	TRUE	TRUE	TRUE	0.991038	813.276	110484	110484	406
ERR4970090	Illumina	NORW-EC680	routine	TRUE	TRUE	TRUE	0.997291	4544.74	993332	993225	136
ERR4968979	ONT	NORW-EC680	routine	TRUE	TRUE	TRUE	0.990636	1025.79	142772	142772	401
ERR4970100	Illumina	NORW-EC69F	routine	TRUE	TRUE	TRUE	0.997124	3791.85	829208	829135	136
ERR4968982	ONT	NORW-EC69F	routine	TRUE	TRUE	TRUE	0.939504	639.359	92874	92874	393
ERR4968986	ONT	NORW-EC6AE	routine	TRUE	FALSE	FALSE	0.835635	454.289	69123	69123	382
ERR4970070	Illumina	NORW-EC6AE	routine	TRUE	TRUE	FALSE	0.952145	3051.64	667692	667689	136
ERR4970068	Illumina	NORW-EC6BD	routine	TRUE	TRUE	TRUE	0.996556	1274.77	280066	280066	136
ERR4968989	ONT	NORW-EC6BD	routine	TRUE	TRUE	TRUE	0.98873	1125.67	152918	152918	406
ERR4969189	Illumina	NORW-EC6CC	routine	TRUE	FALSE	FALSE	0.107949	1059.29	221668	221610	143
ERR4969042	ONT	NORW-EC6CC	routine	TRUE	FALSE	FALSE	0.0606294	9.93506	1717	1717	358
ERR4970088	Illumina	NORW-EC6DB	routine	TRUE	TRUE	TRUE	0.997191	3815.75	833040	832975	137
ERR4968997	ONT	NORW-EC6DB	routine	TRUE	TRUE	TRUE	0.990837	1314.15	176281	176281	409
ERR4970094	Illumina	NORW-EC6EA	routine	TRUE	TRUE	TRUE	0.997191	4051.38	883532	883462	137
ERR4969035	ONT	NORW-EC6EA	routine	TRUE	TRUE	TRUE	0.991406	1565.36	218008	218008	400
ERR4970122	Illumina	NORW-EC6F9	routine	TRUE	TRUE	TRUE	0.997358	11480	2454906	2454906	140
ERR4969029	ONT	NORW-EC6F9	routine	TRUE	TRUE	TRUE	0.983881	1242.98	168000	168000	407
ERR4970130	Illumina	NORW-EC705	routine	TRUE	TRUE	TRUE	0.964686	10004.5	2137430	2137386	140
ERR4969020	ONT	NORW-EC705	routine	TRUE	TRUE	TRUE	0.926094	1056.76	143775	143775	406
ERR4970069	Illumina	NORW-EC714	routine	TRUE	TRUE	TRUE	0.992743	2980.99	647082	647038	137
ERR4969026	ONT	NORW-EC714	routine	TRUE	TRUE	TRUE	0.976056	1122.64	151740	151740	406
ERR4969172	Illumina	NORW-EC723	routine	TRUE	FALSE	FALSE	0.61967	4613.19	991366	991342	139
ERR4969010	ONT	NORW-EC723	routine	TRUE	FALSE	FALSE	0.55476	455.384	71556	71556	375
ERR4970083	Illumina	NORW-EC732	routine	TRUE	TRUE	TRUE	0.997157	2494.84	550984	550984	135
ERR4969001	ONT	NORW-EC732	routine	TRUE	TRUE	TRUE	0.990971	980.958	134242	134242	405
ERR4970128	Illumina	NORW-EC741	routine	TRUE	TRUE	TRUE	0.970137	14140.3	3011912	3011857	140
ERR4969033	ONT	NORW-EC741	routine	TRUE	TRUE	TRUE	0.912885	1224.63	168348	168348	403
ERR4970072	Illumina	NORW-EC750	routine	TRUE	TRUE	TRUE	0.997091	1343.44	295506	295506	136
ERR4968999	ONT	NORW-EC750	routine	TRUE	TRUE	TRUE	0.991071	822.188	114284	114284	401
ERR4970091	Illumina	NORW-EC76F	routine	TRUE	TRUE	TRUE	0.997224	3941.92	861980	861870	136
ERR4968975	ONT	NORW-EC76F	routine	TRUE	TRUE	TRUE	0.990703	968.107	133029	133029	404
ERR4970076	Illumina	NORW-EC77E	routine	TRUE	TRUE	TRUE	0.994148	1427.9	314504	314480	135
ERR4968985	ONT	NORW-EC77E	routine	TRUE	TRUE	TRUE	0.991004	1062.39	147548	147548	400
ERR4970106	Illumina	NORW-EC78D	routine	TRUE	TRUE	TRUE	0.971073	5534.92	1210708	1210691	137
ERR4968972	ONT	NORW-EC78D	routine	TRUE	TRUE	TRUE	0.911313	739.701	111494	111494	384
ERR4969164	Illumina	NORW-EC79C	routine	TRUE	FALSE	FALSE	0.600074	1289.07	280070	280063	138
ERR4968994	ONT	NORW-EC79C	routine	TRUE	FALSE	FALSE	0.574056	362.736	58189	58189	372
ERR4970065	Illumina	NORW-EC7AB	routine	TRUE	FALSE	FALSE	0.834933	47.5531	10382	10382	137
ERR4969008	ONT	NORW-EC7AB	routine	TRUE	TRUE	FALSE	0.992476	844.786	120356	120356	396
ERR4969182	Illumina	NORW-EC7BA	routine	TRUE	FALSE	FALSE	0.0367187	23.7405	8740	8738	99
ERR4969037	ONT	NORW-EC7BA	routine	TRUE	FALSE	FALSE	0	0.140454	24	24	356
ERR4969176	Illumina	NORW-EC7C9	routine	TRUE	FALSE	FALSE	0.062569	68.6301	15808	15806	132
ERR4969048	ONT	NORW-EC7C9	routine	TRUE	FALSE	FALSE	0.0566164	20.778	3556	3556	360
ERR4969019	ONT	NORW-EC7D8	routine	TRUE	FALSE	FALSE	0.852423	687.686	90059	90059	415
ERR4969169	Illumina	NORW-EC7D8	routine	TRUE	TRUE	FALSE	0.93305	2074.22	449932	449888	138
ERR4970077	Illumina	NORW-EC7E7	routine	TRUE	TRUE	TRUE	0.997793	3863.71	834478	834463	138
ERR4969022	ONT	NORW-EC7E7	routine	TRUE	TRUE	TRUE	0.990503	1091.47	144316	144316	412
ERR4970092	Illumina	NORW-EC7F6	routine	TRUE	TRUE	TRUE	0.982911	3976.86	856288	856288	139
ERR4968958	ONT	NORW-EC7F6	routine	TRUE	TRUE	TRUE	0.980303	802.454	112579	112579	399
ERR4970107	Illumina	NORW-EC802	routine	TRUE	TRUE	TRUE	0.997291	5442.55	1189362	1189271	137
ERR4969000	ONT	NORW-EC802	routine	TRUE	TRUE	TRUE	0.971341	832.95	117484	117484	398
ERR4969185	Illumina	NORW-EC811	routine	TRUE	FALSE	FALSE	0.149383	296.532	67340	67289	134
ERR4969039	ONT	NORW-EC811	routine	TRUE	FALSE	FALSE	0.132194	81.228	11895	11895	391
ERR4969178	Illumina	NORW-EC820	routine	TRUE	FALSE	FALSE	0.00538408	2.69976	3050	3048	55
ERR4969041	ONT	NORW-EC820	routine	TRUE	FALSE	FALSE	0	0.0427382	5	5	442
ERR4969183	Illumina	NORW-EC83F	routine	TRUE	FALSE	FALSE	0.0298632	165.451	38028	38025	132
ERR4969043	ONT	NORW-EC83F	routine	TRUE	FALSE	FALSE	0.0237769	21.139	3609	3609	360
ERR4969187	Illumina	NORW-EC84E	routine	TRUE	FALSE	FALSE	0.33	549.396	119548	119544	137
ERR4969050	ONT	NORW-EC84E	routine	TRUE	FALSE	FALSE	0.313012	272.918	39793	39793	391
ERR4970097	Illumina	NORW-EC85D	routine	TRUE	TRUE	TRUE	0.998228	4407.57	951838	951755	138
ERR4968962	ONT	NORW-EC85D	routine	TRUE	TRUE	TRUE	0.966692	849.803	117982	117982	401
ERR4970064	Illumina	NORW-EC87B	routine	TRUE	TRUE	TRUE	0.997057	1839.28	400518	400488	137
ERR4968980	ONT	NORW-EC87B	routine	TRUE	TRUE	TRUE	0.990904	910.094	128590	128590	398
ERR4970075	Illumina	NORW-EC899	routine	TRUE	TRUE	TRUE	0.990837	652.506	144018	144018	135
ERR4968978	ONT	NORW-EC899	routine	TRUE	TRUE	TRUE	0.991406	841.155	117075	117075	401
ERR4969165	Illumina	NORW-EC8A8	routine	TRUE	FALSE	FALSE	0.571648	965.82	214702	214698	134
ERR4969005	ONT	NORW-EC8A8	routine	TRUE	FALSE	FALSE	0.533826	513.165	76555	76555	388
ERR4970074	Illumina	NORW-EC8B7	routine	TRUE	TRUE	TRUE	0.992342	651.756	140924	140917	138
ERR4969017	ONT	NORW-EC8B7	routine	TRUE	TRUE	TRUE	0.997124	1186.47	163129	163129	404
ERR4970066	Illumina	NORW-EC8C6	routine	TRUE	FALSE	FALSE	0.967662	107.239	23376	23376	137
ERR4968973	ONT	NORW-EC8C6	routine	TRUE	TRUE	FALSE	0.993278	563.984	80928	80928	394
ERR4970063	Illumina	NORW-EC8E4	routine	TRUE	TRUE	TRUE	0.997024	547.325	120958	120956	135
ERR4969002	ONT	NORW-EC8E4	routine	TRUE	TRUE	TRUE	0.997124	913.995	127104	127104	401
ERR4970051	Illumina	NORW-EEEFF	fast_response	TRUE	TRUE	TRUE	0.996321	4900.83	1062592	1062564	138
ERR4969321	ONT	NORW-EEEFF	fast_response	TRUE	TRUE	TRUE	0.983212	811.253	93772	93772	446
ERR4969207	Illumina	NORW-EEFA1	fast_response	TRUE	FALSE	FALSE	0.0317025	5.25579	2336	2328	91
ERR4969366	ONT	NORW-EEFA1	fast_response	TRUE	FALSE	FALSE	0.151189	540.238	65371	65371	435
ERR4969211	Illumina	NORW-EF1B9	fast_response	TRUE	FALSE	FALSE	0.00428051	1.01318	1130	1130	57
ERR4969363	ONT	NORW-EF1B9	fast_response	TRUE	FALSE	FALSE	0.0492927	74.6412	8848	8848	441
ERR4969193	Illumina	NORW-EF23E	fast_response	TRUE	FALSE	FALSE	0.955657	147.556	31554	31548	140
ERR4969328	ONT	NORW-EF23E	fast_response	TRUE	FALSE	FALSE	0.983313	453.813	57262	57262	423
ERR4970053	Illumina	NORW-EF91B	fast_response	TRUE	TRUE	TRUE	0.998228	6618.13	1433170	1433137	138
ERR4969340	ONT	NORW-EF91B	fast_response	TRUE	TRUE	TRUE	0.990937	824.169	97507	97507	439
ERR4970055	Illumina	NORW-EF939	fast_response	TRUE	TRUE	TRUE	0.998127	5586.27	1192842	1192808	140
ERR4969344	ONT	NORW-EF939	fast_response	TRUE	TRUE	TRUE	0.997191	1439.5	167435	167435	445
ERR4969997	Illumina	NORW-EFD6A	fast_response	TRUE	TRUE	TRUE	0.987225	1422.02	306778	306762	138
ERR4969338	ONT	NORW-EFD6A	fast_response	TRUE	TRUE	TRUE	0.99077	650.392	81409	81409	426
ERR4969198	Illumina	NORW-EFD88	fast_response	TRUE	FALSE	FALSE	0.93723	86.1619	18740	18740	137
ERR4969317	ONT	NORW-EFD88	fast_response	TRUE	TRUE	FALSE	0.997124	1025.69	123798	123798	435
ERR4969201	Illumina	NORW-EFD97	fast_response	TRUE	TRUE	TRUE	0.964351	1543.38	331890	331886	139
ERR4969347	ONT	NORW-EFD97	fast_response	TRUE	TRUE	TRUE	0.947865	823.032	97981	97981	439
ERR4969191	Illumina	NORW-EFDC4	fast_response	TRUE	FALSE	FALSE	0.980136	348.932	75820	75819	137
ERR4969339	ONT	NORW-EFDC4	fast_response	TRUE	TRUE	FALSE	0.994282	725.989	90140	90140	428
ERR4970008	Illumina	NORW-EFDD3	fast_response	TRUE	TRUE	TRUE	0.965254	533.886	114360	114355	139
ERR4969336	ONT	NORW-EFDD3	fast_response	TRUE	TRUE	TRUE	0.982744	685.922	83575	83575	432
ERR4970049	Illumina	NORW-EFDE2	fast_response	TRUE	TRUE	TRUE	0.991071	3575	770876	770813	138
ERR4969329	ONT	NORW-EFDE2	fast_response	TRUE	TRUE	TRUE	0.996857	943.3	113766	113766	436
ERR4970006	Illumina	NORW-EFE1C	fast_response	TRUE	TRUE	TRUE	0.977126	2744.65	591090	591064	139
ERR4969327	ONT	NORW-EFE1C	fast_response	TRUE	TRUE	TRUE	0.957295	1127.62	131984	131984	443
ERR4970009	Illumina	NORW-EFE58	fast_response	TRUE	TRUE	TRUE	0.977093	2281.28	493616	493609	138
ERR4969330	ONT	NORW-EFE58	fast_response	TRUE	TRUE	TRUE	0.982142	863.004	105571	105571	432
ERR4969999	Illumina	NORW-EFE76	fast_response	TRUE	TRUE	TRUE	0.990904	839.891	188566	188539	133
ERR4969354	ONT	NORW-EFE76	fast_response	TRUE	TRUE	TRUE	0.997124	1270.14	147711	147711	444
ERR4969995	Illumina	NORW-EFE85	fast_response	TRUE	TRUE	TRUE	0.985486	1128.01	242034	241985	139
ERR4969326	ONT	NORW-EFE85	fast_response	TRUE	TRUE	TRUE	0.997057	573.662	72137	72137	425
ERR4969208	Illumina	NORW-EFE94	fast_response	TRUE	FALSE	FALSE	0.0648096	123.034	28728	28725	131
ERR4969367	ONT	NORW-EFE94	fast_response	TRUE	FALSE	FALSE	0.14109	628.317	70448	70448	455
ERR4970007	Illumina	NORW-EFEA3	fast_response	TRUE	TRUE	TRUE	0.97435	557.538	120020	120006	139
ERR4969334	ONT	NORW-EFEA3	fast_response	TRUE	TRUE	TRUE	0.990904	648.536	83068	83068	421
ERR4970002	Illumina	NORW-EFEB2	fast_response	TRUE	TRUE	TRUE	0.990904	1344.79	295144	295130	136
ERR4969351	ONT	NORW-EFEB2	fast_response	TRUE	TRUE	TRUE	0.997224	1715.36	206591	206591	436
ERR4969195	Illumina	NORW-EFED0	fast_response	TRUE	FALSE	FALSE	0.691837	983.04	211144	211139	139
ERR4969325	ONT	NORW-EFED0	fast_response	TRUE	FALSE	FALSE	0.82694	675.889	82439	82439	433
ERR4969209	Illumina	NORW-EFF19	fast_response	TRUE	FALSE	FALSE	0.355449	1761.56	380560	380552	138
ERR4969365	ONT	NORW-EFF19	fast_response	TRUE	FALSE	FALSE	0.344581	695.571	80427	80427	445
ERR4969196	Illumina	NORW-EFF55	fast_response	TRUE	FALSE	FALSE	0.89058	1095.35	235952	235952	139
ERR4969358	ONT	NORW-EFF55	fast_response	TRUE	TRUE	FALSE	0.930576	1123.83	140520	140520	426
ERR4969197	Illumina	NORW-EFF82	fast_response	TRUE	FALSE	FALSE	0.954687	140.208	30600	30597	137
ERR4969356	ONT	NORW-EFF82	fast_response	TRUE	TRUE	FALSE	0.997124	1387.61	169683	169683	431
ERR4970046	Illumina	NORW-EFFBF	fast_response	TRUE	TRUE	TRUE	0.990904	3327.76	721702	721681	138
ERR4969324	ONT	NORW-EFFBF	fast_response	TRUE	TRUE	TRUE	0.990937	936.07	107534	107534	447
ERR4969215	Illumina	NORW-F0012	fast_response	TRUE	FALSE	FALSE	0.468281	2820.31	601532	601519	140
ERR4969368	ONT	NORW-F0012	fast_response	TRUE	FALSE	FALSE	0.488847	1104.05	127056	127056	448
ERR4969213	Illumina	NORW-F0030	fast_response	TRUE	FALSE	FALSE	0.0688894	145.115	35414	35365	126
ERR4969361	ONT	NORW-F0030	fast_response	TRUE	FALSE	FALSE	0.138515	685.217	76805	76805	456
ERR4969212	Illumina	NORW-F03FB	fast_response	FALSE	FALSE	FALSE	0.0114035	4.48182	4926	4924	57
ERR4970060	Illumina	NORW-F0452	fast_response	TRUE	TRUE	TRUE	0.998127	10529.9	2267270	2267246	139
ERR4969355	ONT	NORW-F0452	fast_response	TRUE	TRUE	TRUE	0.991071	1323.2	159087	159087	436
ERR4970047	Illumina	NORW-F0461	fast_response	TRUE	TRUE	TRUE	0.990937	2479.11	535532	535506	138
ERR4969312	ONT	NORW-F0461	fast_response	TRUE	TRUE	TRUE	0.982209	837.13	102643	102643	431
ERR4969205	Illumina	NORW-F049E	fast_response	TRUE	FALSE	FALSE	0.0171889	5.25352	5858	5856	63
ERR4969360	ONT	NORW-F049E	fast_response	TRUE	FALSE	FALSE	0.106779	576.726	65635	65635	451
ERR4970058	Illumina	NORW-F04BC	fast_response	TRUE	TRUE	TRUE	0.997224	6909.15	1494966	1494966	138
ERR4969331	ONT	NORW-F04BC	fast_response	TRUE	TRUE	TRUE	0.988897	1134.56	137779	137779	433
ERR4969200	Illumina	NORW-F04DA	fast_response	TRUE	TRUE	TRUE	0.953717	2890.13	624650	624649	138
ERR4969357	ONT	NORW-F04DA	fast_response	TRUE	TRUE	TRUE	0.953082	1102.62	130209	130209	441
ERR4970061	Illumina	NORW-F04F8	fast_response	TRUE	TRUE	TRUE	0.996957	11859.3	2547896	2547547	139
ERR4969333	ONT	NORW-F04F8	fast_response	TRUE	TRUE	TRUE	0.97532	1135.91	129415	129415	450
ERR4969192	Illumina	NORW-F0504	fast_response	TRUE	TRUE	TRUE	0.972478	1794.7	388624	388614	138
ERR4969315	ONT	NORW-F0504	fast_response	TRUE	TRUE	TRUE	0.982911	861.972	106867	106867	429
ERR4969998	Illumina	NORW-F0513	fast_response	TRUE	TRUE	TRUE	0.97512	1745.88	377086	377019	138
ERR4969335	ONT	NORW-F0513	fast_response	TRUE	TRUE	TRUE	0.977226	565.552	71203	71203	425
ERR4969194	Illumina	NORW-F05C8	fast_response	TRUE	FALSE	FALSE	0.803431	2169.53	467404	467404	139
ERR4969350	ONT	NORW-F05C8	fast_response	TRUE	FALSE	FALSE	0.880514	1033.21	128322	128322	428
ERR4970056	Illumina	NORW-F05F5	fast_response	TRUE	TRUE	TRUE	0.982845	4384.61	944562	944406	138
ERR4969322	ONT	NORW-F05F5	fast_response	TRUE	TRUE	TRUE	0.975387	1029.28	128636	128636	426
ERR4969202	Illumina	NORW-F064D	fast_response	TRUE	FALSE	FALSE	0.833863	1875.59	405158	405147	138
ERR4969343	ONT	NORW-F064D	fast_response	TRUE	FALSE	FALSE	0.883289	1096.57	135626	135626	428
ERR4969204	Illumina	NORW-F066B	fast_response	TRUE	FALSE	FALSE	0.749523	4365.83	937942	937791	139
ERR4969359	ONT	NORW-F066B	fast_response	TRUE	FALSE	FALSE	0.86911	1159.47	145970	145970	425
ERR4970054	Illumina	NORW-F067A	fast_response	TRUE	TRUE	TRUE	0.994415	4670.3	1006272	1006238	138
ERR4969323	ONT	NORW-F067A	fast_response	TRUE	TRUE	TRUE	0.984015	864.599	104130	104130	435
ERR4970003	Illumina	NORW-F06C5	fast_response	TRUE	TRUE	TRUE	0.989499	2256.8	486882	486866	138
ERR4969341	ONT	NORW-F06C5	fast_response	TRUE	TRUE	TRUE	0.975086	743.349	92427	92427	428
ERR4970057	Illumina	NORW-F06E3	fast_response	TRUE	TRUE	TRUE	0.997258	6927.16	1487378	1487263	139
ERR4969346	ONT	NORW-F06E3	fast_response	TRUE	TRUE	TRUE	0.997224	1449.72	174336	174336	435
ERR4970059	Illumina	NORW-F072C	fast_response	TRUE	TRUE	TRUE	0.997224	7701.27	1653254	1653253	139
ERR4969345	ONT	NORW-F072C	fast_response	TRUE	TRUE	TRUE	0.990937	1204.3	143375	143375	438
ERR4970044	Illumina	NORW-F0759	fast_response	TRUE	TRUE	TRUE	0.990937	2184.86	471848	471817	138
ERR4969337	ONT	NORW-F0759	fast_response	TRUE	TRUE	TRUE	0.990904	704.067	86131	86131	431
ERR4969214	Illumina	NORW-F07D1	fast_response	FALSE	FALSE	FALSE	0.0100324	8.78607	9624	9624	54
ERR4970050	Illumina	NORW-F07FF	fast_response	TRUE	TRUE	TRUE	0.984483	3672.43	790342	790324	139
ERR4969314	ONT	NORW-F07FF	fast_response	TRUE	TRUE	TRUE	0.981942	882.52	111672	111672	423
ERR4969210	Illumina	NORW-F0892	fast_response	TRUE	FALSE	FALSE	0.145069	232.006	52714	52709	133
ERR4969364	ONT	NORW-F0892	fast_response	TRUE	FALSE	FALSE	0.102598	223.178	28393	28393	423
ERR4970052	Illumina	NORW-F08DE	fast_response	TRUE	TRUE	TRUE	0.986423	3381.51	723626	723610	139
ERR4969320	ONT	NORW-F08DE	fast_response	TRUE	TRUE	TRUE	0.97532	901.174	112201	112201	427
ERR4970005	Illumina	NORW-F0917	fast_response	TRUE	TRUE	TRUE	0.985085	1325.9	285814	285803	138
ERR4969319	ONT	NORW-F0917	fast_response	TRUE	TRUE	TRUE	0.982243	979.436	120086	120086	431
ERR4970000	Illumina	NORW-F0962	fast_response	TRUE	TRUE	TRUE	0.982008	1341.29	288988	288974	138
ERR4969318	ONT	NORW-F0962	fast_response	TRUE	TRUE	TRUE	0.982209	632.809	78084	78084	428
ERR4969996	Illumina	NORW-F099F	fast_response	TRUE	TRUE	TRUE	0.982243	1568.66	336762	336761	139
ERR4969348	ONT	NORW-F099F	fast_response	TRUE	TRUE	TRUE	0.990937	1008.17	121724	121724	435
ERR4969199	Illumina	NORW-F09DB	fast_response	TRUE	TRUE	TRUE	0.96716	1708.02	367326	367326	139
ERR4969349	ONT	NORW-F09DB	fast_response	TRUE	TRUE	TRUE	0.966358	978.519	118623	118623	434
ERR4970045	Illumina	NORW-F09F9	fast_response	TRUE	TRUE	TRUE	0.991004	4888.67	1054028	1053921	138
ERR4969316	ONT	NORW-F09F9	fast_response	TRUE	TRUE	TRUE	0.997091	1124.4	128908	128908	448
ERR4969206	Illumina	NORW-F0A14	fast_response	TRUE	FALSE	FALSE	0.0169548	6.50386	7180	7178	62
ERR4969362	ONT	NORW-F0A14	fast_response	TRUE	FALSE	FALSE	0.0377554	46.0611	6155	6155	410
ERR4970048	Illumina	NORW-F0A23	fast_response	TRUE	TRUE	TRUE	0.997157	3048.96	656012	656012	139
ERR4969332	ONT	NORW-F0A23	fast_response	TRUE	TRUE	TRUE	0.997091	1153.74	134640	134640	444
ERR4970062	Illumina	NORW-F0A32	fast_response	TRUE	TRUE	TRUE	0.990235	17862.7	3783274	3782892	141
ERR4969342	ONT	NORW-F0A32	fast_response	TRUE	TRUE	TRUE	0.975153	1343.45	150495	150495	455
ERR4969203	Illumina	NORW-F0A41	fast_response	TRUE	TRUE	TRUE	0.973882	2734.7	587014	587014	139
ERR4969352	ONT	NORW-F0A41	fast_response	TRUE	TRUE	TRUE	0.924289	1318.46	165239	165239	425
ERR4970004	Illumina	NORW-F0A50	fast_response	TRUE	TRUE	TRUE	0.990837	1713.85	367594	367592	139
ERR4969313	ONT	NORW-F0A50	fast_response	TRUE	TRUE	TRUE	0.991539	812.763	97548	97548	436
ERR4970001	Illumina	NORW-F0A6F	fast_response	TRUE	TRUE	TRUE	0.974785	523.608	112026	112020	139
ERR4969353	ONT	NORW-F0A6F	fast_response	TRUE	TRUE	TRUE	0.982209	1037.96	122934	122934	440

## Sheet: Ebola
SRA Accesion ID	Platform	Paired	PASS QC	Included in analysis	Breadth of Coverage	Mean Depth of Coverage	# Raw Reads	# Mapped Reads	Mean Read Length
ERR1014225	ONT	FALSE	TRUE	TRUE	0.977645	346.855	6929	6929	1062
ERR1014226	ONT	FALSE	TRUE	TRUE	0.951009	449.567	6839	6507	1552
ERR1014227	ONT	FALSE	TRUE	TRUE	0.950851	508.965	6970	6847	1590
ERR1014228	ONT	FALSE	TRUE	TRUE	0.950587	237.242	3280	3204	1593
ERR1014229	ONT	FALSE	TRUE	TRUE	0.977804	166.946	2038	2038	1686
ERR1014230	ONT	FALSE	TRUE	TRUE	0.970616	219.706	2809	2781	1657
ERR1014231	ONT	FALSE	TRUE	TRUE	0.979442	481.165	5895	5894	1691
ERR1014232	ONT	FALSE	TRUE	TRUE	0.958514	311.887	4182	4182	1541
ERR1014233	ONT	FALSE	TRUE	TRUE	0.978913	435.313	5769	5586	1658
ERR1014234	ONT	FALSE	TRUE	TRUE	0.979283	463.202	6401	6096	1642
ERR1014235	ONT	FALSE	TRUE	TRUE	0.978966	288.531	3632	3573	1694
ERR1014236	ONT	FALSE	TRUE	TRUE	0.978121	170.802	2227	2184	1668
ERR1014237	ONT	FALSE	TRUE	TRUE	0.978755	229.119	3045	2965	1676
ERR1014238	ONT	FALSE	TRUE	TRUE	0.978332	174.617	2319	2245	1670
ERR1014239	ONT	FALSE	FALSE	FALSE	0.875806	145.156	1928	1817	1831
ERR1014240	ONT	FALSE	TRUE	TRUE	0.978332	231.336	3189	3060	1666
ERR1014241	ONT	FALSE	TRUE	TRUE	0.979019	305.416	4435	4193	1645
ERR1014242	ONT	FALSE	TRUE	TRUE	0.948526	226.4	3841	3491	1512
ERR1014243	ONT	FALSE	TRUE	TRUE	0.950534	261.505	4105	3863	1505
ERR1014244	ONT	FALSE	TRUE	TRUE	0.950111	235.204	3445	3311	1547
ERR1014245	ONT	FALSE	TRUE	TRUE	0.950534	369.088	5138	5009	1568
ERR1014246	ONT	FALSE	TRUE	TRUE	0.950534	334.151	4561	4491	1577
ERR1014247	ONT	FALSE	FALSE	FALSE	0.617747	233.722	3996	3742	1318
ERR1014248	ONT	FALSE	TRUE	TRUE	0.949847	223.206	3108	3052	1536
ERR1014249	ONT	FALSE	TRUE	TRUE	0.949952	191.92	2755	2661	1543
ERR1014250	ONT	FALSE	TRUE	TRUE	0.950217	305.979	4185	4107	1564
ERR1014251	ONT	FALSE	TRUE	TRUE	0.950534	242.63	3717	3503	1521
ERR1014252	ONT	FALSE	FALSE	FALSE	0.879981	242.357	3722	3550	1498
ERR1014253	ONT	FALSE	TRUE	TRUE	0.977751	359.362	4627	4510	1693
ERR1014254	ONT	FALSE	TRUE	TRUE	0.979019	257.605	3646	3452	1663
ERR1014255	ONT	FALSE	TRUE	TRUE	0.978808	240.758	3277	3138	1671
ERR1014256	ONT	FALSE	TRUE	TRUE	0.977856	345.824	4379	4300	1704
ERR1014257	ONT	FALSE	TRUE	TRUE	0.979072	445.19	5806	5676	1658
ERR1014258	ONT	FALSE	TRUE	TRUE	0.978755	329.988	4794	4585	1568
ERR1014260	ONT	FALSE	TRUE	TRUE	0.978121	270.252	3577	3450	1692
ERR1014261	ONT	FALSE	TRUE	TRUE	0.978332	203.041	3079	2864	1667
ERR1014262	ONT	FALSE	FALSE	FALSE	0.629215	150.82	2101	2038	1587
ERR1014263	ONT	FALSE	TRUE	TRUE	0.979019	354.688	4880	4709	1655
ERR1014264	ONT	FALSE	FALSE	FALSE	0.578691	217.339	3790	3564	1345
ERR1014265	ONT	FALSE	FALSE	FALSE	0.427439	62.1414	952	849	1542
ERR1014267	ONT	FALSE	FALSE	FALSE	0.546348	52.3258	804	759	1450
ERR1014268	ONT	FALSE	TRUE	TRUE	0.978755	242.855	3448	3276	1627
ERR1014269	ONT	FALSE	TRUE	TRUE	0.978966	270.818	3979	3756	1577
ERR1014270	ONT	FALSE	TRUE	TRUE	0.978596	266.676	4015	3807	1511
ERR1014271	ONT	FALSE	TRUE	TRUE	0.978596	302.978	4102	3981	1590
ERR1014272	ONT	FALSE	TRUE	TRUE	0.929606	205.943	2721	2636	1677
ERR1014274	ONT	FALSE	TRUE	TRUE	0.918613	117.876	2924	2687	987
ERR1014275	ONT	FALSE	TRUE	TRUE	0.979072	306.375	4706	4305	1676
ERR1014276	ONT	FALSE	TRUE	TRUE	0.978755	186.795	2726	2619	1570
ERR1014277	ONT	FALSE	TRUE	TRUE	0.972307	147.705	3309	3107	1023
ERR1014278	ONT	FALSE	TRUE	TRUE	0.978491	215.512	3136	2942	1696
ERR1014279	ONT	FALSE	TRUE	TRUE	0.979125	242.822	3025	2940	1786
ERR1014280	ONT	FALSE	FALSE	FALSE	0.976482	83.6697	1115	1065	1722
ERR1014281	ONT	FALSE	TRUE	TRUE	0.966124	156.998	2162	2090	1651
ERR1014282	ONT	FALSE	TRUE	TRUE	0.965226	195.069	2715	2629	1632
ERR1014283	ONT	FALSE	TRUE	TRUE	0.978755	163.901	2303	2170	1714
ERR1014285	ONT	FALSE	TRUE	TRUE	0.978755	150.924	2596	2202	1726
ERR1014287	ONT	FALSE	TRUE	TRUE	0.978755	192.804	2925	2716	1667
ERR1014288	ONT	FALSE	TRUE	TRUE	0.978808	198.873	3346	2960	1613
ERR1014289	ONT	FALSE	FALSE	FALSE	0.569496	41.4512	946	717	1516
ERR1014290	ONT	FALSE	TRUE	TRUE	0.976747	144.14	2903	2173	1684
ERR1014291	ONT	FALSE	FALSE	FALSE	0.959359	76.5511	1440	1208	1445
ERR1014292	ONT	FALSE	TRUE	TRUE	0.972889	107.41	2758	2337	1087
ERR1014293	ONT	FALSE	FALSE	FALSE	0.952753	77.9114	2148	1725	1054
ERR1014294	ONT	FALSE	FALSE	FALSE	0.880404	172.251	2787	2599	1564
ERR1014295	ONT	FALSE	TRUE	TRUE	0.972572	261.44	3195	2961	1946
ERR1014296	ONT	FALSE	TRUE	TRUE	0.978913	217.824	2844	2756	1694
ERR1014297	ONT	FALSE	TRUE	TRUE	0.978121	212.475	2678	2616	1710
ERR1014298	ONT	FALSE	TRUE	TRUE	0.978596	147.747	2845	2385	1384
ERR1014299	ONT	FALSE	TRUE	TRUE	0.952014	131.066	3597	2845	1069
ERR1014300	ONT	FALSE	TRUE	TRUE	0.979019	248.766	3401	3275	1661
ERR1014301	ONT	FALSE	TRUE	TRUE	0.978913	370.341	4789	4667	1694
ERR1014302	ONT	FALSE	TRUE	TRUE	0.978755	201.778	2797	2659	1668
ERR1014303	ONT	FALSE	TRUE	TRUE	0.978861	315.519	4164	4063	1662
ERR1014304	ONT	FALSE	TRUE	TRUE	0.978649	267.928	3714	3567	1617
ERR1014305	ONT	FALSE	TRUE	TRUE	0.979072	268.117	3289	3207	1757
ERR1014306	ONT	FALSE	TRUE	TRUE	0.978966	246.197	3422	3261	1659
ERR1014307	ONT	FALSE	FALSE	FALSE	0.893035	138.39	3123	2821	1081
ERR1014308	ONT	FALSE	TRUE	TRUE	0.97643	144.646	3457	3214	1010
ERR1014309	ONT	FALSE	TRUE	TRUE	0.976799	173.416	4145	3815	1001
ERR1014310	ONT	FALSE	TRUE	TRUE	0.977169	114.126	2783	2463	981
ERR1014311	ONT	FALSE	TRUE	TRUE	0.978332	131.49	1751	1704	1672
ERR1014312	ONT	FALSE	TRUE	TRUE	0.979178	453.95	6001	5690	1768
ERR1014313	ONT	FALSE	TRUE	TRUE	0.979072	240.616	3249	3114	1676
ERR1014314	ONT	FALSE	FALSE	FALSE	0.755945	123.448	3220	2912	949
ERR1014315	ONT	FALSE	TRUE	TRUE	0.978596	139.526	3061	2669	1184
ERR1014316	ONT	FALSE	TRUE	TRUE	0.977117	172.322	3319	3121	1233
ERR1014317	ONT	FALSE	TRUE	TRUE	0.975848	159.93	3738	3501	1013
ERR1014318	ONT	FALSE	TRUE	TRUE	0.979019	250.636	3552	3338	1660
ERR1014319	ONT	FALSE	FALSE	FALSE	0.755734	113.856	2692	2526	989
ERR1014320	ONT	FALSE	TRUE	TRUE	0.979389	271.906	4088	3886	1481
ERR1014321	ONT	FALSE	TRUE	TRUE	0.977222	181.524	4142	3828	1030
ERR1014322	ONT	FALSE	TRUE	TRUE	0.977381	135.71	2872	2773	1047
ERR1014323	ONT	FALSE	FALSE	FALSE	0.965384	72.7229	1395	1175	1565
ERR1014324	ONT	FALSE	TRUE	TRUE	0.978913	224.811	3064	2893	1677
ERR1014325	ONT	FALSE	FALSE	FALSE	0.867297	94.749	2410	2149	1002
ERR1014326	ONT	FALSE	FALSE	FALSE	0.273068	23.8315	325	322	1543
ERR1014327	ONT	FALSE	TRUE	TRUE	0.979019	326.572	4856	4540	1546
ERR1014328	ONT	FALSE	TRUE	TRUE	0.976641	319.241	5086	4664	1499
ERR1014329	ONT	FALSE	FALSE	FALSE	0.608339	61.9786	1083	1028	1345
ERR1014330	ONT	FALSE	FALSE	FALSE	0.706955	164.128	3693	3501	1027
ERR1014331	ONT	FALSE	FALSE	FALSE	0.748071	163.29	3913	3698	968
ERR1014333	ONT	FALSE	FALSE	FALSE	0.917662	58.2071	1789	1374	1022
ERR1014334	ONT	FALSE	FALSE	FALSE	0.727143	72.4032	1141	1036	1665
ERR1014335	ONT	FALSE	TRUE	TRUE	0.979072	391.036	5744	5506	1576
ERR1014336	ONT	FALSE	TRUE	TRUE	0.978491	217.996	3302	3123	1513
ERR1014338	ONT	FALSE	TRUE	TRUE	0.978121	276.15	4553	4234	1442
ERR1014339	ONT	FALSE	TRUE	TRUE	0.977222	188.907	4080	3812	1062
ERR1014340	ONT	FALSE	TRUE	TRUE	0.979019	224.249	3883	3392	1397
ERR1050047	ONT	FALSE	TRUE	TRUE	0.978015	205.862	3096	2901	1563
ERR1050048	ONT	FALSE	TRUE	TRUE	0.979019	213.385	2820	2757	1635
ERR1050049	ONT	FALSE	TRUE	TRUE	0.978755	511.194	7251	7001	1590
ERR1050050	ONT	FALSE	FALSE	FALSE	0.8256	131.418	3924	3281	982
ERR1050051	ONT	FALSE	TRUE	TRUE	0.978966	419.116	5873	5656	1641
ERR1050052	ONT	FALSE	FALSE	FALSE	0.352288	45.1063	1200	1068	997
ERR1050053	ONT	FALSE	TRUE	TRUE	0.979125	493.836	7250	6718	1657
ERR1050054	ONT	FALSE	TRUE	TRUE	0.978861	307.475	4246	4062	1622
ERR1050055	ONT	FALSE	TRUE	TRUE	0.979125	519.821	7077	6756	1633
ERR1050056	ONT	FALSE	TRUE	TRUE	0.979125	451.636	6109	5894	1627
ERR1050057	ONT	FALSE	TRUE	TRUE	0.979019	378.975	5160	4992	1622
ERR1050061	ONT	FALSE	TRUE	TRUE	0.978121	149.196	2018	2014	1534
ERR1050062	ONT	FALSE	TRUE	TRUE	0.977539	114.422	1604	1595	1479
ERR1050063	ONT	FALSE	FALSE	FALSE	0.450322	83.2525	2380	1943	903
ERR1050064	ONT	FALSE	FALSE	FALSE	0.588363	115.11	2324	2049	1181
ERR1050065	ONT	FALSE	FALSE	FALSE	0.549836	90.1594	2572	2261	950
ERR1050066	ONT	FALSE	TRUE	TRUE	0.979072	323.717	4417	4276	1614
ERR1050067	ONT	FALSE	FALSE	FALSE	0.880879	548.868	6998	6873	1651
ERR1050068	ONT	FALSE	TRUE	TRUE	0.979389	509.963	7483	6745	1745
ERR1050069	ONT	FALSE	FALSE	FALSE	0.84304	127.79	3890	3202	944
ERR1050070	ONT	FALSE	FALSE	FALSE	0.56178	33.3653	695	687	1059
ERR1213822	ONT	FALSE	TRUE	TRUE	0.977909	233.53	3722	3688	1306
ERR1213823	ONT	FALSE	TRUE	TRUE	0.978913	452.616	5481	5481	1686
ERR1248090	ONT	FALSE	FALSE	FALSE	0.778195	341.658	6587	6199	1198
ERR1248091	ONT	FALSE	TRUE	TRUE	0.978385	160.411	2557	2347	1482
ERR1248092	ONT	FALSE	FALSE	FALSE	0.713878	117.153	1654	1577	1568
ERR1248093	ONT	FALSE	FALSE	FALSE	0.872318	141.09	1971	1838	1663
ERR1248094	ONT	FALSE	TRUE	TRUE	0.978913	246.737	4815	3660	1668
ERR1248095	ONT	FALSE	FALSE	FALSE	0.960998	87.7645	3269	2072	1053
ERR1248096	ONT	FALSE	TRUE	TRUE	0.978913	234.458	3528	3264	1628
ERR1248097	ONT	FALSE	FALSE	FALSE	0.829933	195.284	4723	4404	977
ERR1248098	ONT	FALSE	TRUE	TRUE	0.977381	146.733	2226	2027	1630
ERR1248099	ONT	FALSE	TRUE	TRUE	0.979125	581.885	7468	7160	1733
ERR1248100	ONT	FALSE	TRUE	TRUE	0.979125	637.213	9550	8781	1584
ERR1248101	ONT	FALSE	FALSE	FALSE	0.426118	18.1594	117	117	3204
ERR1248102	ONT	FALSE	FALSE	FALSE	0.578903	41.3019	1170	961	978
ERR1248103	ONT	FALSE	TRUE	TRUE	0.977487	359.836	7814	7187	1081
ERR1248104	ONT	FALSE	TRUE	TRUE	0.979072	288.924	4517	4246	1503
ERR1248105	ONT	FALSE	TRUE	TRUE	0.930134	327.382	4634	4405	1570
ERR1248106	ONT	FALSE	TRUE	TRUE	0.978861	301.184	4320	4061	1612
ERR1248107	ONT	FALSE	TRUE	TRUE	0.926752	216.79	4338	3936	1222
ERR1248108	ONT	FALSE	TRUE	TRUE	0.928654	276.81	6804	6047	1015
ERR1248109	ONT	FALSE	TRUE	TRUE	0.978966	295.044	5015	4726	1360
ERR1248110	ONT	FALSE	TRUE	TRUE	0.978491	303.515	5434	4854	1276
ERR1248111	ONT	FALSE	TRUE	TRUE	0.979283	1101.75	32399	24150	917
ERR1248112	ONT	FALSE	FALSE	FALSE	0.829246	386.123	6059	5660	1400
ERR1248113	ONT	FALSE	TRUE	TRUE	0.977804	664.52	15264	14359	987
ERR1248114	ONT	FALSE	TRUE	TRUE	0.979653	1710.81	26826	24296	1498
ERR1248115	ONT	FALSE	FALSE	FALSE	0.618169	38.7279	2714	1686	571

## Sheet: Norovirus
SRA Accesion ID	Platform	Sample ID	PASS QC	Included in analysis	Breadth of Coverage	Mean Depth of Coverage	# Raw Reads	# Mapped Reads	Mean Read Length
SRR13951200	ONT	SRS8449721	TRUE	TRUE	0.761729	2014.43	14444	7792	2079
SRR13951187	ONT	SRS8449722	TRUE	TRUE	0.887406	547.513	7206	1605	2059
SRR13951189	ONT	SRS8449723	TRUE	TRUE	1	2555.11	7707	6441	2687
SRR13951198	ONT	SRS8449724	TRUE	TRUE	1	2770.71	30508	11715	1561
SRR15525305	ONT	SRS8449725	TRUE	TRUE	1	6684.13	76687	51632	3025
SRR13951186	ONT	SRS8449726	TRUE	TRUE	1	4936.71	63471	17492	1097
SRR13951183	ONT	SRS8449727	TRUE	TRUE	0.890578	4329.26	110423	31742	1970
SRR13951184	ONT	SRS8449728	TRUE	TRUE	0.863222	872.535	40224	3376	317
SRR13951180	ONT	SRS8449729	TRUE	TRUE	0.932338	3319.84	70219	39109	2354
SRR13951185	ONT	SRS8449730	TRUE	TRUE	1	3846.74	83255	62406	2011
SRR13951182	ONT	SRS8449731	TRUE	TRUE	0.903264	2976.89	76314	69614	1938
SRR13951181	ONT	SRS8449732	FALSE	FALSE	1	258.804	5741	458	501
SRR13951176	ONT	SRS8449733	TRUE	TRUE	0.979648	2996.04	79168	66796	1835
SRR13951197	ONT	SRS8449734	TRUE	TRUE	1	7154.61	34080	21186	2827
SRR13951175	ONT	SRS8449735	TRUE	TRUE	0.882648	2879.27	36721	31020	1992
SRR13951179	ONT	SRS8449736	TRUE	TRUE	0.884234	3051.12	118854	105578	1633
SRR13951178	ONT	SRS8449737	TRUE	TRUE	0.981499	2531.77	63888	41111	1391
SRR13951174	ONT	SRS8449738	TRUE	TRUE	0.88278	3008.65	27317	19067	1880
SRR13951173	ONT	SRS8449739	TRUE	TRUE	0.888727	3084.75	44927	35392	2012
SRR13951170	ONT	SRS8449740	TRUE	TRUE	0.765693	2687.98	177101	16161	1990
SRR13951172	ONT	SRS8449741	TRUE	TRUE	0.873265	2861.41	38387	35537	2261
SRR13951171	ONT	SRS8449742	TRUE	TRUE	0.763182	3197.51	92761	81320	2117
SRR13951168	ONT	SRS8449743	TRUE	TRUE	0.982027	4476.88	223669	122217	2089
SRR13951196	ONT	SRS8449744	FALSE	FALSE	0	5.06964	9303	16	160
SRR13951169	ONT	SRS8449745	TRUE	TRUE	0.739263	1529.87	52092	6297	2339
SRR13951165	ONT	SRS8449746	TRUE	TRUE	1	5151.33	204785	195532	2389
SRR13951164	ONT	SRS8449747	TRUE	TRUE	1	3888.45	62750	60297	2432
SRR13951167	ONT	SRS8449748	TRUE	TRUE	0.763182	3084.24	160745	148739	1923
SRR13951163	ONT	SRS8449749	TRUE	TRUE	1	5424.23	176521	170587	2257
SRR13951162	ONT	SRS8449750	TRUE	TRUE	1	7138.69	46071	30156	2993
SRR13951161	ONT	SRS8449751	TRUE	TRUE	1	4745.87	79509	70281	2350
SRR13951159	ONT	SRS8449752	TRUE	TRUE	0.986653	4092.07	101706	13072	2297
SRR13951160	ONT	SRS8449753	TRUE	TRUE	1	3595.74	45676	35770	1808
SRR13951195	ONT	SRS8449754	TRUE	TRUE	1	3860.33	158653	29106	2113
SRR13951194	ONT	SRS8449755	TRUE	TRUE	1	4285.86	22669	12394	2247
SRR13951193	ONT	SRS8449756	TRUE	TRUE	1	2244.81	15897	5030	1702
SRR13951191	ONT	SRS8449757	TRUE	TRUE	1	4019.16	52039	36409	2111
SRR13951190	ONT	SRS8449758	TRUE	TRUE	0.987842	2825.76	30114	17310	2111
SRR13951192	ONT	SRS8449759	TRUE	TRUE	0.994582	6114.41	47191	10944	1963

## Sheet: Synthetic
Run Accesion	Run Alias	BioProject	Experiment Accession	Platform	Included in analysis
CRR300968	0cp-replicate01-2h	PRJCA005725	CRX256043	ONT	TRUE
CRR300969	0cp-replicate01-4h	PRJCA005725	CRX256044	ONT	TRUE
CRR300970	0cp-replicate02-30min	PRJCA005725	CRX256045	ONT	TRUE
CRR300971	0cp-replicate02-1h	PRJCA005725	CRX256046	ONT	TRUE
CRR300972	0cp-replicate02-2h	PRJCA005725	CRX256047	ONT	TRUE
CRR300973	0cp-replicate02-4h	PRJCA005725	CRX256048	ONT	TRUE
CRR300974	0cp-replicate03-30min	PRJCA005725	CRX256049	ONT	TRUE
CRR300975	0cp-replicate03-1h	PRJCA005725	CRX256050	ONT	TRUE
CRR300976	0cp-replicate03-2h	PRJCA005725	CRX256051	ONT	TRUE
CRR300977	0cp-replicate03-4h	PRJCA005725	CRX256052	ONT	TRUE
CRR300978	0cp-replicate04-1h	PRJCA005725	CRX256053	ONT	TRUE
CRR300979	0cp-replicate04-2h	PRJCA005725	CRX256054	ONT	TRUE
CRR300980	0cp-replicate04-4h	PRJCA005725	CRX256055	ONT	TRUE
CRR300981	10cp-replicate01-10min	PRJCA005725	CRX256056	ONT	TRUE
CRR300982	10cp-replicate01-30min	PRJCA005725	CRX256057	ONT	TRUE
CRR300983	10cp-replicate01-1h	PRJCA005725	CRX256058	ONT	TRUE
CRR300984	10cp-replicate01-2h	PRJCA005725	CRX256059	ONT	TRUE
CRR300985	10cp-replicate01-4h	PRJCA005725	CRX256060	ONT	TRUE
CRR300986	10cp-replicate02-10min	PRJCA005725	CRX256061	ONT	TRUE
CRR300987	10cp-replicate02-30min	PRJCA005725	CRX256062	ONT	TRUE
CRR300988	10cp-replicate02-1h	PRJCA005725	CRX256063	ONT	TRUE
CRR300989	10cp-replicate02-2h	PRJCA005725	CRX256064	ONT	TRUE
CRR300990	10cp-replicate02-4h	PRJCA005725	CRX256065	ONT	TRUE
CRR300991	10cp-replicate03-10min	PRJCA005725	CRX256066	ONT	TRUE
CRR300992	10cp-replicate03-30min	PRJCA005725	CRX256067	ONT	TRUE
CRR300993	10cp-replicate03-1h	PRJCA005725	CRX256068	ONT	TRUE
CRR300994	10cp-replicate03-2h	PRJCA005725	CRX256069	ONT	TRUE
CRR300995	10cp-replicate03-4h	PRJCA005725	CRX256070	ONT	TRUE
CRR300996	10cp-replicate04-10min	PRJCA005725	CRX256071	ONT	TRUE
CRR300997	10cp-replicate04-30min	PRJCA005725	CRX256072	ONT	TRUE
CRR300998	10cp-replicate04-1h	PRJCA005725	CRX256073	ONT	TRUE
CRR300999	10cp-replicate04-2h	PRJCA005725	CRX256074	ONT	TRUE
CRR301000	10cp-replicate04-4h	PRJCA005725	CRX256075	ONT	TRUE
CRR301001	100cp-replicate01-10min	PRJCA005725	CRX256076	ONT	TRUE
CRR301002	100cp-replicate01-30min	PRJCA005725	CRX256077	ONT	TRUE
CRR301003	100cp-replicate01-1h	PRJCA005725	CRX256078	ONT	TRUE
CRR301004	100cp-replicate01-2h	PRJCA005725	CRX256079	ONT	TRUE
CRR301005	100cp-replicate01-4h	PRJCA005725	CRX256080	ONT	TRUE
CRR301006	100cp-replicate02-10min	PRJCA005725	CRX256081	ONT	TRUE
CRR301007	100cp-replicate02-30min	PRJCA005725	CRX256082	ONT	TRUE
CRR301008	100cp-replicate02-1h	PRJCA005725	CRX256083	ONT	TRUE
CRR301009	100cp-replicate02-2h	PRJCA005725	CRX256084	ONT	TRUE
CRR301010	100cp-replicate02-4h	PRJCA005725	CRX256085	ONT	TRUE
CRR301011	100cp-replicate03-10min	PRJCA005725	CRX256086	ONT	TRUE
CRR301012	100cp-replicate03-30min	PRJCA005725	CRX256087	ONT	TRUE
CRR301013	100cp-replicate03-1h	PRJCA005725	CRX256088	ONT	TRUE
CRR301014	100cp-replicate03-2h	PRJCA005725	CRX256089	ONT	TRUE
CRR301015	100cp-replicate03-4h	PRJCA005725	CRX256090	ONT	TRUE
CRR301016	100cp-replicate04-30min	PRJCA005725	CRX256091	ONT	TRUE
CRR301017	100cp-replicate04-1h	PRJCA005725	CRX256092	ONT	TRUE
CRR301018	100cp-replicate04-2h	PRJCA005725	CRX256093	ONT	TRUE
CRR301019	100cp-replicate04-4h	PRJCA005725	CRX256094	ONT	TRUE
CRR301020	500cp-replicate01-10min	PRJCA005725	CRX256095	ONT	TRUE
CRR301021	500cp-replicate01-30min	PRJCA005725	CRX256096	ONT	TRUE
CRR301022	500cp-replicate01-1h	PRJCA005725	CRX256097	ONT	TRUE
CRR301023	500cp-replicate01-2h	PRJCA005725	CRX256098	ONT	TRUE
CRR301024	500cp-replicate01-4h	PRJCA005725	CRX256099	ONT	TRUE
CRR301025	500cp-replicate02-10min	PRJCA005725	CRX256100	ONT	TRUE
CRR301026	500cp-replicate02-30min	PRJCA005725	CRX256101	ONT	TRUE
CRR301027	500cp-replicate02-1h	PRJCA005725	CRX256102	ONT	TRUE
CRR301028	500cp-replicate02-2h	PRJCA005725	CRX256103	ONT	TRUE
CRR301029	500cp-replicate02-4h	PRJCA005725	CRX256104	ONT	TRUE
CRR301030	500cp-replicate03-10min	PRJCA005725	CRX256105	ONT	TRUE
CRR301031	500cp-replicate03-30min	PRJCA005725	CRX256106	ONT	TRUE
CRR301032	500cp-replicate03-1h	PRJCA005725	CRX256107	ONT	TRUE
CRR301033	500cp-replicate03-2h	PRJCA005725	CRX256108	ONT	TRUE
CRR301034	500cp-replicate03-4h	PRJCA005725	CRX256109	ONT	TRUE
CRR301035	500cp-replicate04-10min	PRJCA005725	CRX256110	ONT	TRUE
CRR301036	500cp-replicate04-30min	PRJCA005725	CRX256111	ONT	TRUE
CRR301037	500cp-replicate04-1h	PRJCA005725	CRX256112	ONT	TRUE
CRR301038	500cp-replicate04-2h	PRJCA005725	CRX256113	ONT	TRUE
CRR301039	500cp-replicate04-4h	PRJCA005725	CRX256114	ONT	TRUE
CRR301040	1000cp-replicate01-10min	PRJCA005725	CRX256115	ONT	TRUE
CRR301041	1000cp-replicate01-30min	PRJCA005725	CRX256116	ONT	TRUE
CRR301042	1000cp-replicate01-1h	PRJCA005725	CRX256117	ONT	TRUE
CRR301043	1000cp-replicate01-2h	PRJCA005725	CRX256118	ONT	TRUE
CRR301044	1000cp-replicate01-4h	PRJCA005725	CRX256119	ONT	TRUE
CRR301045	1000cp-replicate02-10min	PRJCA005725	CRX256120	ONT	TRUE
CRR301046	1000cp-replicate02-30min	PRJCA005725	CRX256121	ONT	TRUE
CRR301047	1000cp-replicate02-1h	PRJCA005725	CRX256122	ONT	TRUE
CRR301048	1000cp-replicate02-2h	PRJCA005725	CRX256123	ONT	TRUE
CRR301049	1000cp-replicate02-4h	PRJCA005725	CRX256124	ONT	TRUE
CRR301050	1000cp-replicate03-10min	PRJCA005725	CRX256125	ONT	TRUE
CRR301051	1000cp-replicate03-30min	PRJCA005725	CRX256126	ONT	TRUE
CRR301052	1000cp-replicate03-1h	PRJCA005725	CRX256127	ONT	TRUE
CRR301053	1000cp-replicate03-2h	PRJCA005725	CRX256128	ONT	TRUE
CRR301054	1000cp-replicate03-4h	PRJCA005725	CRX256129	ONT	TRUE
CRR301055	1000cp-replicate04-10min	PRJCA005725	CRX256130	ONT	TRUE
CRR301056	1000cp-replicate04-30min	PRJCA005725	CRX256131	ONT	TRUE
CRR301057	1000cp-replicate04-1h	PRJCA005725	CRX256132	ONT	TRUE
CRR301058	1000cp-replicate04-2h	PRJCA005725	CRX256133	ONT	TRUE
CRR301059	1000cp-replicate04-4h	PRJCA005725	CRX256134	ONT	TRUE
CRR301060	3000cp-replicate01-10min	PRJCA005725	CRX256135	ONT	TRUE
CRR301061	3000cp-replicate01-30min	PRJCA005725	CRX256136	ONT	TRUE
CRR301062	3000cp-replicate01-1h	PRJCA005725	CRX256137	ONT	TRUE
CRR301063	3000cp-replicate01-2h	PRJCA005725	CRX256138	ONT	TRUE
CRR301064	3000cp-replicate01-4h	PRJCA005725	CRX256139	ONT	TRUE
CRR301065	3000cp-replicate02-10min	PRJCA005725	CRX256140	ONT	TRUE
CRR301066	3000cp-replicate02-30min	PRJCA005725	CRX256141	ONT	TRUE
CRR301067	3000cp-replicate02-1h	PRJCA005725	CRX256142	ONT	TRUE
CRR301068	3000cp-replicate02-2h	PRJCA005725	CRX256143	ONT	TRUE
CRR301069	3000cp-replicate02-4h	PRJCA005725	CRX256144	ONT	TRUE
CRR301070	3000cp-replicate03-10min	PRJCA005725	CRX256145	ONT	TRUE
CRR301071	3000cp-replicate03-30min	PRJCA005725	CRX256146	ONT	TRUE
CRR301072	3000cp-replicate03-1h	PRJCA005725	CRX256147	ONT	TRUE
CRR301073	3000cp-replicate03-2h	PRJCA005725	CRX256148	ONT	TRUE
CRR301074	3000cp-replicate03-4h	PRJCA005725	CRX256149	ONT	TRUE
CRR301075	3000cp-replicate04-10min	PRJCA005725	CRX256150	ONT	TRUE
CRR301076	3000cp-replicate04-30min	PRJCA005725	CRX256151	ONT	TRUE
CRR301077	3000cp-replicate04-1h	PRJCA005725	CRX256152	ONT	TRUE
CRR301078	3000cp-replicate04-2h	PRJCA005725	CRX256153	ONT	TRUE
CRR301079	3000cp-replicate04-4h	PRJCA005725	CRX256154	ONT	TRUE
* Synthetic dataset is downloaded from China National Center for Bioinformation GSA database (https://ngdc.cncb.ac.cn/)
