# Supplementary material for: Rescuing low frequency variants within intra-host viral populations directly from Oxford Nanopore sequencing data
Source: Nat Commun. 2022 Mar 14;13:1321. doi: 10.1038/s41467-022-28852-1 (PMC8921239; doi:10.1038/s41467-022-28852-1)
Supplement: Supplementary file 4 — Source data [file 41467_2022_28852_MOESM4_ESM.zip › vcf_results/COVID/cross_patient/Clair3/ERR4968955.vcf]

##fileformat=VCFv4.2
##INFO=<ID=P,Number=0,Type=Flag,Description="Result from pileup calling">
##INFO=<ID=F,Number=0,Type=Flag,Description="Result from full-alignment calling">
##INFO=<ID=AF,Number=1,Type=Float,Description="Allele Frequency">
##INFO=<ID=DP,Number=1,Type=Integer,Description="Raw Depth">
##FORMAT=<ID=GT,Number=1,Type=String,Description="Genotype">
##FORMAT=<ID=GQ,Number=1,Type=Integer,Description="Genotype Quality">
##FORMAT=<ID=DP,Number=1,Type=Integer,Description="Read Depth">
##FORMAT=<ID=PL,Number=G,Type=Integer,Description="Phred-scaled genotype likelihoods rounded to the closest integer">
##FORMAT=<ID=AF,Number=1,Type=Float,Description="Estimated allele frequency in the range of [0,1]">
##FILTER=<ID=PASS,Description="All filters passed">
##FILTER=<ID=LowQual,Description="Low quality variant">
##FILTER=<ID=RefCall,Description="Reference call">
##contig=<ID=NC_045512.2,length=29903>
##FILTER=<ID=min_af_0.020000,Description="Minimum allele frequency 0.020000">
##FILTER=<ID=min_dp_10,Description="Minimum Coverage 10">
##FILTER=<ID=sb_fdr,Description="Strand-Bias Multiple Testing Correction: fdr corr. pvalue > 0.001000">
#CHROM	POS	ID	REF	ALT	QUAL	FILTER	INFO
NC_045512.2	241	.	C	T	22	PASS	AF=0.751;DP=245
NC_045512.2	1747	.	G	C	21	PASS	AF=0.4167;DP=12
NC_045512.2	3037	.	C	T	23	PASS	AF=0.811;DP=164
NC_045512.2	4666	.	A	C	16	PASS	AF=0.3333;DP=120
NC_045512.2	7265	.	T	C	10	PASS	AF=0.2;DP=20
NC_045512.2	7869	.	C	T	24	PASS	AF=0.9333;DP=165
NC_045512.2	8513	.	G	T	19	PASS	AF=0.3712;DP=132
NC_045512.2	10965	.	C	T	17	PASS	AF=0.3333;DP=27
NC_045512.2	13835	.	G	C	13	PASS	AF=0.2886;DP=201
NC_045512.2	14408	.	C	T	24	PASS	AF=0.8895;DP=181
NC_045512.2	14984	.	AT	A	14	PASS	AF=0.234;DP=47
NC_045512.2	15114	.	TG	T	9	PASS	AF=0.2278;DP=79
NC_045512.2	15351	.	T	C	16	PASS	AF=0.2428;DP=173
NC_045512.2	16631	.	T	C	17	PASS	AF=0.1842;DP=266
NC_045512.2	17666	.	A	G	14	PASS	AF=0.2598;DP=204
NC_045512.2	18875	.	GT	G	2	PASS	AF=0.2166;DP=277
NC_045512.2	20984	.	CA	C	21	PASS	AF=0.8851;DP=87
NC_045512.2	21745	.	TG	T	14	PASS	AF=0.3077;DP=65
NC_045512.2	21887	.	ACTTT	A	8	PASS	AF=0.2514;DP=183
NC_045512.2	23403	.	A	G	25	PASS	AF=0.8696;DP=230
NC_045512.2	25152	.	T	C	17	PASS	AF=0.3313;DP=166
NC_045512.2	25728	.	C	T	15	PASS	AF=1.0;DP=11
NC_045512.2	27496	.	TG	T	13	PASS	AF=0.3049;DP=164
NC_045512.2	27498	.	C	T	11	PASS	AF=0.3293;DP=164
NC_045512.2	27694	.	T	C	15	PASS	AF=0.3636;DP=11
NC_045512.2	27894	.	ATG	A	12	PASS	AF=0.3077;DP=156
NC_045512.2	28881	.	G	A	17	PASS	AF=0.9231;DP=13
NC_045512.2	28882	.	G	A	16	PASS	AF=0.8462;DP=13
NC_045512.2	28883	.	G	C	18	PASS	AF=1.0;DP=13
