# Supplementary material for: Rescuing low frequency variants within intra-host viral populations directly from Oxford Nanopore sequencing data
Source: Nat Commun. 2022 Mar 14;13:1321. doi: 10.1038/s41467-022-28852-1 (PMC8921239; doi:10.1038/s41467-022-28852-1)
Supplement: Supplementary file 4 — Source data [file 41467_2022_28852_MOESM4_ESM.zip › vcf_results/COVID/cross_patient/Clair3/ERR4968983.vcf]

##fileformat=VCFv4.2
##INFO=<ID=P,Number=0,Type=Flag,Description="Result from pileup calling">
##INFO=<ID=F,Number=0,Type=Flag,Description="Result from full-alignment calling">
##INFO=<ID=AF,Number=1,Type=Float,Description="Allele Frequency">
##INFO=<ID=DP,Number=1,Type=Integer,Description="Raw Depth">
##FORMAT=<ID=GT,Number=1,Type=String,Description="Genotype">
##FORMAT=<ID=GQ,Number=1,Type=Integer,Description="Genotype Quality">
##FORMAT=<ID=DP,Number=1,Type=Integer,Description="Read Depth">
##FORMAT=<ID=PL,Number=G,Type=Integer,Description="Phred-scaled genotype likelihoods rounded to the closest integer">
##FORMAT=<ID=AF,Number=1,Type=Float,Description="Estimated allele frequency in the range of [0,1]">
##FILTER=<ID=PASS,Description="All filters passed">
##FILTER=<ID=LowQual,Description="Low quality variant">
##FILTER=<ID=RefCall,Description="Reference call">
##contig=<ID=NC_045512.2,length=29903>
##FILTER=<ID=min_af_0.020000,Description="Minimum allele frequency 0.020000">
##FILTER=<ID=min_dp_10,Description="Minimum Coverage 10">
##FILTER=<ID=sb_fdr,Description="Strand-Bias Multiple Testing Correction: fdr corr. pvalue > 0.001000">
#CHROM	POS	ID	REF	ALT	QUAL	FILTER	INFO
NC_045512.2	241	.	C	T	18	PASS	AF=0.7524;DP=206
NC_045512.2	3037	.	C	T	21	PASS	AF=0.702;DP=198
NC_045512.2	4666	.	A	C	15	PASS	AF=0.4938;DP=162
NC_045512.2	4908	.	G	A	19	PASS	AF=0.4162;DP=173
NC_045512.2	10396	.	G	T	24	PASS	AF=0.8811;DP=227
NC_045512.2	14408	.	C	T	20	PASS	AF=0.8304;DP=171
NC_045512.2	23403	.	A	G	25	PASS	AF=0.8862;DP=246
NC_045512.2	23570	.	A	T	25	PASS	AF=0.9135;DP=104
NC_045512.2	26062	.	G	T	25	PASS	AF=0.7453;DP=161
NC_045512.2	28881	.	G	A	23	PASS	AF=0.82;DP=100
NC_045512.2	28882	.	G	A	18	PASS	AF=0.85;DP=100
NC_045512.2	28883	.	G	C	20	PASS	AF=0.83;DP=100
