# Supplementary material for: Rescuing low frequency variants within intra-host viral populations directly from Oxford Nanopore sequencing data
Source: Nat Commun. 2022 Mar 14;13:1321. doi: 10.1038/s41467-022-28852-1 (PMC8921239; doi:10.1038/s41467-022-28852-1)
Supplement: Supplementary file 4 — Source data [file 41467_2022_28852_MOESM4_ESM.zip › vcf_results/COVID/cross_patient/Clair3/ERR4969016.vcf]

##fileformat=VCFv4.2
##INFO=<ID=P,Number=0,Type=Flag,Description="Result from pileup calling">
##INFO=<ID=F,Number=0,Type=Flag,Description="Result from full-alignment calling">
##INFO=<ID=AF,Number=1,Type=Float,Description="Allele Frequency">
##INFO=<ID=DP,Number=1,Type=Integer,Description="Raw Depth">
##FORMAT=<ID=GT,Number=1,Type=String,Description="Genotype">
##FORMAT=<ID=GQ,Number=1,Type=Integer,Description="Genotype Quality">
##FORMAT=<ID=DP,Number=1,Type=Integer,Description="Read Depth">
##FORMAT=<ID=PL,Number=G,Type=Integer,Description="Phred-scaled genotype likelihoods rounded to the closest integer">
##FORMAT=<ID=AF,Number=1,Type=Float,Description="Estimated allele frequency in the range of [0,1]">
##FILTER=<ID=PASS,Description="All filters passed">
##FILTER=<ID=LowQual,Description="Low quality variant">
##FILTER=<ID=RefCall,Description="Reference call">
##contig=<ID=NC_045512.2,length=29903>
##FILTER=<ID=min_af_0.020000,Description="Minimum allele frequency 0.020000">
##FILTER=<ID=min_dp_10,Description="Minimum Coverage 10">
##FILTER=<ID=sb_fdr,Description="Strand-Bias Multiple Testing Correction: fdr corr. pvalue > 0.001000">
#CHROM	POS	ID	REF	ALT	QUAL	FILTER	INFO
NC_045512.2	186	.	C	T	23	PASS	AF=0.9126;DP=183
NC_045512.2	241	.	C	T	21	PASS	AF=0.8434;DP=198
NC_045512.2	1059	.	C	T	26	PASS	AF=0.947;DP=151
NC_045512.2	3037	.	C	T	21	PASS	AF=0.75;DP=196
NC_045512.2	4666	.	A	C	16	PASS	AF=0.5127;DP=197
NC_045512.2	9634	.	A	T	23	PASS	AF=0.4251;DP=167
NC_045512.2	11109	.	C	T	25	PASS	AF=0.9437;DP=142
NC_045512.2	11916	.	C	T	22	PASS	AF=0.94;DP=200
NC_045512.2	14408	.	C	T	24	PASS	AF=0.8521;DP=169
NC_045512.2	17615	.	A	G	22	PASS	AF=0.8565;DP=209
NC_045512.2	23403	.	A	G	25	PASS	AF=0.8431;DP=255
NC_045512.2	25563	.	G	T	25	PASS	AF=0.8455;DP=220
NC_045512.2	26058	.	C	T	24	PASS	AF=0.9119;DP=159
