# Supplementary material for: Rescuing low frequency variants within intra-host viral populations directly from Oxford Nanopore sequencing data
Source: Nat Commun. 2022 Mar 14;13:1321. doi: 10.1038/s41467-022-28852-1 (PMC8921239; doi:10.1038/s41467-022-28852-1)
Supplement: Supplementary file 4 — Source data [file 41467_2022_28852_MOESM4_ESM.zip › vcf_results/COVID/cross_patient/Clair3/ERR4969033.vcf]

##fileformat=VCFv4.2
##INFO=<ID=P,Number=0,Type=Flag,Description="Result from pileup calling">
##INFO=<ID=F,Number=0,Type=Flag,Description="Result from full-alignment calling">
##INFO=<ID=AF,Number=1,Type=Float,Description="Allele Frequency">
##INFO=<ID=DP,Number=1,Type=Integer,Description="Raw Depth">
##FORMAT=<ID=GT,Number=1,Type=String,Description="Genotype">
##FORMAT=<ID=GQ,Number=1,Type=Integer,Description="Genotype Quality">
##FORMAT=<ID=DP,Number=1,Type=Integer,Description="Read Depth">
##FORMAT=<ID=PL,Number=G,Type=Integer,Description="Phred-scaled genotype likelihoods rounded to the closest integer">
##FORMAT=<ID=AF,Number=1,Type=Float,Description="Estimated allele frequency in the range of [0,1]">
##FILTER=<ID=PASS,Description="All filters passed">
##FILTER=<ID=LowQual,Description="Low quality variant">
##FILTER=<ID=RefCall,Description="Reference call">
##contig=<ID=NC_045512.2,length=29903>
##FILTER=<ID=min_af_0.020000,Description="Minimum allele frequency 0.020000">
##FILTER=<ID=min_dp_10,Description="Minimum Coverage 10">
##FILTER=<ID=sb_fdr,Description="Strand-Bias Multiple Testing Correction: fdr corr. pvalue > 0.001000">
#CHROM	POS	ID	REF	ALT	QUAL	FILTER	INFO
NC_045512.2	241	.	C	T	20	PASS	AF=0.8019;DP=207
NC_045512.2	507	.	ATGGTCATGTTATGGT	A	19	PASS	AF=0.3442;DP=154
NC_045512.2	3037	.	C	T	21	PASS	AF=0.7624;DP=181
NC_045512.2	4666	.	A	C	18	PASS	AF=0.5075;DP=134
NC_045512.2	10496	.	GTTGGTT	G	2	PASS	AF=0.1437;DP=167
NC_045512.2	12306	.	A	AGAG	8	PASS	AF=0.1616;DP=99
NC_045512.2	14408	.	C	T	23	PASS	AF=0.8486;DP=218
NC_045512.2	20407	.	TTTGAA	T	18	PASS	AF=0.197;DP=132
NC_045512.2	21944	.	A	G	11	PASS	AF=0.3744;DP=227
NC_045512.2	23403	.	A	G	26	PASS	AF=0.9052;DP=232
NC_045512.2	23486	.	G	GT	3	PASS	AF=0.4554;DP=336
NC_045512.2	29034	.	C	T	14	PASS	AF=0.2759;DP=29
