# Supplementary material for: Rescuing low frequency variants within intra-host viral populations directly from Oxford Nanopore sequencing data
Source: Nat Commun. 2022 Mar 14;13:1321. doi: 10.1038/s41467-022-28852-1 (PMC8921239; doi:10.1038/s41467-022-28852-1)
Supplement: Supplementary file 4 — Source data [file 41467_2022_28852_MOESM4_ESM.zip › vcf_results/COVID/cross_patient/Clair3/ERR4969316.vcf]

##fileformat=VCFv4.2
##INFO=<ID=P,Number=0,Type=Flag,Description="Result from pileup calling">
##INFO=<ID=F,Number=0,Type=Flag,Description="Result from full-alignment calling">
##INFO=<ID=AF,Number=1,Type=Float,Description="Allele Frequency">
##INFO=<ID=DP,Number=1,Type=Integer,Description="Raw Depth">
##FORMAT=<ID=GT,Number=1,Type=String,Description="Genotype">
##FORMAT=<ID=GQ,Number=1,Type=Integer,Description="Genotype Quality">
##FORMAT=<ID=DP,Number=1,Type=Integer,Description="Read Depth">
##FORMAT=<ID=PL,Number=G,Type=Integer,Description="Phred-scaled genotype likelihoods rounded to the closest integer">
##FORMAT=<ID=AF,Number=1,Type=Float,Description="Estimated allele frequency in the range of [0,1]">
##FILTER=<ID=PASS,Description="All filters passed">
##FILTER=<ID=LowQual,Description="Low quality variant">
##FILTER=<ID=RefCall,Description="Reference call">
##contig=<ID=NC_045512.2,length=29903>
##FILTER=<ID=min_af_0.020000,Description="Minimum allele frequency 0.020000">
##FILTER=<ID=min_dp_10,Description="Minimum Coverage 10">
##FILTER=<ID=sb_fdr,Description="Strand-Bias Multiple Testing Correction: fdr corr. pvalue > 0.001000">
#CHROM	POS	ID	REF	ALT	QUAL	FILTER	INFO
NC_045512.2	204	.	G	T	23	PASS	AF=0.9107;DP=224
NC_045512.2	241	.	C	T	22	PASS	AF=0.827;DP=237
NC_045512.2	445	.	T	C	26	PASS	AF=0.8846;DP=156
NC_045512.2	3037	.	C	T	23	PASS	AF=0.6943;DP=229
NC_045512.2	4666	.	A	C	18	PASS	AF=0.5493;DP=142
NC_045512.2	6286	.	C	T	21	PASS	AF=0.825;DP=160
NC_045512.2	6807	.	C	T	25	PASS	AF=0.8387;DP=186
NC_045512.2	7926	.	C	T	25	PASS	AF=0.8438;DP=224
NC_045512.2	9745	.	C	T	22	PASS	AF=0.9342;DP=152
NC_045512.2	14408	.	C	T	24	PASS	AF=0.8212;DP=179
NC_045512.2	21255	.	G	C	22	PASS	AF=0.8621;DP=58
NC_045512.2	22227	.	C	T	25	PASS	AF=0.7959;DP=98
NC_045512.2	23403	.	A	G	24	PASS	AF=0.8595;DP=242
NC_045512.2	26801	.	C	G	22	PASS	AF=0.888;DP=259
NC_045512.2	27944	.	C	T	24	PASS	AF=0.9217;DP=115
NC_045512.2	28932	.	C	T	25	PASS	AF=0.7089;DP=79
NC_045512.2	29645	.	G	T	19	PASS	AF=0.9288;DP=267
