# Supplementary material for: Rescuing low frequency variants within intra-host viral populations directly from Oxford Nanopore sequencing data
Source: Nat Commun. 2022 Mar 14;13:1321. doi: 10.1038/s41467-022-28852-1 (PMC8921239; doi:10.1038/s41467-022-28852-1)
Supplement: Supplementary file 4 — Source data [file 41467_2022_28852_MOESM4_ESM.zip › vcf_results/COVID/cross_patient/Clair3/ERR4969319.vcf]

##fileformat=VCFv4.2
##INFO=<ID=P,Number=0,Type=Flag,Description="Result from pileup calling">
##INFO=<ID=F,Number=0,Type=Flag,Description="Result from full-alignment calling">
##INFO=<ID=AF,Number=1,Type=Float,Description="Allele Frequency">
##INFO=<ID=DP,Number=1,Type=Integer,Description="Raw Depth">
##FORMAT=<ID=GT,Number=1,Type=String,Description="Genotype">
##FORMAT=<ID=GQ,Number=1,Type=Integer,Description="Genotype Quality">
##FORMAT=<ID=DP,Number=1,Type=Integer,Description="Read Depth">
##FORMAT=<ID=PL,Number=G,Type=Integer,Description="Phred-scaled genotype likelihoods rounded to the closest integer">
##FORMAT=<ID=AF,Number=1,Type=Float,Description="Estimated allele frequency in the range of [0,1]">
##FILTER=<ID=PASS,Description="All filters passed">
##FILTER=<ID=LowQual,Description="Low quality variant">
##FILTER=<ID=RefCall,Description="Reference call">
##contig=<ID=NC_045512.2,length=29903>
##FILTER=<ID=min_af_0.020000,Description="Minimum allele frequency 0.020000">
##FILTER=<ID=min_dp_10,Description="Minimum Coverage 10">
##FILTER=<ID=sb_fdr,Description="Strand-Bias Multiple Testing Correction: fdr corr. pvalue > 0.001000">
#CHROM	POS	ID	REF	ALT	QUAL	FILTER	INFO
NC_045512.2	241	.	C	T	22	PASS	AF=0.8807;DP=243
NC_045512.2	505	.	T	C	21	PASS	AF=0.7432;DP=183
NC_045512.2	872	.	G	T	25	PASS	AF=0.9126;DP=206
NC_045512.2	3037	.	C	T	21	PASS	AF=0.743;DP=214
NC_045512.2	3261	.	C	T	22	PASS	AF=0.9314;DP=175
NC_045512.2	7783	.	T	C	23	PASS	AF=0.8714;DP=210
NC_045512.2	14408	.	C	T	20	PASS	AF=0.7805;DP=164
NC_045512.2	15984	.	A	T	23	PASS	AF=0.9115;DP=192
NC_045512.2	20946	.	C	T	23	PASS	AF=0.9051;DP=158
NC_045512.2	22075	.	C	T	21	PASS	AF=0.8491;DP=53
NC_045512.2	22131	.	G	T	24	PASS	AF=0.9016;DP=61
NC_045512.2	23403	.	A	G	25	PASS	AF=0.8712;DP=233
NC_045512.2	25552	.	G	T	22	PASS	AF=0.7677;DP=198
NC_045512.2	27945	.	C	T	26	PASS	AF=0.8865;DP=141
NC_045512.2	28221	.	G	T	23	PASS	AF=0.8221;DP=163
NC_045512.2	28881	.	G	A	21	PASS	AF=0.8816;DP=76
NC_045512.2	28882	.	G	A	21	PASS	AF=0.8667;DP=75
NC_045512.2	28883	.	G	C	21	PASS	AF=0.8933;DP=75
NC_045512.2	29717	.	G	A	25	PASS	AF=0.8509;DP=114
NC_045512.2	29750	.	C	T	23	PASS	AF=0.9147;DP=129
