# Supplementary material for: Rescuing low frequency variants within intra-host viral populations directly from Oxford Nanopore sequencing data
Source: Nat Commun. 2022 Mar 14;13:1321. doi: 10.1038/s41467-022-28852-1 (PMC8921239; doi:10.1038/s41467-022-28852-1)
Supplement: Supplementary file 4 — Source data [file 41467_2022_28852_MOESM4_ESM.zip › vcf_results/COVID/cross_patient/Clair3/ERR4969322.vcf]

##fileformat=VCFv4.2
##INFO=<ID=P,Number=0,Type=Flag,Description="Result from pileup calling">
##INFO=<ID=F,Number=0,Type=Flag,Description="Result from full-alignment calling">
##INFO=<ID=AF,Number=1,Type=Float,Description="Allele Frequency">
##INFO=<ID=DP,Number=1,Type=Integer,Description="Raw Depth">
##FORMAT=<ID=GT,Number=1,Type=String,Description="Genotype">
##FORMAT=<ID=GQ,Number=1,Type=Integer,Description="Genotype Quality">
##FORMAT=<ID=DP,Number=1,Type=Integer,Description="Read Depth">
##FORMAT=<ID=PL,Number=G,Type=Integer,Description="Phred-scaled genotype likelihoods rounded to the closest integer">
##FORMAT=<ID=AF,Number=1,Type=Float,Description="Estimated allele frequency in the range of [0,1]">
##FILTER=<ID=PASS,Description="All filters passed">
##FILTER=<ID=LowQual,Description="Low quality variant">
##FILTER=<ID=RefCall,Description="Reference call">
##contig=<ID=NC_045512.2,length=29903>
##FILTER=<ID=min_af_0.020000,Description="Minimum allele frequency 0.020000">
##FILTER=<ID=min_dp_10,Description="Minimum Coverage 10">
##FILTER=<ID=sb_fdr,Description="Strand-Bias Multiple Testing Correction: fdr corr. pvalue > 0.001000">
#CHROM	POS	ID	REF	ALT	QUAL	FILTER	INFO
NC_045512.2	241	.	C	T	22	PASS	AF=0.8517;DP=209
NC_045512.2	2035	.	G	T	25	PASS	AF=0.7988;DP=169
NC_045512.2	3037	.	C	T	21	PASS	AF=0.7801;DP=241
NC_045512.2	3994	.	G	A	24	PASS	AF=0.8922;DP=204
NC_045512.2	4666	.	A	C	18	PASS	AF=0.4935;DP=154
NC_045512.2	5730	.	C	T	22	PASS	AF=0.9211;DP=190
NC_045512.2	9924	.	C	T	25	PASS	AF=0.9408;DP=169
NC_045512.2	11083	.	G	T	19	PASS	AF=0.3171;DP=123
NC_045512.2	11109	.	C	T	24	PASS	AF=0.9226;DP=155
NC_045512.2	14408	.	C	T	22	PASS	AF=0.8363;DP=171
NC_045512.2	18877	.	C	T	25	PASS	AF=0.9073;DP=248
NC_045512.2	21459	.	C	T	9	PASS	AF=0.7436;DP=156
NC_045512.2	22188	.	CTAT	C	21	PASS	AF=0.7525;DP=101
NC_045512.2	22444	.	C	T	16	PASS	AF=0.7222;DP=18
NC_045512.2	23403	.	A	G	24	PASS	AF=0.8801;DP=267
NC_045512.2	24138	.	C	A	24	PASS	AF=0.945;DP=200
NC_045512.2	25563	.	G	T	25	PASS	AF=0.8486;DP=218
NC_045512.2	26735	.	C	T	25	PASS	AF=0.9208;DP=240
NC_045512.2	28538	.	A	C	25	PASS	AF=0.8988;DP=168
NC_045512.2	28854	.	C	T	23	PASS	AF=0.8605;DP=43
