# Supplementary material for: Rescuing low frequency variants within intra-host viral populations directly from Oxford Nanopore sequencing data
Source: Nat Commun. 2022 Mar 14;13:1321. doi: 10.1038/s41467-022-28852-1 (PMC8921239; doi:10.1038/s41467-022-28852-1)
Supplement: Supplementary file 4 — Source data [file 41467_2022_28852_MOESM4_ESM.zip › vcf_results/COVID/cross_patient/Clair3/ERR4969326.vcf]

##fileformat=VCFv4.2
##INFO=<ID=P,Number=0,Type=Flag,Description="Result from pileup calling">
##INFO=<ID=F,Number=0,Type=Flag,Description="Result from full-alignment calling">
##INFO=<ID=AF,Number=1,Type=Float,Description="Allele Frequency">
##INFO=<ID=DP,Number=1,Type=Integer,Description="Raw Depth">
##FORMAT=<ID=GT,Number=1,Type=String,Description="Genotype">
##FORMAT=<ID=GQ,Number=1,Type=Integer,Description="Genotype Quality">
##FORMAT=<ID=DP,Number=1,Type=Integer,Description="Read Depth">
##FORMAT=<ID=PL,Number=G,Type=Integer,Description="Phred-scaled genotype likelihoods rounded to the closest integer">
##FORMAT=<ID=AF,Number=1,Type=Float,Description="Estimated allele frequency in the range of [0,1]">
##FILTER=<ID=PASS,Description="All filters passed">
##FILTER=<ID=LowQual,Description="Low quality variant">
##FILTER=<ID=RefCall,Description="Reference call">
##contig=<ID=NC_045512.2,length=29903>
##FILTER=<ID=min_af_0.020000,Description="Minimum allele frequency 0.020000">
##FILTER=<ID=min_dp_10,Description="Minimum Coverage 10">
##FILTER=<ID=sb_fdr,Description="Strand-Bias Multiple Testing Correction: fdr corr. pvalue > 0.001000">
#CHROM	POS	ID	REF	ALT	QUAL	FILTER	INFO
NC_045512.2	241	.	C	T	28	PASS	AF=0.8486;DP=185
NC_045512.2	3037	.	C	T	23	PASS	AF=0.6409;DP=181
NC_045512.2	4543	.	C	T	20	PASS	AF=0.9121;DP=182
NC_045512.2	4666	.	A	C	4	PASS	AF=0.5263;DP=228
NC_045512.2	9526	.	G	T	21	PASS	AF=0.9266;DP=218
NC_045512.2	11497	.	C	T	25	PASS	AF=0.9746;DP=197
NC_045512.2	13993	.	G	T	22	PASS	AF=0.9452;DP=73
NC_045512.2	14408	.	C	T	25	PASS	AF=0.8099;DP=142
NC_045512.2	15766	.	G	T	26	PASS	AF=0.8315;DP=178
NC_045512.2	16889	.	A	G	22	PASS	AF=0.8545;DP=165
NC_045512.2	17019	.	G	T	24	PASS	AF=0.7628;DP=215
NC_045512.2	18877	.	C	T	23	PASS	AF=0.9153;DP=189
NC_045512.2	22992	.	G	A	24	PASS	AF=0.8556;DP=90
NC_045512.2	23403	.	A	G	24	PASS	AF=0.8342;DP=199
NC_045512.2	25563	.	G	T	24	PASS	AF=0.879;DP=157
NC_045512.2	25710	.	C	T	24	PASS	AF=0.9102;DP=167
NC_045512.2	26416	.	G	T	26	PASS	AF=0.7949;DP=78
NC_045512.2	26735	.	C	T	25	PASS	AF=0.9082;DP=196
NC_045512.2	26876	.	T	C	23	PASS	AF=0.8578;DP=225
NC_045512.2	27409	.	T	C	26	PASS	AF=0.8687;DP=99
NC_045512.2	27916	.	G	T	22	PASS	AF=0.8704;DP=108
NC_045512.2	28975	.	G	C	26	PASS	AF=0.8455;DP=110
NC_045512.2	29399	.	G	A	20	PASS	AF=0.797;DP=133
NC_045512.2	29427	.	G	A	26	PASS	AF=0.9554;DP=157
