# Supplementary material for: Rescuing low frequency variants within intra-host viral populations directly from Oxford Nanopore sequencing data
Source: Nat Commun. 2022 Mar 14;13:1321. doi: 10.1038/s41467-022-28852-1 (PMC8921239; doi:10.1038/s41467-022-28852-1)
Supplement: Supplementary file 4 — Source data [file 41467_2022_28852_MOESM4_ESM.zip › vcf_results/COVID/cross_patient/Clair3/ERR4969331.vcf]

##fileformat=VCFv4.2
##INFO=<ID=P,Number=0,Type=Flag,Description="Result from pileup calling">
##INFO=<ID=F,Number=0,Type=Flag,Description="Result from full-alignment calling">
##INFO=<ID=AF,Number=1,Type=Float,Description="Allele Frequency">
##INFO=<ID=DP,Number=1,Type=Integer,Description="Raw Depth">
##FORMAT=<ID=GT,Number=1,Type=String,Description="Genotype">
##FORMAT=<ID=GQ,Number=1,Type=Integer,Description="Genotype Quality">
##FORMAT=<ID=DP,Number=1,Type=Integer,Description="Read Depth">
##FORMAT=<ID=PL,Number=G,Type=Integer,Description="Phred-scaled genotype likelihoods rounded to the closest integer">
##FORMAT=<ID=AF,Number=1,Type=Float,Description="Estimated allele frequency in the range of [0,1]">
##FILTER=<ID=PASS,Description="All filters passed">
##FILTER=<ID=LowQual,Description="Low quality variant">
##FILTER=<ID=RefCall,Description="Reference call">
##contig=<ID=NC_045512.2,length=29903>
##FILTER=<ID=min_af_0.020000,Description="Minimum allele frequency 0.020000">
##FILTER=<ID=min_dp_10,Description="Minimum Coverage 10">
##FILTER=<ID=sb_fdr,Description="Strand-Bias Multiple Testing Correction: fdr corr. pvalue > 0.001000">
#CHROM	POS	ID	REF	ALT	QUAL	FILTER	INFO
NC_045512.2	241	.	C	T	22	PASS	AF=0.8353;DP=255
NC_045512.2	1163	.	A	T	26	PASS	AF=0.9095;DP=232
NC_045512.2	3037	.	C	T	24	PASS	AF=0.7458;DP=236
NC_045512.2	3256	.	T	C	24	PASS	AF=0.8398;DP=181
NC_045512.2	4269	.	A	G	18	PASS	AF=0.4527;DP=201
NC_045512.2	4666	.	A	C	18	PASS	AF=0.5;DP=128
NC_045512.2	8939	.	G	T	19	PASS	AF=0.4637;DP=179
NC_045512.2	14202	.	G	T	22	PASS	AF=0.9398;DP=216
NC_045512.2	14408	.	C	T	27	PASS	AF=0.8264;DP=265
NC_045512.2	19542	.	G	T	25	PASS	AF=0.9762;DP=84
NC_045512.2	19718	.	C	T	23	PASS	AF=0.7527;DP=186
NC_045512.2	23403	.	A	G	25	PASS	AF=0.8977;DP=303
NC_045512.2	26060	.	C	T	25	PASS	AF=0.8814;DP=59
NC_045512.2	27987	.	G	T	25	PASS	AF=0.9257;DP=175
NC_045512.2	28881	.	G	A	23	PASS	AF=0.8219;DP=73
NC_045512.2	28882	.	G	A	18	PASS	AF=0.8493;DP=73
NC_045512.2	28883	.	G	C	18	PASS	AF=0.8493;DP=73
NC_045512.2	29227	.	G	T	22	PASS	AF=0.847;DP=183
NC_045512.2	29254	.	G	A	22	PASS	AF=0.8457;DP=188
NC_045512.2	29466	.	C	T	20	PASS	AF=0.8804;DP=184
NC_045512.2	29771	.	A	G	26	PASS	AF=0.9669;DP=151
