# Supplementary material for: Rescuing low frequency variants within intra-host viral populations directly from Oxford Nanopore sequencing data
Source: Nat Commun. 2022 Mar 14;13:1321. doi: 10.1038/s41467-022-28852-1 (PMC8921239; doi:10.1038/s41467-022-28852-1)
Supplement: Supplementary file 4 — Source data [file 41467_2022_28852_MOESM4_ESM.zip › vcf_results/COVID/cross_patient/Clair3/ERR4969334.vcf]

##fileformat=VCFv4.2
##INFO=<ID=P,Number=0,Type=Flag,Description="Result from pileup calling">
##INFO=<ID=F,Number=0,Type=Flag,Description="Result from full-alignment calling">
##INFO=<ID=AF,Number=1,Type=Float,Description="Allele Frequency">
##INFO=<ID=DP,Number=1,Type=Integer,Description="Raw Depth">
##FORMAT=<ID=GT,Number=1,Type=String,Description="Genotype">
##FORMAT=<ID=GQ,Number=1,Type=Integer,Description="Genotype Quality">
##FORMAT=<ID=DP,Number=1,Type=Integer,Description="Read Depth">
##FORMAT=<ID=PL,Number=G,Type=Integer,Description="Phred-scaled genotype likelihoods rounded to the closest integer">
##FORMAT=<ID=AF,Number=1,Type=Float,Description="Estimated allele frequency in the range of [0,1]">
##FILTER=<ID=PASS,Description="All filters passed">
##FILTER=<ID=LowQual,Description="Low quality variant">
##FILTER=<ID=RefCall,Description="Reference call">
##contig=<ID=NC_045512.2,length=29903>
##FILTER=<ID=min_af_0.020000,Description="Minimum allele frequency 0.020000">
##FILTER=<ID=min_dp_10,Description="Minimum Coverage 10">
##FILTER=<ID=sb_fdr,Description="Strand-Bias Multiple Testing Correction: fdr corr. pvalue > 0.001000">
#CHROM	POS	ID	REF	ALT	QUAL	FILTER	INFO
NC_045512.2	203	.	C	T	20	PASS	AF=0.8883;DP=179
NC_045512.2	241	.	C	T	20	PASS	AF=0.8053;DP=190
NC_045512.2	445	.	T	C	25	PASS	AF=0.8146;DP=151
NC_045512.2	3037	.	C	T	21	PASS	AF=0.6634;DP=205
NC_045512.2	5183	.	C	T	22	PASS	AF=0.9349;DP=169
NC_045512.2	6286	.	C	T	23	PASS	AF=0.8831;DP=154
NC_045512.2	10507	.	C	T	25	PASS	AF=0.9064;DP=171
NC_045512.2	11152	.	C	T	24	PASS	AF=0.8895;DP=190
NC_045512.2	11824	.	C	T	25	PASS	AF=0.8456;DP=149
NC_045512.2	14408	.	C	T	24	PASS	AF=0.8623;DP=167
NC_045512.2	18840	.	A	G	23	PASS	AF=0.9076;DP=184
NC_045512.2	21255	.	G	C	24	PASS	AF=0.8462;DP=39
NC_045512.2	22227	.	C	T	26	PASS	AF=0.8873;DP=71
NC_045512.2	23309	.	G	C	25	PASS	AF=0.8994;DP=179
NC_045512.2	23403	.	A	G	24	PASS	AF=0.8683;DP=205
NC_045512.2	25521	.	C	T	24	PASS	AF=0.7529;DP=174
NC_045512.2	26801	.	C	G	21	PASS	AF=0.8992;DP=238
NC_045512.2	26918	.	G	T	22	PASS	AF=0.8447;DP=103
NC_045512.2	27589	.	G	A	25	PASS	AF=0.9367;DP=79
NC_045512.2	27944	.	C	T	25	PASS	AF=0.9593;DP=123
NC_045512.2	28436	.	G	T	24	PASS	AF=0.7532;DP=158
NC_045512.2	28932	.	C	T	26	PASS	AF=0.7875;DP=80
NC_045512.2	29645	.	G	T	22	PASS	AF=0.9333;DP=240
