# Supplementary material for: Rescuing low frequency variants within intra-host viral populations directly from Oxford Nanopore sequencing data
Source: Nat Commun. 2022 Mar 14;13:1321. doi: 10.1038/s41467-022-28852-1 (PMC8921239; doi:10.1038/s41467-022-28852-1)
Supplement: Supplementary file 4 — Source data [file 41467_2022_28852_MOESM4_ESM.zip › vcf_results/COVID/cross_patient/Clair3/ERR4969336.vcf]

##fileformat=VCFv4.2
##INFO=<ID=P,Number=0,Type=Flag,Description="Result from pileup calling">
##INFO=<ID=F,Number=0,Type=Flag,Description="Result from full-alignment calling">
##INFO=<ID=AF,Number=1,Type=Float,Description="Allele Frequency">
##INFO=<ID=DP,Number=1,Type=Integer,Description="Raw Depth">
##FORMAT=<ID=GT,Number=1,Type=String,Description="Genotype">
##FORMAT=<ID=GQ,Number=1,Type=Integer,Description="Genotype Quality">
##FORMAT=<ID=DP,Number=1,Type=Integer,Description="Read Depth">
##FORMAT=<ID=PL,Number=G,Type=Integer,Description="Phred-scaled genotype likelihoods rounded to the closest integer">
##FORMAT=<ID=AF,Number=1,Type=Float,Description="Estimated allele frequency in the range of [0,1]">
##FILTER=<ID=PASS,Description="All filters passed">
##FILTER=<ID=LowQual,Description="Low quality variant">
##FILTER=<ID=RefCall,Description="Reference call">
##contig=<ID=NC_045512.2,length=29903>
##FILTER=<ID=min_af_0.020000,Description="Minimum allele frequency 0.020000">
##FILTER=<ID=min_dp_10,Description="Minimum Coverage 10">
##FILTER=<ID=sb_fdr,Description="Strand-Bias Multiple Testing Correction: fdr corr. pvalue > 0.001000">
#CHROM	POS	ID	REF	ALT	QUAL	FILTER	INFO
NC_045512.2	241	.	C	T	22	PASS	AF=0.8602;DP=186
NC_045512.2	1464	.	G	A	26	PASS	AF=0.9769;DP=173
NC_045512.2	2061	.	C	T	24	PASS	AF=0.9034;DP=176
NC_045512.2	2710	.	C	T	24	PASS	AF=0.7622;DP=185
NC_045512.2	3037	.	C	T	22	PASS	AF=0.7389;DP=203
NC_045512.2	5428	.	A	G	24	PASS	AF=0.8986;DP=217
NC_045512.2	7767	.	T	C	23	PASS	AF=0.8371;DP=178
NC_045512.2	8047	.	C	T	27	PASS	AF=0.9597;DP=124
NC_045512.2	10978	.	A	T	22	PASS	AF=0.9039;DP=229
NC_045512.2	14408	.	C	T	24	PASS	AF=0.8562;DP=153
NC_045512.2	15026	.	C	T	26	PASS	AF=0.9099;DP=111
NC_045512.2	17104	.	C	T	30	PASS	AF=0.9209;DP=316
NC_045512.2	18498	.	G	T	22	PASS	AF=0.9091;DP=198
NC_045512.2	20268	.	A	G	24	PASS	AF=0.8899;DP=109
NC_045512.2	23403	.	A	G	24	PASS	AF=0.8257;DP=218
NC_045512.2	23625	.	C	T	24	PASS	AF=0.9134;DP=127
NC_045512.2	24368	.	G	T	24	PASS	AF=0.9026;DP=195
NC_045512.2	29640	.	C	T	22	PASS	AF=0.9708;DP=240
NC_045512.2	29734	.	G	C	25	PASS	AF=0.7738;DP=84
