# Supplementary material for: Rescuing low frequency variants within intra-host viral populations directly from Oxford Nanopore sequencing data
Source: Nat Commun. 2022 Mar 14;13:1321. doi: 10.1038/s41467-022-28852-1 (PMC8921239; doi:10.1038/s41467-022-28852-1)
Supplement: Supplementary file 4 — Source data [file 41467_2022_28852_MOESM4_ESM.zip › vcf_results/COVID/cross_patient/Illumina/ERR4969168.vcf]

##fileformat=VCFv4.0
##fileDate=20211117
##source=lofreq call --call-indels --no-default-filter -f NC_045512.2.fasta --no-default-filter -r NC_045512.2:1-233 -o /tmp/lofreq2_call_parallelulcbnj1l/0.vcf.gz output/cross_patient/illumina/indel_bam_files/ERR4969168_sort.bam
##reference=NC_045512.2.fasta
##INFO=<ID=DP,Number=1,Type=Integer,Description="Raw Depth">
##INFO=<ID=AF,Number=1,Type=Float,Description="Allele Frequency">
##INFO=<ID=SB,Number=1,Type=Integer,Description="Phred-scaled strand bias at this position">
##INFO=<ID=DP4,Number=4,Type=Integer,Description="Counts for ref-forward bases, ref-reverse, alt-forward and alt-reverse bases">
##INFO=<ID=INDEL,Number=0,Type=Flag,Description="Indicates that the variant is an INDEL.">
##INFO=<ID=CONSVAR,Number=0,Type=Flag,Description="Indicates that the variant is a consensus variant (as opposed to a low frequency variant).">
##INFO=<ID=HRUN,Number=1,Type=Integer,Description="Homopolymer length to the right of report indel position">
##FILTER=<ID=min_snvqual_46,Description="Minimum SNV Quality (Phred) 46">
##FILTER=<ID=min_indelqual_30,Description="Minimum Indel Quality (Phred) 30">
##FILTER=<ID=min_snvqual_69,Description="Minimum SNV Quality (Phred) 69">
##FILTER=<ID=min_indelqual_57,Description="Minimum Indel Quality (Phred) 57">
##FILTER=<ID=min_af_0.020000,Description="Minimum allele frequency 0.020000">
##FILTER=<ID=min_dp_100,Description="Minimum Coverage 100">
##FILTER=<ID=sb_fdr,Description="Strand-Bias Multiple Testing Correction: fdr corr. pvalue > 0.010000">
#CHROM	POS	ID	REF	ALT	QUAL	FILTER	INFO
NC_045512.2	241	.	C	T	49314	PASS	DP=1933;AF=0.987584;SB=5;DP4=2,6,940,969
NC_045512.2	1437	.	C	T	369	PASS	DP=2105;AF=0.020428;SB=0;DP4=1114,947,23,20
NC_045512.2	1684	.	C	T	49314	PASS	DP=1518;AF=0.992095;SB=4;DP4=5,3,1173,333
NC_045512.2	3037	.	C	T	49314	PASS	DP=4425;AF=0.991638;SB=1;DP4=3,4,1523,2865
NC_045512.2	5743	.	G	C	527	PASS	DP=2708;AF=0.023264;SB=59;DP4=1263,1380,11,52
NC_045512.2	5744	.	T	C	95	PASS	DP=2729;AF=0.022719;SB=56;DP4=1261,1405,11,51
NC_045512.2	6593	.	C	T	49314	PASS	DP=2408;AF=0.997924;SB=3;DP4=1,1,1767,636
NC_045512.2	12876	.	C	T	2540	PASS	DP=3925;AF=0.052229;SB=12;DP4=1728,1984,81,124
NC_045512.2	12915	.	C	T	49314	PASS	DP=2448;AF=0.998366;SB=1;DP4=1,3,1002,1442
NC_045512.2	14408	.	C	T	49314	PASS	DP=1447;AF=0.996545;SB=0;DP4=0,0,828,614
NC_045512.2	14829	.	G	T	49314	PASS	DP=3929;AF=0.994910;SB=5;DP4=1,0,1054,2855
NC_045512.2	20268	.	A	G	49314	PASS	DP=1748;AF=0.998856;SB=0;DP4=0,0,1348,398
NC_045512.2	20465	.	A	G	378	PASS	DP=1968;AF=0.026931;SB=18;DP4=452,1462,21,32
NC_045512.2	21255	.	G	T	31054	PASS	DP=921;AF=0.998914;SB=0;DP4=1,0,539,381
NC_045512.2	23403	.	A	G	49314	PASS	DP=4845;AF=0.997730;SB=0;DP4=1,1,1646,3188
NC_045512.2	23525	.	C	T	929	PASS	DP=3107;AF=0.032829;SB=0;DP4=2014,990,70,32
NC_045512.2	25836	.	C	T	929	PASS	DP=3076;AF=0.030884;SB=10;DP4=732,2249,31,64
NC_045512.2	25996	.	G	T	2487	PASS	DP=2318;AF=0.074633;SB=11;DP4=1559,585,137,36
NC_045512.2	28561	.	T	G	128	PASS	DP=3174;AF=0.025520;SB=58;DP4=1447,1639,60,21
NC_045512.2	29744	.	G	A	49314	PASS	DP=4505;AF=0.994007;SB=0;DP4=4,9,1404,3074
