# Supplementary material for: Rescuing low frequency variants within intra-host viral populations directly from Oxford Nanopore sequencing data
Source: Nat Commun. 2022 Mar 14;13:1321. doi: 10.1038/s41467-022-28852-1 (PMC8921239; doi:10.1038/s41467-022-28852-1)
Supplement: Supplementary file 4 — Source data [file 41467_2022_28852_MOESM4_ESM.zip › vcf_results/COVID/cross_patient/Illumina/ERR4969171.vcf]

##fileformat=VCFv4.0
##fileDate=20211117
##source=lofreq call --call-indels --no-default-filter -f NC_045512.2.fasta --no-default-filter -r NC_045512.2:1-233 -o /tmp/lofreq2_call_parallel4gwenkt9/0.vcf.gz output/cross_patient/illumina/indel_bam_files/ERR4969171_sort.bam
##reference=NC_045512.2.fasta
##INFO=<ID=DP,Number=1,Type=Integer,Description="Raw Depth">
##INFO=<ID=AF,Number=1,Type=Float,Description="Allele Frequency">
##INFO=<ID=SB,Number=1,Type=Integer,Description="Phred-scaled strand bias at this position">
##INFO=<ID=DP4,Number=4,Type=Integer,Description="Counts for ref-forward bases, ref-reverse, alt-forward and alt-reverse bases">
##INFO=<ID=INDEL,Number=0,Type=Flag,Description="Indicates that the variant is an INDEL.">
##INFO=<ID=CONSVAR,Number=0,Type=Flag,Description="Indicates that the variant is a consensus variant (as opposed to a low frequency variant).">
##INFO=<ID=HRUN,Number=1,Type=Integer,Description="Homopolymer length to the right of report indel position">
##FILTER=<ID=min_snvqual_47,Description="Minimum SNV Quality (Phred) 47">
##FILTER=<ID=min_indelqual_33,Description="Minimum Indel Quality (Phred) 33">
##FILTER=<ID=min_snvqual_69,Description="Minimum SNV Quality (Phred) 69">
##FILTER=<ID=min_indelqual_57,Description="Minimum Indel Quality (Phred) 57">
##FILTER=<ID=min_af_0.020000,Description="Minimum allele frequency 0.020000">
##FILTER=<ID=min_dp_100,Description="Minimum Coverage 100">
##FILTER=<ID=sb_fdr,Description="Strand-Bias Multiple Testing Correction: fdr corr. pvalue > 0.010000">
#CHROM	POS	ID	REF	ALT	QUAL	FILTER	INFO
NC_045512.2	241	.	C	T	49314	PASS	DP=5464;AF=0.990117;SB=1;DP4=5,7,2678,2732
NC_045512.2	3037	.	C	T	49314	PASS	DP=7764;AF=0.993431;SB=2;DP4=6,8,2552,5161
NC_045512.2	6696	.	C	CT	3007	PASS	DP=5303;AF=0.025646;SB=1;DP4=2318,2892,62,74;INDEL;HRUN=4
NC_045512.2	7006	.	C	T	49314	PASS	DP=4212;AF=0.998813;SB=4;DP4=2,2,1202,3005
NC_045512.2	14408	.	C	T	49314	PASS	DP=4622;AF=0.998702;SB=1;DP4=4,2,2514,2102
NC_045512.2	18526	.	C	T	49314	PASS	DP=13816;AF=0.994644;SB=2;DP4=11,23,5206,8536
NC_045512.2	19421	.	C	T	28763	PASS	DP=840;AF=1.000000;SB=0;DP4=0,0,333,507
NC_045512.2	22487	.	GA	G	71	PASS	DP=118;AF=0.025424;SB=0;DP4=45,70,1,2;INDEL;HRUN=5
NC_045512.2	23403	.	A	G	49314	PASS	DP=12001;AF=0.998667;SB=2;DP4=2,2,4032,7953
NC_045512.2	23758	.	C	T	49314	PASS	DP=3845;AF=0.999220;SB=0;DP4=0,2,1137,2705
NC_045512.2	25429	.	G	T	49314	PASS	DP=7449;AF=0.995436;SB=0;DP4=2,0,5265,2150
NC_045512.2	26125	.	C	CA	867	PASS	DP=288;AF=0.107639;SB=0;DP4=158,100,20,11;INDEL;HRUN=3
NC_045512.2	28561	.	T	G	142	PASS	DP=4073;AF=0.022833;SB=26;DP4=1966,2006,61,32
NC_045512.2	29030	.	G	T	2245	PASS	DP=2271;AF=0.066491;SB=133;DP4=1158,961,35,116
NC_045512.2	29188	.	A	G	167	PASS	DP=1574;AF=0.020966;SB=3;DP4=885,653,17,16
