# Supplementary material for: Rescuing low frequency variants within intra-host viral populations directly from Oxford Nanopore sequencing data
Source: Nat Commun. 2022 Mar 14;13:1321. doi: 10.1038/s41467-022-28852-1 (PMC8921239; doi:10.1038/s41467-022-28852-1)
Supplement: Supplementary file 4 — Source data [file 41467_2022_28852_MOESM4_ESM.zip › vcf_results/COVID/cross_patient/Illumina/ERR4969192.vcf]

##fileformat=VCFv4.0
##fileDate=20211117
##source=lofreq call --call-indels --no-default-filter -f NC_045512.2.fasta --no-default-filter -r NC_045512.2:1-233 -o /tmp/lofreq2_call_parallelb_6qwi57/0.vcf.gz output/cross_patient/illumina/indel_bam_files/ERR4969192_sort.bam
##reference=NC_045512.2.fasta
##INFO=<ID=DP,Number=1,Type=Integer,Description="Raw Depth">
##INFO=<ID=AF,Number=1,Type=Float,Description="Allele Frequency">
##INFO=<ID=SB,Number=1,Type=Integer,Description="Phred-scaled strand bias at this position">
##INFO=<ID=DP4,Number=4,Type=Integer,Description="Counts for ref-forward bases, ref-reverse, alt-forward and alt-reverse bases">
##INFO=<ID=INDEL,Number=0,Type=Flag,Description="Indicates that the variant is an INDEL.">
##INFO=<ID=CONSVAR,Number=0,Type=Flag,Description="Indicates that the variant is a consensus variant (as opposed to a low frequency variant).">
##INFO=<ID=HRUN,Number=1,Type=Integer,Description="Homopolymer length to the right of report indel position">
##FILTER=<ID=min_snvqual_45,Description="Minimum SNV Quality (Phred) 45">
##FILTER=<ID=min_indelqual_23,Description="Minimum Indel Quality (Phred) 23">
##FILTER=<ID=min_snvqual_68,Description="Minimum SNV Quality (Phred) 68">
##FILTER=<ID=min_indelqual_52,Description="Minimum Indel Quality (Phred) 52">
##FILTER=<ID=min_af_0.020000,Description="Minimum allele frequency 0.020000">
##FILTER=<ID=min_dp_100,Description="Minimum Coverage 100">
##FILTER=<ID=sb_fdr,Description="Strand-Bias Multiple Testing Correction: fdr corr. pvalue > 0.010000">
#CHROM	POS	ID	REF	ALT	QUAL	FILTER	INFO
NC_045512.2	141	.	TA	T	840	PASS	DP=908;AF=0.039648;SB=5;DP4=697,175,26,10;INDEL;HRUN=2
NC_045512.2	204	.	G	T	34870	PASS	DP=1029;AF=0.996113;SB=0;DP4=0,0,709,316
NC_045512.2	241	.	C	T	48792	PASS	DP=1518;AF=0.995389;SB=0;DP4=1,1,736,775
NC_045512.2	1081	.	T	A	493	PASS	DP=2995;AF=0.023038;SB=3;DP4=2095,805,47,22
NC_045512.2	1383	.	G	T	116	PASS	DP=121;AF=0.057851;SB=0;DP4=74,40,5,2
NC_045512.2	3037	.	C	T	19342	PASS	DP=600;AF=0.995000;SB=0;DP4=0,1,218,379
NC_045512.2	3356	.	T	C	782	PASS	DP=1353;AF=0.046563;SB=3;DP4=414,875,23,40
NC_045512.2	4089	.	A	T	186	PASS	DP=1290;AF=0.020155;SB=3;DP4=961,302,22,4
NC_045512.2	4532	.	TACTTTTACACCAGTAAAAC	T	896	PASS	DP=638;AF=0.051724;SB=1;DP4=190,415,9,24;INDEL;HRUN=1
NC_045512.2	4541	.	AC	A	643	PASS	DP=627;AF=0.041467;SB=0;DP4=192,410,8,18;INDEL;HRUN=2
NC_045512.2	4592	.	G	A	196	PASS	DP=588;AF=0.028912;SB=2;DP4=182,389,4,13
NC_045512.2	4610	.	CCA	C	408	PASS	DP=512;AF=0.033203;SB=5;DP4=159,336,3,14;INDEL;HRUN=2
NC_045512.2	4618	.	C	T	400	PASS	DP=488;AF=0.057377;SB=0;DP4=134,326,7,21
NC_045512.2	4988	.	GA	G	147	PASS	DP=235;AF=0.029787;SB=0;DP4=81,160,2,5;INDEL;HRUN=1
NC_045512.2	6286	.	C	T	49314	PASS	DP=2534;AF=0.924625;SB=1;DP4=148,39,1811,532
NC_045512.2	6463	.	G	GA	1240	PASS	DP=1770;AF=0.029944;SB=0;DP4=234,1485,6,47;INDEL;HRUN=4
NC_045512.2	7432	.	ATT	A	1399	PASS	DP=1644;AF=0.038321;SB=5;DP4=1175,406,51,12;INDEL;HRUN=4
NC_045512.2	8090	.	C	T	1759	PASS	DP=2804;AF=0.044223;SB=0;DP4=1716,964,78,46
NC_045512.2	8131	.	G	A	589	PASS	DP=1655;AF=0.029607;SB=1;DP4=580,1024,19,30
NC_045512.2	9314	.	GT	G	345	PASS	DP=399;AF=0.035088;SB=16;DP4=300,85,7,7;INDEL;HRUN=4
NC_045512.2	9331	.	T	C	112	PASS	DP=442;AF=0.022624;SB=0;DP4=332,100,8,2
NC_045512.2	9374	.	C	T	83	PASS	DP=463;AF=0.023758;SB=0;DP4=293,159,7,4
NC_045512.2	9438	.	C	T	273	PASS	DP=848;AF=0.034198;SB=3;DP4=321,497,9,20
NC_045512.2	10935	.	TTG	T	164	PASS	DP=201;AF=0.034826;SB=1;DP4=53,141,1,6;INDEL;HRUN=4
NC_045512.2	11163	.	AT	A	10148	PASS	DP=16829;AF=0.026858;SB=3;DP4=10587,5969,297,155;INDEL;HRUN=1
NC_045512.2	12201	.	A	G	288	PASS	DP=3518;AF=0.021035;SB=18;DP4=2125,1318,56,18
NC_045512.2	12213	.	C	T	957	PASS	DP=3643;AF=0.025254;SB=19;DP4=2200,1349,69,23
NC_045512.2	12296	.	C	CA	2435	PASS	DP=2421;AF=0.040892;SB=2;DP4=1219,1109,49,50;INDEL;HRUN=3
NC_045512.2	12398	.	C	T	717	PASS	DP=2322;AF=0.026701;SB=0;DP4=483,1777,13,49
NC_045512.2	13004	.	G	T	739	PASS	DP=1297;AF=0.040093;SB=1;DP4=445,800,20,32
NC_045512.2	13571	.	G	GT	90	PASS	DP=154;AF=0.025974;SB=2;DP4=54,96,2,2;INDEL;HRUN=4
NC_045512.2	13649	.	T	C	425	PASS	DP=830;AF=0.042169;SB=23;DP4=627,168,34,1
NC_045512.2	13725	.	T	C	502	PASS	DP=1833;AF=0.024550;SB=1;DP4=1375,395,34,11
NC_045512.2	14062	.	G	T	253	PASS	DP=2505;AF=0.023154;SB=4;DP4=1535,903,33,25
NC_045512.2	14408	.	C	T	49314	PASS	DP=1921;AF=0.997397;SB=1;DP4=2,3,1049,867
NC_045512.2	14647	.	AAC	A	1962	PASS	DP=3592;AF=0.024220;SB=6;DP4=2564,943,69,18;INDEL;HRUN=2
NC_045512.2	14648	.	AC	A	1691	PASS	DP=3560;AF=0.023034;SB=4;DP4=2569,946,64,18;INDEL;HRUN=1
NC_045512.2	15965	.	G	GT	5299	PASS	DP=4130;AF=0.051332;SB=1;DP4=2747,1182,146,66;INDEL;HRUN=4
NC_045512.2	16650	.	CA	C	521	PASS	DP=595;AF=0.035294;SB=4;DP4=259,315,7,14;INDEL;HRUN=3
NC_045512.2	16667	.	C	T	563	PASS	DP=653;AF=0.062787;SB=2;DP4=233,379,18,23
NC_045512.2	16708	.	C	T	230	PASS	DP=669;AF=0.032885;SB=6;DP4=187,460,9,13
NC_045512.2	17261	.	G	GT	1908	PASS	DP=3872;AF=0.022469;SB=3;DP4=2531,1262,55,32;INDEL;HRUN=4
NC_045512.2	17341	.	G	T	1929	PASS	DP=5823;AF=0.028164;SB=0;DP4=1621,4036,48,116
NC_045512.2	17827	.	CA	C	506	PASS	DP=308;AF=0.061688;SB=0;DP4=195,94,12,7;INDEL;HRUN=3
NC_045512.2	18225	.	G	A	272	PASS	DP=1579;AF=0.022799;SB=0;DP4=458,1084,10,26
NC_045512.2	18497	.	T	C	2125	PASS	DP=2719;AF=0.056271;SB=2;DP4=1370,1195,86,67
NC_045512.2	19645	.	G	T	128	PASS	DP=415;AF=0.026506;SB=1;DP4=336,68,10,1
NC_045512.2	21602	.	C	T	1141	PASS	DP=391;AF=0.153453;SB=2;DP4=152,179,30,30
NC_045512.2	21614	.	C	T	13717	PASS	DP=390;AF=1.000000;SB=0;DP4=0,0,181,209
NC_045512.2	21998	.	C	T	32945	PASS	DP=965;AF=1.000000;SB=0;DP4=0,0,174,791
NC_045512.2	22051	.	G	A	76	PASS	DP=101;AF=0.049505;SB=0;DP4=58,38,3,2
NC_045512.2	22227	.	C	T	4991	PASS	DP=160;AF=0.987500;SB=0;DP4=0,0,51,107
NC_045512.2	22588	.	TA	T	624	PASS	DP=597;AF=0.041876;SB=1;DP4=383,189,18,7;INDEL;HRUN=2
NC_045512.2	22655	.	TA	T	1324	PASS	DP=769;AF=0.068921;SB=5;DP4=487,229,32,21;INDEL;HRUN=1
NC_045512.2	22950	.	CT	C	111	PASS	DP=223;AF=0.022422;SB=2;DP4=164,55,3,2;INDEL;HRUN=4
NC_045512.2	23096	.	G	T	78	PASS	DP=277;AF=0.025271;SB=3;DP4=78,189,3,4
NC_045512.2	23175	.	G	T	949	PASS	DP=1832;AF=0.040393;SB=4;DP4=1333,424,60,14
NC_045512.2	23189	.	T	C	1120	PASS	DP=2044;AF=0.042074;SB=0;DP4=1461,495,66,20
NC_045512.2	23403	.	A	C	49314	PASS	DP=3508;AF=0.042189;SB=0;DP4=0,1,48,100
NC_045512.2	23403	.	A	G	49314	PASS	DP=3508;AF=0.956385;SB=0;DP4=0,1,1008,2347
NC_045512.2	23655	.	C	T	358	PASS	DP=1258;AF=0.026232;SB=3;DP4=505,720,11,22
NC_045512.2	24334	.	C	T	49314	PASS	DP=1911;AF=0.980115;SB=0;DP4=10,26,562,1311
NC_045512.2	24600	.	T	C	337	PASS	DP=498;AF=0.052209;SB=0;DP4=212,260,12,14
NC_045512.2	25714	.	C	T	114	PASS	DP=270;AF=0.044444;SB=2;DP4=191,66,8,4
NC_045512.2	26430	.	T	TA	720	PASS	DP=1039;AF=0.030799;SB=2;DP4=357,660,13,19;INDEL;HRUN=5
NC_045512.2	26801	.	C	G	49314	PASS	DP=7913;AF=0.999115;SB=0;DP4=1,1,2731,5175
NC_045512.2	27944	.	C	T	36652	PASS	DP=1068;AF=0.996255;SB=0;DP4=1,1,620,444
NC_045512.2	28236	.	C	T	431	PASS	DP=2447;AF=0.020842;SB=1;DP4=1691,703,35,16
NC_045512.2	28242	.	GT	G	1087	PASS	DP=2194;AF=0.022789;SB=1;DP4=1438,713,35,15;INDEL;HRUN=4
NC_045512.2	28932	.	C	T	4306	PASS	DP=141;AF=0.936170;SB=1;DP4=3,5,37,95
NC_045512.2	29011	.	CA	C	319	PASS	DP=576;AF=0.026042;SB=3;DP4=385,176,12,3;INDEL;HRUN=1
NC_045512.2	29039	.	A	T	336	PASS	DP=716;AF=0.033520;SB=6;DP4=509,183,15,9
NC_045512.2	29320	.	A	G	338	PASS	DP=1071;AF=0.027077;SB=12;DP4=408,633,17,12
NC_045512.2	29323	.	C	T	223	PASS	DP=1071;AF=0.020542;SB=5;DP4=420,629,6,16
NC_045512.2	29645	.	G	T	33985	PASS	DP=1090;AF=0.953211;SB=69;DP4=6,44,504,535
