# Supplementary material for: Rescuing low frequency variants within intra-host viral populations directly from Oxford Nanopore sequencing data
Source: Nat Commun. 2022 Mar 14;13:1321. doi: 10.1038/s41467-022-28852-1 (PMC8921239; doi:10.1038/s41467-022-28852-1)
Supplement: Supplementary file 4 — Source data [file 41467_2022_28852_MOESM4_ESM.zip › vcf_results/COVID/cross_patient/Illumina/ERR4969199.vcf]

##fileformat=VCFv4.0
##fileDate=20211117
##source=lofreq call --call-indels --no-default-filter -f NC_045512.2.fasta --no-default-filter -r NC_045512.2:1-233 -o /tmp/lofreq2_call_parallel512q1lba/0.vcf.gz output/cross_patient/illumina/indel_bam_files/ERR4969199_sort.bam
##reference=NC_045512.2.fasta
##INFO=<ID=DP,Number=1,Type=Integer,Description="Raw Depth">
##INFO=<ID=AF,Number=1,Type=Float,Description="Allele Frequency">
##INFO=<ID=SB,Number=1,Type=Integer,Description="Phred-scaled strand bias at this position">
##INFO=<ID=DP4,Number=4,Type=Integer,Description="Counts for ref-forward bases, ref-reverse, alt-forward and alt-reverse bases">
##INFO=<ID=INDEL,Number=0,Type=Flag,Description="Indicates that the variant is an INDEL.">
##INFO=<ID=CONSVAR,Number=0,Type=Flag,Description="Indicates that the variant is a consensus variant (as opposed to a low frequency variant).">
##INFO=<ID=HRUN,Number=1,Type=Integer,Description="Homopolymer length to the right of report indel position">
##FILTER=<ID=min_snvqual_46,Description="Minimum SNV Quality (Phred) 46">
##FILTER=<ID=min_indelqual_26,Description="Minimum Indel Quality (Phred) 26">
##FILTER=<ID=min_snvqual_68,Description="Minimum SNV Quality (Phred) 68">
##FILTER=<ID=min_indelqual_51,Description="Minimum Indel Quality (Phred) 51">
##FILTER=<ID=min_af_0.020000,Description="Minimum allele frequency 0.020000">
##FILTER=<ID=min_dp_100,Description="Minimum Coverage 100">
##FILTER=<ID=sb_fdr,Description="Strand-Bias Multiple Testing Correction: fdr corr. pvalue > 0.010000">
#CHROM	POS	ID	REF	ALT	QUAL	FILTER	INFO
NC_045512.2	241	.	C	T	49314	PASS	DP=1845;AF=0.998374;SB=0;DP4=0,1,847,995
NC_045512.2	285	.	G	T	609	PASS	DP=1939;AF=0.036617;SB=0;DP4=591,1277,23,48
NC_045512.2	872	.	G	T	49314	PASS	DP=2343;AF=0.997012;SB=0;DP4=0,0,790,1546
NC_045512.2	991	.	G	T	6397	PASS	DP=3257;AF=0.109303;SB=245;DP4=1421,1475,276,80
NC_045512.2	992	.	G	A	6877	PASS	DP=3276;AF=0.109585;SB=245;DP4=1441,1474,279,80
NC_045512.2	1489	.	C	T	280	PASS	DP=253;AF=0.075099;SB=3;DP4=66,168,7,12
NC_045512.2	2325	.	CT	C	999	PASS	DP=1073;AF=0.038211;SB=4;DP4=734,299,32,9;INDEL;HRUN=3
NC_045512.2	2463	.	TA	T	1695	PASS	DP=1268;AF=0.052839;SB=3;DP4=386,816,18,49;INDEL;HRUN=4
NC_045512.2	2485	.	C	T	644	PASS	DP=1224;AF=0.044118;SB=1;DP4=350,819,18,36
NC_045512.2	2972	.	G	A	509	PASS	DP=422;AF=0.087678;SB=1;DP4=266,118,27,10
NC_045512.2	3037	.	C	T	8856	PASS	DP=277;AF=0.985560;SB=2;DP4=2,2,94,179
NC_045512.2	3261	.	C	T	49314	PASS	DP=2366;AF=0.998309;SB=2;DP4=1,1,1666,696
NC_045512.2	3328	.	G	C	1329	PASS	DP=1813;AF=0.052399;SB=11;DP4=987,730,64,31
NC_045512.2	3420	.	T	TA	2593	PASS	DP=2100;AF=0.050000;SB=2;DP4=522,1474,30,75;INDEL;HRUN=4
NC_045512.2	3448	.	C	A	641	PASS	DP=1927;AF=0.029580;SB=5;DP4=427,1442,9,48
NC_045512.2	5044	.	G	GT	185	PASS	DP=176;AF=0.039773;SB=4;DP4=130,41,4,3;INDEL;HRUN=3
NC_045512.2	5540	.	CA	C	718	PASS	DP=1333;AF=0.024006;SB=0;DP4=324,979,8,24;INDEL;HRUN=1
NC_045512.2	5657	.	G	T	676	PASS	DP=2089;AF=0.033030;SB=2;DP4=1379,640,50,19
NC_045512.2	5666	.	G	A	576	PASS	DP=2145;AF=0.028438;SB=1;DP4=1427,656,40,21
NC_045512.2	5693	.	C	T	1321	PASS	DP=2278;AF=0.043459;SB=2;DP4=1448,731,69,30
NC_045512.2	5744	.	T	C	70	PASS	DP=1819;AF=0.021440;SB=14;DP4=906,873,13,26
NC_045512.2	5797	.	T	C	1670	PASS	DP=1882;AF=0.057386;SB=2;DP4=582,1191,32,76
NC_045512.2	5924	.	G	T	254	PASS	DP=939;AF=0.023429;SB=6;DP4=242,674,3,19
NC_045512.2	6238	.	TTG	T	2681	PASS	DP=2438;AF=0.046760;SB=1;DP4=1855,476,93,21;INDEL;HRUN=3
NC_045512.2	6344	.	G	T	578	PASS	DP=2301;AF=0.026945;SB=4;DP4=1082,1156,34,28
NC_045512.2	6380	.	C	T	865	PASS	DP=2564;AF=0.031591;SB=0;DP4=653,1829,22,59
NC_045512.2	6421	.	G	T	2258	PASS	DP=2532;AF=0.078594;SB=2;DP4=454,1878,42,157
NC_045512.2	6808	.	T	C	2689	PASS	DP=2362;AF=0.068163;SB=0;DP4=451,1750,33,128
NC_045512.2	7074	.	A	AT	342	PASS	DP=275;AF=0.047273;SB=8;DP4=161,101,11,2;INDEL;HRUN=3
NC_045512.2	7609	.	C	CA	3039	PASS	DP=1672;AF=0.069378;SB=0;DP4=364,1226,25,91;INDEL;HRUN=2
NC_045512.2	7696	.	TA	T	321	PASS	DP=519;AF=0.026975;SB=2;DP4=386,119,12,2;INDEL;HRUN=4
NC_045512.2	7712	.	CCTA	C	525	PASS	DP=536;AF=0.039179;SB=0;DP4=387,132,16,5;INDEL;HRUN=2
NC_045512.2	7783	.	T	C	17945	PASS	DP=535;AF=1.000000;SB=0;DP4=0,0,409,126
NC_045512.2	7811	.	C	T	95	PASS	DP=338;AF=0.029586;SB=0;DP4=179,149,6,4
NC_045512.2	7995	.	T	C	1956	PASS	DP=2492;AF=0.055377;SB=22;DP4=1728,624,116,22
NC_045512.2	8184	.	G	T	1192	PASS	DP=1724;AF=0.060325;SB=1;DP4=356,1263,21,83
NC_045512.2	8303	.	G	T	382	PASS	DP=1086;AF=0.029466;SB=54;DP4=351,703,24,8
NC_045512.2	8532	.	C	T	240	PASS	DP=354;AF=0.059322;SB=1;DP4=70,261,5,16
NC_045512.2	8632	.	A	G	127	PASS	DP=246;AF=0.040650;SB=1;DP4=60,176,3,7
NC_045512.2	8940	.	T	C	716	PASS	DP=666;AF=0.078078;SB=17;DP4=424,190,44,8
NC_045512.2	9004	.	TG	T	1518	PASS	DP=1083;AF=0.056325;SB=5;DP4=768,254,42,19;INDEL;HRUN=1
NC_045512.2	9177	.	GT	G	224	PASS	DP=1257;AF=0.039777;SB=9;DP4=371,845,10,40;INDEL;HRUN=2
NC_045512.2	9181	.	T	C	225	PASS	DP=1287;AF=0.041958;SB=12;DP4=382,849,10,44
NC_045512.2	9676	.	T	C	525	PASS	DP=899;AF=0.045606;SB=0;DP4=393,464,19,22
NC_045512.2	9714	.	CA	C	653	PASS	DP=921;AF=0.029316;SB=2;DP4=220,678,8,19;INDEL;HRUN=3
NC_045512.2	11133	.	C	T	9230	PASS	DP=22281;AF=0.046407;SB=4;DP4=15278,5908,760,274
NC_045512.2	11252	.	A	G	11274	PASS	DP=19675;AF=0.050928;SB=2;DP4=4867,13770,253,749
NC_045512.2	11430	.	A	G	152	PASS	DP=946;AF=0.025370;SB=0;DP4=696,226,18,6
NC_045512.2	11511	.	C	T	235	PASS	DP=683;AF=0.035139;SB=8;DP4=329,330,8,16
NC_045512.2	11660	.	T	G	1282	PASS	DP=3925;AF=0.031083;SB=18;DP4=2213,1579,85,37
NC_045512.2	11741	.	CA	C	1364	PASS	DP=2197;AF=0.029131;SB=0;DP4=910,1227,27,37;INDEL;HRUN=1
NC_045512.2	12651	.	C	T	49314	PASS	DP=2163;AF=0.958391;SB=3;DP4=29,60,583,1490
NC_045512.2	13059	.	CTG	C	3323	PASS	DP=5566;AF=0.025871;SB=4;DP4=3688,1746,103,41;INDEL;HRUN=1
NC_045512.2	13644	.	T	C	1071	PASS	DP=794;AF=0.073048;SB=5;DP4=612,123,52,6
NC_045512.2	13989	.	C	T	696	PASS	DP=1941;AF=0.031427;SB=1;DP4=1421,459,45,16
NC_045512.2	14408	.	C	T	49314	PASS	DP=1861;AF=0.998925;SB=3;DP4=0,1,1020,839
NC_045512.2	15024	.	C	T	121	PASS	DP=128;AF=0.062500;SB=0;DP4=71,49,5,3
NC_045512.2	15652	.	G	T	641	PASS	DP=1856;AF=0.032328;SB=11;DP4=1133,661,45,15
NC_045512.2	15965	.	G	GT	10893	PASS	DP=5214;AF=0.079018;SB=0;DP4=3329,1483,284,128;INDEL;HRUN=4
NC_045512.2	15984	.	A	T	49314	PASS	DP=5119;AF=0.999414;SB=0;DP4=2,0,3494,1622
NC_045512.2	15997	.	A	T	1474	PASS	DP=4041;AF=0.036377;SB=1;DP4=2142,1744,78,69
NC_045512.2	16012	.	C	T	838	PASS	DP=3696;AF=0.025974;SB=1;DP4=1592,2006,44,52
NC_045512.2	16837	.	GA	G	718	PASS	DP=784;AF=0.039541;SB=4;DP4=583,170,22,9;INDEL;HRUN=5
NC_045512.2	17359	.	G	A	1696	PASS	DP=7030;AF=0.022333;SB=8;DP4=1826,5044,33,124
NC_045512.2	18377	.	C	T	2424	PASS	DP=3799;AF=0.047118;SB=3;DP4=2486,1134,118,61
NC_045512.2	18741	.	T	G	3374	PASS	DP=10021;AF=0.030536;SB=1;DP4=7187,2512,223,83
NC_045512.2	18788	.	C	T	2305	PASS	DP=9207;AF=0.028782;SB=1;DP4=4180,4753,120,145
NC_045512.2	18815	.	TGTATTG	T	22101	PASS	DP=9802;AF=0.085799;SB=7;DP4=3066,5957,266,575;INDEL;HRUN=1
NC_045512.2	19078	.	G	A	488	PASS	DP=1350;AF=0.029630;SB=14;DP4=555,754,24,16
NC_045512.2	19174	.	G	T	541	PASS	DP=1396;AF=0.029370;SB=1;DP4=383,972,10,31
NC_045512.2	19638	.	T	C	437	PASS	DP=1085;AF=0.035023;SB=0;DP4=879,168,32,6
NC_045512.2	19740	.	AG	A	664	PASS	DP=1391;AF=0.022286;SB=4;DP4=888,472,23,8;INDEL;HRUN=1
NC_045512.2	20019	.	A	G	290	PASS	DP=385;AF=0.049351;SB=1;DP4=177,188,8,11
NC_045512.2	20091	.	C	CA	504	PASS	DP=386;AF=0.049223;SB=5;DP4=91,276,7,12;INDEL;HRUN=3
NC_045512.2	20599	.	AT	A	773	PASS	DP=698;AF=0.044413;SB=1;DP4=528,143,26,5;INDEL;HRUN=3
NC_045512.2	20946	.	C	T	49314	PASS	DP=4109;AF=0.999270;SB=0;DP4=0,0,2662,1444
NC_045512.2	21003	.	T	C	963	PASS	DP=3378;AF=0.037596;SB=6;DP4=1019,2228,33,94
NC_045512.2	21650	.	A	C	146	PASS	DP=653;AF=0.021440;SB=2;DP4=284,355,5,9
NC_045512.2	21781	.	C	CA	654	PASS	DP=3491;AF=0.053853;SB=2;DP4=2217,1090,130,58;INDEL;HRUN=2
NC_045512.2	21784	.	T	G	366	PASS	DP=3494;AF=0.054665;SB=2;DP4=2210,1088,132,59
NC_045512.2	21998	.	CA	C	510	PASS	DP=908;AF=0.025330;SB=2;DP4=174,736,3,20;INDEL;HRUN=1
NC_045512.2	22075	.	C	T	6109	PASS	DP=178;AF=1.000000;SB=0;DP4=0,0,119,59
NC_045512.2	22131	.	G	T	5435	PASS	DP=161;AF=1.000000;SB=0;DP4=0,0,95,66
NC_045512.2	22569	.	G	GC	1175	PASS	DP=900;AF=0.050000;SB=1;DP4=610,245,31,14;INDEL;HRUN=3
NC_045512.2	22746	.	T	C	928	PASS	DP=1340;AF=0.058955;SB=3;DP4=465,791,33,46
NC_045512.2	23104	.	T	C	85	PASS	DP=124;AF=0.040323;SB=0;DP4=40,79,1,4
NC_045512.2	23291	.	C	T	1029	PASS	DP=3275;AF=0.032672;SB=0;DP4=2015,1147,68,39
NC_045512.2	23403	.	A	G	49314	PASS	DP=4580;AF=0.998253;SB=0;DP4=1,2,1342,3230
NC_045512.2	23666	.	G	GA	403	PASS	DP=832;AF=0.021635;SB=4;DP4=303,516,9,9;INDEL;HRUN=4
NC_045512.2	23880	.	AACAAG	A	271	PASS	DP=192;AF=0.052083;SB=6;DP4=143,39,6,4;INDEL;HRUN=2
NC_045512.2	24027	.	T	C	219	PASS	DP=310;AF=0.051613;SB=0;DP4=100,194,5,11
NC_045512.2	24131	.	G	C	132	PASS	DP=639;AF=0.023474;SB=18;DP4=381,242,4,11
NC_045512.2	24517	.	CA	C	330	PASS	DP=559;AF=0.025045;SB=0;DP4=411,136,11,3;INDEL;HRUN=3
NC_045512.2	25273	.	G	T	440	PASS	DP=1200;AF=0.038333;SB=10;DP4=253,901,5,41
NC_045512.2	25552	.	G	T	49314	PASS	DP=2840;AF=0.997887;SB=0;DP4=0,0,714,2120
NC_045512.2	25554	.	TG	T	3107	PASS	DP=2828;AF=0.048091;SB=0;DP4=669,2024,34,102;INDEL;HRUN=1
NC_045512.2	26365	.	G	A	919	PASS	DP=1992;AF=0.040663;SB=0;DP4=1139,772,49,32
NC_045512.2	26934	.	C	A	408	PASS	DP=450;AF=0.062222;SB=0;DP4=311,111,21,7
NC_045512.2	27277	.	A	G	185	PASS	DP=662;AF=0.025680;SB=1;DP4=496,149,14,3
NC_045512.2	27365	.	A	G	557	PASS	DP=762;AF=0.062992;SB=1;DP4=362,350,26,22
NC_045512.2	27816	.	G	GT	144	PASS	DP=226;AF=0.026549;SB=2;DP4=188,32,6,0;INDEL;HRUN=4
NC_045512.2	27945	.	C	T	14781	PASS	DP=432;AF=1.000000;SB=0;DP4=0,0,253,179
NC_045512.2	28048	.	G	GA	272	PASS	DP=312;AF=0.035256;SB=0;DP4=77,225,3,8;INDEL;HRUN=4
NC_045512.2	28221	.	G	T	49314	PASS	DP=2927;AF=0.998633;SB=0;DP4=0,0,2086,837
NC_045512.2	28881	.	G	A	17405	PASS	DP=514;AF=1.000000;SB=0;DP4=0,0,207,307
NC_045512.2	28882	.	G	A	17157	PASS	DP=514;AF=0.998055;SB=0;DP4=0,0,206,307
NC_045512.2	28883	.	G	C	18012	PASS	DP=522;AF=1.000000;SB=0;DP4=0,0,207,315
NC_045512.2	29112	.	A	G	90	PASS	DP=255;AF=0.050980;SB=4;DP4=175,66,8,5
NC_045512.2	29166	.	AC	A	252	PASS	DP=161;AF=0.062112;SB=0;DP4=97,60,6,4;INDEL;HRUN=1
NC_045512.2	29552	.	A	G	323	PASS	DP=1687;AF=0.027267;SB=23;DP4=583,1053,7,39
NC_045512.2	29717	.	G	A	15824	PASS	DP=504;AF=1.000000;SB=0;DP4=0,0,161,343
NC_045512.2	29746	.	AGTACGATCGAGT	A	232	PASS	DP=500;AF=0.020000;SB=2;DP4=150,345,4,6;INDEL;HRUN=1
NC_045512.2	29750	.	C	T	16632	PASS	DP=499;AF=0.973948;SB=0;DP4=1,2,143,343
