# Supplementary material for: Rescuing low frequency variants within intra-host viral populations directly from Oxford Nanopore sequencing data
Source: Nat Commun. 2022 Mar 14;13:1321. doi: 10.1038/s41467-022-28852-1 (PMC8921239; doi:10.1038/s41467-022-28852-1)
Supplement: Supplementary file 4 — Source data [file 41467_2022_28852_MOESM4_ESM.zip › vcf_results/COVID/cross_patient/Illumina/ERR4969200.vcf]

##fileformat=VCFv4.0
##fileDate=20211117
##source=lofreq call --call-indels --no-default-filter -f NC_045512.2.fasta --no-default-filter -r NC_045512.2:1-233 -o /tmp/lofreq2_call_parallelxtxf0f4e/0.vcf.gz output/cross_patient/illumina/indel_bam_files/ERR4969200_sort.bam
##reference=NC_045512.2.fasta
##INFO=<ID=DP,Number=1,Type=Integer,Description="Raw Depth">
##INFO=<ID=AF,Number=1,Type=Float,Description="Allele Frequency">
##INFO=<ID=SB,Number=1,Type=Integer,Description="Phred-scaled strand bias at this position">
##INFO=<ID=DP4,Number=4,Type=Integer,Description="Counts for ref-forward bases, ref-reverse, alt-forward and alt-reverse bases">
##INFO=<ID=INDEL,Number=0,Type=Flag,Description="Indicates that the variant is an INDEL.">
##INFO=<ID=CONSVAR,Number=0,Type=Flag,Description="Indicates that the variant is a consensus variant (as opposed to a low frequency variant).">
##INFO=<ID=HRUN,Number=1,Type=Integer,Description="Homopolymer length to the right of report indel position">
##FILTER=<ID=min_snvqual_46,Description="Minimum SNV Quality (Phred) 46">
##FILTER=<ID=min_indelqual_29,Description="Minimum Indel Quality (Phred) 29">
##FILTER=<ID=min_snvqual_68,Description="Minimum SNV Quality (Phred) 68">
##FILTER=<ID=min_indelqual_53,Description="Minimum Indel Quality (Phred) 53">
##FILTER=<ID=min_af_0.020000,Description="Minimum allele frequency 0.020000">
##FILTER=<ID=min_dp_100,Description="Minimum Coverage 100">
##FILTER=<ID=sb_fdr,Description="Strand-Bias Multiple Testing Correction: fdr corr. pvalue > 0.010000">
#CHROM	POS	ID	REF	ALT	QUAL	FILTER	INFO
NC_045512.2	144	.	TTAC	T	17064	PASS	DP=1692;AF=0.322695;SB=0;DP4=897,249,431,115;INDEL;HRUN=2
NC_045512.2	204	.	G	T	49314	PASS	DP=1630;AF=0.996933;SB=2;DP4=3,0,1118,507
NC_045512.2	241	.	C	T	49314	PASS	DP=2470;AF=0.993117;SB=2;DP4=3,6,1129,1324
NC_045512.2	445	.	T	C	3633	PASS	DP=102;AF=1.000000;SB=0;DP4=0,0,76,26
NC_045512.2	676	.	C	T	8183	PASS	DP=2472;AF=0.158172;SB=0;DP4=1677,402,318,73
NC_045512.2	881	.	G	T	20519	PASS	DP=5945;AF=0.171236;SB=17;DP4=1654,3260,383,635
NC_045512.2	1099	.	T	C	3718	PASS	DP=4835;AF=0.066184;SB=4;DP4=3156,1355,216,104
NC_045512.2	1113	.	CT	C	5399	PASS	DP=3688;AF=0.059653;SB=0;DP4=2072,1483,127,93;INDEL;HRUN=1
NC_045512.2	1198	.	AT	A	10745	PASS	DP=5629;AF=0.075324;SB=0;DP4=1652,3574,133,291;INDEL;HRUN=1
NC_045512.2	1239	.	AT	A	11487	PASS	DP=5542;AF=0.077228;SB=0;DP4=1684,3502,140,288;INDEL;HRUN=2
NC_045512.2	1294	.	T	C	1193	PASS	DP=4503;AF=0.030646;SB=0;DP4=1144,3221,37,101
NC_045512.2	1525	.	T	A	284	PASS	DP=416;AF=0.069712;SB=0;DP4=122,265,10,19
NC_045512.2	2273	.	G	A	3825	PASS	DP=968;AF=0.182851;SB=2;DP4=612,179,134,43
NC_045512.2	3037	.	C	T	11036	PASS	DP=342;AF=0.994152;SB=0;DP4=0,1,112,228
NC_045512.2	3231	.	G	T	14365	PASS	DP=5535;AF=0.136766;SB=1;DP4=3418,1354,537,220
NC_045512.2	3239	.	GAC	G	20115	PASS	DP=5720;AF=0.130245;SB=3;DP4=3485,1502,510,235;INDEL;HRUN=1
NC_045512.2	3352	.	TG	T	4796	PASS	DP=4052;AF=0.048124;SB=2;DP4=1518,2372,80,115;INDEL;HRUN=2
NC_045512.2	3420	.	T	TA	19446	PASS	DP=5109;AF=0.134860;SB=0;DP4=1160,3263,182,507;INDEL;HRUN=4
NC_045512.2	3965	.	G	T	589	PASS	DP=264;AF=0.113636;SB=9;DP4=101,132,8,22
NC_045512.2	4330	.	T	C	5928	PASS	DP=4394;AF=0.078061;SB=544;DP4=1659,2391,287,56
NC_045512.2	4462	.	T	C	7996	PASS	DP=3432;AF=0.134033;SB=3;DP4=1576,1395,253,207
NC_045512.2	4528	.	AT	A	7369	PASS	DP=2841;AF=0.096445;SB=2;DP4=747,1833,84,190;INDEL;HRUN=4
NC_045512.2	4530	.	TTTACTTTTACACCAGTA	T	6502	PASS	DP=2731;AF=0.082754;SB=13;DP4=772,1863,52,174;INDEL;HRUN=4
NC_045512.2	5654	.	C	T	10621	PASS	DP=5713;AF=0.098547;SB=6;DP4=3554,1593,374,189
NC_045512.2	6040	.	CG	C	836	PASS	DP=119;AF=0.235294;SB=17;DP4=57,38,9,19;INDEL;HRUN=1
NC_045512.2	6286	.	C	T	49314	PASS	DP=4411;AF=0.995693;SB=7;DP4=8,5,3458,934
NC_045512.2	6369	.	G	A	12460	PASS	DP=4843;AF=0.142887;SB=7;DP4=1399,2750,252,440
NC_045512.2	6406	.	C	T	11923	PASS	DP=4634;AF=0.131420;SB=5;DP4=914,3109,150,459
NC_045512.2	6416	.	G	T	12710	PASS	DP=4618;AF=0.139671;SB=0;DP4=925,3042,150,495
NC_045512.2	7069	.	A	G	357	PASS	DP=625;AF=0.041600;SB=74;DP4=415,183,4,22
NC_045512.2	7160	.	GA	G	1344	PASS	DP=698;AF=0.075931;SB=1;DP4=493,152,42,11;INDEL;HRUN=1
NC_045512.2	7173	.	CT	C	1992	PASS	DP=693;AF=0.105339;SB=13;DP4=470,151,63,10;INDEL;HRUN=3
NC_045512.2	8067	.	C	CT	14856	PASS	DP=7741;AF=0.072730;SB=6;DP4=4806,2385,390,173;INDEL;HRUN=4
NC_045512.2	8362	.	T	A	1557	PASS	DP=953;AF=0.096537;SB=0;DP4=635,226,69,23
NC_045512.2	8948	.	A	G	522	PASS	DP=1537;AF=0.030579;SB=6;DP4=1113,377,39,8
NC_045512.2	9199	.	T	C	4934	PASS	DP=2339;AF=0.107738;SB=0;DP4=598,1486,70,182
NC_045512.2	9228	.	C	T	2039	PASS	DP=2056;AF=0.060798;SB=1;DP4=552,1379,33,92
NC_045512.2	9322	.	TG	T	3036	PASS	DP=559;AF=0.189624;SB=2;DP4=348,107,84,22;INDEL;HRUN=2
NC_045512.2	9384	.	CT	C	1543	PASS	DP=669;AF=0.086697;SB=3;DP4=412,199,36,22;INDEL;HRUN=3
NC_045512.2	9623	.	G	GT	3636	PASS	DP=2412;AF=0.056799;SB=1;DP4=1525,751,94,43;INDEL;HRUN=3
NC_045512.2	9755	.	CGT	C	5070	PASS	DP=1401;AF=0.122769;SB=0;DP4=333,898,47,125;INDEL;HRUN=1
NC_045512.2	9811	.	CTTT	C	2260	PASS	DP=1188;AF=0.074074;SB=3;DP4=233,891,21,67;INDEL;HRUN=5
NC_045512.2	9860	.	T	C	336	PASS	DP=146;AF=0.109589;SB=1;DP4=101,29,12,4
NC_045512.2	10185	.	GCAC	G	10111	PASS	DP=6151;AF=0.062917;SB=5;DP4=4235,1529,294,93;INDEL;HRUN=1
NC_045512.2	10239	.	C	T	7654	PASS	DP=5527;AF=0.084313;SB=0;DP4=3485,1572,320,146
NC_045512.2	10301	.	C	T	7947	PASS	DP=6853;AF=0.078652;SB=4;DP4=1894,4416,151,388
NC_045512.2	10426	.	TG	T	8702	PASS	DP=6148;AF=0.058556;SB=135;DP4=2071,3852,59,301;INDEL;HRUN=1
NC_045512.2	10625	.	G	T	17435	PASS	DP=2067;AF=0.337687;SB=1;DP4=408,956,214,484
NC_045512.2	11082	.	TG	T	11014	PASS	DP=14772;AF=0.033848;SB=11;DP4=10203,4090,376,124;INDEL;HRUN=1
NC_045512.2	11083	.	G	T	49314	PASS	DP=14844;AF=0.423269;SB=7;DP4=5746,2273,4438,1845
NC_045512.2	11123	.	G	C	49314	PASS	DP=17543;AF=0.548880;SB=0;DP4=5582,2230,6881,2748
NC_045512.2	11750	.	CT	C	4741	PASS	DP=1627;AF=0.113092;SB=3;DP4=455,989,52,132;INDEL;HRUN=1
NC_045512.2	11918	.	T	C	574	PASS	DP=2036;AF=0.024558;SB=19;DP4=1235,749,40,10
NC_045512.2	12172	.	TAA	T	2204	PASS	DP=2866;AF=0.032449;SB=61;DP4=1448,1353,24,69;INDEL;HRUN=2
NC_045512.2	12525	.	CA	C	5382	PASS	DP=3436;AF=0.059371;SB=2;DP4=2500,735,162,42;INDEL;HRUN=2
NC_045512.2	12537	.	AT	A	6396	PASS	DP=3468;AF=0.069781;SB=0;DP4=2554,684,189,53;INDEL;HRUN=1
NC_045512.2	12596	.	C	T	1485	PASS	DP=2257;AF=0.054054;SB=4;DP4=1392,740,85,37
NC_045512.2	12603	.	A	T	2433	PASS	DP=2281;AF=0.067953;SB=1;DP4=1387,737,99,56
NC_045512.2	12604	.	AATT	A	3827	PASS	DP=2144;AF=0.068097;SB=1;DP4=1371,730,93,53;INDEL;HRUN=3
NC_045512.2	12618	.	A	T	1271	PASS	DP=2383;AF=0.047000;SB=2;DP4=1426,839,74,38
NC_045512.2	12812	.	GCA	G	8147	PASS	DP=2607;AF=0.109321;SB=0;DP4=1443,887,175,110;INDEL;HRUN=1
NC_045512.2	13161	.	G	T	25830	PASS	DP=11183;AF=0.136725;SB=1;DP4=7109,2535,1135,394
NC_045512.2	13452	.	C	T	445	PASS	DP=226;AF=0.101770;SB=0;DP4=144,59,17,6
NC_045512.2	13453	.	AC	A	547	PASS	DP=225;AF=0.093333;SB=0;DP4=145,61,16,5;INDEL;HRUN=1
NC_045512.2	13468	.	C	T	385	PASS	DP=221;AF=0.099548;SB=2;DP4=139,60,17,5
NC_045512.2	13530	.	C	T	469	PASS	DP=287;AF=0.097561;SB=6;DP4=99,160,7,21
NC_045512.2	13567	.	GCT	G	756	PASS	DP=269;AF=0.104089;SB=0;DP4=83,160,9,19;INDEL;HRUN=1
NC_045512.2	13752	.	T	C	8045	PASS	DP=3170;AF=0.125868;SB=0;DP4=2088,682,303,96
NC_045512.2	14408	.	C	T	49314	PASS	DP=2776;AF=0.997478;SB=2;DP4=1,2,1548,1221
NC_045512.2	14411	.	CA	C	6616	PASS	DP=2791;AF=0.085991;SB=3;DP4=1408,1144,139,101;INDEL;HRUN=2
NC_045512.2	14708	.	CTG	C	28479	PASS	DP=3570;AF=0.252661;SB=14;DP4=1515,1160,474,428;INDEL;HRUN=1
NC_045512.2	15349	.	G	T	3454	PASS	DP=976;AF=0.173156;SB=2;DP4=392,415,86,83
NC_045512.2	15457	.	C	T	1663	PASS	DP=1002;AF=0.095808;SB=0;DP4=235,671,26,70
NC_045512.2	15519	.	T	TG	2991	PASS	DP=3173;AF=0.040025;SB=14;DP4=2028,1031,96,31;INDEL;HRUN=5
NC_045512.2	15614	.	AC	A	4360	PASS	DP=3229;AF=0.054196;SB=4;DP4=2205,862,132,43;INDEL;HRUN=1
NC_045512.2	15805	.	C	CA	3603	PASS	DP=2682;AF=0.052946;SB=2;DP4=654,1892,39,103;INDEL;HRUN=4
NC_045512.2	15823	.	T	C	1516	PASS	DP=2577;AF=0.051222;SB=4;DP4=635,1809,29,103
NC_045512.2	15973	.	G	T	28154	PASS	DP=16301;AF=0.102816;SB=10;DP4=10022,4599,1183,493
NC_045512.2	16080	.	CT	C	29878	PASS	DP=11195;AF=0.096829;SB=3;DP4=1999,8195,202,882;INDEL;HRUN=3
NC_045512.2	16397	.	GT	G	1074	PASS	DP=473;AF=0.082452;SB=2;DP4=93,343,10,29;INDEL;HRUN=2
NC_045512.2	16400	.	G	T	360	PASS	DP=460;AF=0.056522;SB=3;DP4=94,340,7,19
NC_045512.2	16446	.	T	C	346	PASS	DP=1055;AF=0.029384;SB=50;DP4=677,344,8,23
NC_045512.2	16902	.	T	C	685	PASS	DP=1084;AF=0.057196;SB=0;DP4=736,282,45,17
NC_045512.2	16996	.	C	T	744	PASS	DP=1175;AF=0.058723;SB=0;DP4=328,776,20,49
NC_045512.2	17019	.	G	GT	952	PASS	DP=1164;AF=0.034364;SB=1;DP4=342,785,13,27;INDEL;HRUN=4
NC_045512.2	17243	.	C	T	49314	PASS	DP=9282;AF=0.998815;SB=6;DP4=3,4,6095,3176
NC_045512.2	17362	.	AT	A	38004	PASS	DP=14239;AF=0.096917;SB=14;DP4=3570,9300,346,1034;INDEL;HRUN=3
NC_045512.2	17374	.	A	T	24075	PASS	DP=13799;AF=0.098340;SB=4;DP4=3186,9223,333,1024
NC_045512.2	17591	.	TG	T	3020	PASS	DP=1693;AF=0.069108;SB=2;DP4=547,1039,37,80;INDEL;HRUN=1
NC_045512.2	17795	.	CTG	C	1580	PASS	DP=417;AF=0.129496;SB=2;DP4=268,95,38,16;INDEL;HRUN=1
NC_045512.2	18030	.	AACTTT	A	1458	PASS	DP=1054;AF=0.052182;SB=7;DP4=638,361,40,15;INDEL;HRUN=2
NC_045512.2	18183	.	CA	C	2362	PASS	DP=811;AF=0.109741;SB=0;DP4=259,488,31,58;INDEL;HRUN=1
NC_045512.2	18418	.	A	T	39843	PASS	DP=9741;AF=0.193101;SB=16;DP4=5166,2677,1292,589
NC_045512.2	18590	.	T	C	10444	PASS	DP=8563;AF=0.092725;SB=2;DP4=2167,5581,230,564
NC_045512.2	18756	.	G	GT	29948	PASS	DP=20584;AF=0.055674;SB=30;DP4=13778,5716,756,390;INDEL;HRUN=3
NC_045512.2	18808	.	C	T	19354	PASS	DP=23170;AF=0.066508;SB=8;DP4=8133,13464,552,989
NC_045512.2	19063	.	C	T	893	PASS	DP=933;AF=0.066452;SB=1;DP4=474,396,35,27
NC_045512.2	19095	.	T	C	747	PASS	DP=714;AF=0.070028;SB=0;DP4=280,384,21,29
NC_045512.2	19168	.	T	C	717	PASS	DP=605;AF=0.077686;SB=4;DP4=143,414,15,32
NC_045512.2	20534	.	TA	T	2639	PASS	DP=1056;AF=0.088068;SB=3;DP4=816,147,82,11;INDEL;HRUN=2
NC_045512.2	20693	.	C	T	3484	PASS	DP=1416;AF=0.132062;SB=4;DP4=553,675,77,110
NC_045512.2	20719	.	CTAT	C	4554	PASS	DP=1588;AF=0.100126;SB=0;DP4=400,1031,45,114;INDEL;HRUN=1
NC_045512.2	21614	.	C	T	8653	PASS	DP=247;AF=1.000000;SB=0;DP4=0,0,82,165
NC_045512.2	21653	.	TC	T	2591	PASS	DP=230;AF=0.395652;SB=8;DP4=44,97,20,71;INDEL;HRUN=1
NC_045512.2	21781	.	C	CA	24702	PASS	DP=5168;AF=0.161184;SB=9;DP4=2867,1472,575,258;INDEL;HRUN=2
NC_045512.2	21786	.	GT	G	12775	PASS	DP=5216;AF=0.093750;SB=1;DP4=3182,1573,322,167;INDEL;HRUN=1
NC_045512.2	21912	.	T	C	3172	PASS	DP=3348;AF=0.063321;SB=0;DP4=622,2512,42,170
NC_045512.2	22062	.	C	CT	1113	PASS	DP=756;AF=0.056878;SB=1;DP4=481,232,28,15;INDEL;HRUN=4
NC_045512.2	22120	.	CA	C	736	PASS	DP=780;AF=0.039744;SB=1;DP4=475,274,21,10;INDEL;HRUN=5
NC_045512.2	22168	.	AAT	A	127	PASS	DP=563;AF=0.033748;SB=0;DP4=296,252,10,9;INDEL;HRUN=4
NC_045512.2	22175	.	T	C	128	PASS	DP=622;AF=0.036977;SB=1;DP4=322,277,11,12
NC_045512.2	22192	.	T	C	1686	PASS	DP=824;AF=0.121359;SB=1;DP4=277,446,40,60
NC_045512.2	22208	.	C	T	411	PASS	DP=805;AF=0.040994;SB=0;DP4=299,473,12,21
NC_045512.2	22224	.	C	T	1767	PASS	DP=738;AF=0.121951;SB=3;DP4=206,441,33,57
NC_045512.2	22227	.	C	T	23212	PASS	DP=731;AF=0.997264;SB=0;DP4=0,0,235,494
NC_045512.2	22232	.	GA	G	893	PASS	DP=729;AF=0.049383;SB=3;DP4=223,470,9,27;INDEL;HRUN=2
NC_045512.2	22260	.	T	A	1498	PASS	DP=709;AF=0.108604;SB=3;DP4=202,428,21,56
NC_045512.2	22609	.	T	C	7759	PASS	DP=3783;AF=0.106001;SB=3;DP4=2271,1109,262,139
NC_045512.2	22746	.	T	C	856	PASS	DP=4552;AF=0.026142;SB=1;DP4=1634,2795,46,73
NC_045512.2	22761	.	TTG	T	14262	PASS	DP=4228;AF=0.121570;SB=0;DP4=1270,2448,177,337;INDEL;HRUN=3
NC_045512.2	22824	.	AT	A	9485	PASS	DP=2782;AF=0.129403;SB=1;DP4=550,1875,79,281;INDEL;HRUN=1
NC_045512.2	22927	.	G	T	131	PASS	DP=222;AF=0.040541;SB=0;DP4=171,42,7,2
NC_045512.2	22950	.	C	T	150	PASS	DP=258;AF=0.050388;SB=2;DP4=186,59,9,4
NC_045512.2	22964	.	A	AT	233	PASS	DP=246;AF=0.036585;SB=1;DP4=172,65,6,3;INDEL;HRUN=3
NC_045512.2	23047	.	TG	T	268	PASS	DP=304;AF=0.036184;SB=1;DP4=145,148,6,5;INDEL;HRUN=2
NC_045512.2	23097	.	TAC	T	403	PASS	DP=368;AF=0.046196;SB=1;DP4=112,239,6,11;INDEL;HRUN=1
NC_045512.2	23104	.	T	C	385	PASS	DP=359;AF=0.066852;SB=5;DP4=103,232,10,14
NC_045512.2	23381	.	C	T	30930	PASS	DP=10324;AF=0.170767;SB=24;DP4=2569,5982,468,1295
NC_045512.2	23403	.	A	G	49314	PASS	DP=10090;AF=0.999108;SB=0;DP4=0,2,3013,7068
NC_045512.2	23422	.	C	T	34538	PASS	DP=9363;AF=0.175264;SB=4;DP4=2257,5457,500,1141
NC_045512.2	23533	.	C	T	3069	PASS	DP=1518;AF=0.111331;SB=4;DP4=948,400,125,44
NC_045512.2	23552	.	ATACCCATTGGTGCAGGTATATGCGCTAGT	A	4191	PASS	DP=1619;AF=0.088326;SB=26;DP4=997,479,114,29;INDEL;HRUN=1
NC_045512.2	23570	.	A	T	4606	PASS	DP=1654;AF=0.147521;SB=1;DP4=856,410,168,76
NC_045512.2	23756	.	AC	A	3940	PASS	DP=1123;AF=0.121104;SB=13;DP4=236,757,22,114;INDEL;HRUN=2
NC_045512.2	23881	.	ACAAGACAAAAACACC	A	1207	PASS	DP=202;AF=0.193069;SB=0;DP4=126,37,31,8;INDEL;HRUN=1
NC_045512.2	25028	.	T	C	2401	PASS	DP=6304;AF=0.034105;SB=524;DP4=1733,4354,172,43
NC_045512.2	25043	.	TCAC	T	5308	PASS	DP=5939;AF=0.036707;SB=96;DP4=2074,3787,34,184;INDEL;HRUN=1
NC_045512.2	25466	.	CT	C	13782	PASS	DP=3036;AF=0.162055;SB=1;DP4=1504,1051,286,206;INDEL;HRUN=2
NC_045512.2	25509	.	C	T	14872	PASS	DP=4835;AF=0.166908;SB=2;DP4=1339,2686,260,547
NC_045512.2	25544	.	C	T	10562	PASS	DP=5513;AF=0.112099;SB=12;DP4=1355,3536,149,469
NC_045512.2	26228	.	C	T	1914	PASS	DP=815;AF=0.117791;SB=0;DP4=556,163,73,23
NC_045512.2	26343	.	C	T	16121	PASS	DP=2423;AF=0.281057;SB=1;DP4=1113,625,429,252
NC_045512.2	26512	.	T	C	507	PASS	DP=1347;AF=0.037120;SB=0;DP4=334,963,13,37
NC_045512.2	26618	.	T	C	3120	PASS	DP=6555;AF=0.039664;SB=3;DP4=5070,1220,215,45
NC_045512.2	26630	.	AT	A	12671	PASS	DP=6592;AF=0.072360;SB=8;DP4=5027,1107,378,99;INDEL;HRUN=3
NC_045512.2	26684	.	C	T	10253	PASS	DP=7637;AF=0.079351;SB=1;DP4=5533,1493,481,125
NC_045512.2	26698	.	C	T	8816	PASS	DP=6762;AF=0.086217;SB=3;DP4=4666,1506,432,151
NC_045512.2	26704	.	C	T	6987	PASS	DP=7197;AF=0.069057;SB=8;DP4=5040,1657,359,138
NC_045512.2	26739	.	A	T	9176	PASS	DP=7800;AF=0.076923;SB=6;DP4=4743,2448,410,190
NC_045512.2	26801	.	C	G	49314	PASS	DP=13609;AF=0.998898;SB=0;DP4=1,1,4636,8958
NC_045512.2	27242	.	TA	T	3363	PASS	DP=1924;AF=0.077443;SB=3;DP4=1256,535,100,49;INDEL;HRUN=1
NC_045512.2	27248	.	TA	T	2192	PASS	DP=1753;AF=0.051341;SB=0;DP4=1204,498,65,25;INDEL;HRUN=2
NC_045512.2	27260	.	G	T	958	PASS	DP=1718;AF=0.047730;SB=5;DP4=1209,427,65,17
NC_045512.2	27295	.	A	T	1425	PASS	DP=1744;AF=0.056193;SB=1;DP4=1208,434,70,28
NC_045512.2	27390	.	G	A	1396	PASS	DP=2448;AF=0.047386;SB=0;DP4=806,1523,40,76
NC_045512.2	27434	.	C	T	2080	PASS	DP=2572;AF=0.061431;SB=0;DP4=822,1592,52,106
NC_045512.2	27894	.	ATG	A	1631	PASS	DP=951;AF=0.066246;SB=0;DP4=607,282,44,19;INDEL;HRUN=1
NC_045512.2	27944	.	C	T	30345	PASS	DP=880;AF=1.000000;SB=0;DP4=0,0,548,332
NC_045512.2	27978	.	CA	C	1209	PASS	DP=685;AF=0.068613;SB=4;DP4=255,383,15,32;INDEL;HRUN=2
NC_045512.2	28378	.	G	T	15941	PASS	DP=6025;AF=0.147386;SB=19;DP4=1624,3502,243,645
NC_045512.2	28439	.	C	T	9001	PASS	DP=8193;AF=0.066886;SB=475;DP4=4032,3611,457,91
NC_045512.2	28479	.	G	T	13260	PASS	DP=5626;AF=0.124956;SB=3;DP4=3632,1290,529,174
NC_045512.2	28527	.	G	T	14105	PASS	DP=6175;AF=0.141215;SB=5;DP4=3674,1621,590,282
NC_045512.2	28557	.	G	T	4264	PASS	DP=5719;AF=0.062249;SB=5;DP4=3444,1915,239,117
NC_045512.2	28585	.	C	T	9590	PASS	DP=3306;AF=0.148820;SB=3;DP4=1022,1792,170,322
NC_045512.2	28871	.	GGCA	G	192	PASS	DP=131;AF=0.053435;SB=0;DP4=52,72,3,4;INDEL;HRUN=2
NC_045512.2	28896	.	C	T	172	PASS	DP=171;AF=0.081871;SB=2;DP4=49,108,3,11
NC_045512.2	28932	.	C	T	5487	PASS	DP=167;AF=1.000000;SB=0;DP4=0,0,46,121
NC_045512.2	29025	.	CT	C	249	PASS	DP=392;AF=0.035714;SB=24;DP4=236,145,3,11;INDEL;HRUN=1
NC_045512.2	29645	.	G	T	9658	PASS	DP=283;AF=1.000000;SB=0;DP4=0,0,113,170
NC_045512.2	29703	.	GA	G	559	PASS	DP=105;AF=0.200000;SB=0;DP4=31,57,7,14;INDEL;HRUN=1
