# Supplementary material for: Rescuing low frequency variants within intra-host viral populations directly from Oxford Nanopore sequencing data
Source: Nat Commun. 2022 Mar 14;13:1321. doi: 10.1038/s41467-022-28852-1 (PMC8921239; doi:10.1038/s41467-022-28852-1)
Supplement: Supplementary file 4 — Source data [file 41467_2022_28852_MOESM4_ESM.zip › vcf_results/COVID/cross_patient/Illumina/ERR4969201.vcf]

##fileformat=VCFv4.0
##fileDate=20211117
##source=lofreq call --call-indels --no-default-filter -f NC_045512.2.fasta --no-default-filter -r NC_045512.2:1-233 -o /tmp/lofreq2_call_parallelucce0cgm/0.vcf.gz output/cross_patient/illumina/indel_bam_files/ERR4969201_sort.bam
##reference=NC_045512.2.fasta
##INFO=<ID=DP,Number=1,Type=Integer,Description="Raw Depth">
##INFO=<ID=AF,Number=1,Type=Float,Description="Allele Frequency">
##INFO=<ID=SB,Number=1,Type=Integer,Description="Phred-scaled strand bias at this position">
##INFO=<ID=DP4,Number=4,Type=Integer,Description="Counts for ref-forward bases, ref-reverse, alt-forward and alt-reverse bases">
##INFO=<ID=INDEL,Number=0,Type=Flag,Description="Indicates that the variant is an INDEL.">
##INFO=<ID=CONSVAR,Number=0,Type=Flag,Description="Indicates that the variant is a consensus variant (as opposed to a low frequency variant).">
##INFO=<ID=HRUN,Number=1,Type=Integer,Description="Homopolymer length to the right of report indel position">
##FILTER=<ID=min_snvqual_45,Description="Minimum SNV Quality (Phred) 45">
##FILTER=<ID=min_indelqual_28,Description="Minimum Indel Quality (Phred) 28">
##FILTER=<ID=min_snvqual_67,Description="Minimum SNV Quality (Phred) 67">
##FILTER=<ID=min_indelqual_51,Description="Minimum Indel Quality (Phred) 51">
##FILTER=<ID=min_af_0.020000,Description="Minimum allele frequency 0.020000">
##FILTER=<ID=min_dp_100,Description="Minimum Coverage 100">
##FILTER=<ID=sb_fdr,Description="Strand-Bias Multiple Testing Correction: fdr corr. pvalue > 0.010000">
#CHROM	POS	ID	REF	ALT	QUAL	FILTER	INFO
NC_045512.2	75	.	C	T	174	PASS	DP=652;AF=0.021472;SB=1;DP4=471,167,10,4
NC_045512.2	78	.	T	TA	362	PASS	DP=639;AF=0.025039;SB=2;DP4=462,161,11,5;INDEL;HRUN=4
NC_045512.2	241	.	C	T	44311	PASS	DP=1391;AF=0.992811;SB=2;DP4=1,3,652,729
NC_045512.2	252	.	G	T	191	PASS	DP=1516;AF=0.023747;SB=0;DP4=643,833,15,21
NC_045512.2	738	.	AAG	A	756	PASS	DP=1202;AF=0.026622;SB=14;DP4=867,303,18,14;INDEL;HRUN=2
NC_045512.2	755	.	A	G	313	PASS	DP=1381;AF=0.023172;SB=1;DP4=991,356,25,7
NC_045512.2	840	.	GC	G	570	PASS	DP=1212;AF=0.020627;SB=2;DP4=623,586,11,14;INDEL;HRUN=3
NC_045512.2	868	.	TA	T	1031	PASS	DP=1753;AF=0.027382;SB=2;DP4=624,1083,20,28;INDEL;HRUN=3
NC_045512.2	869	.	A	G	442	PASS	DP=1778;AF=0.028121;SB=0;DP4=605,1072,18,32
NC_045512.2	1113	.	C	T	632	PASS	DP=2598;AF=0.023865;SB=2;DP4=1462,1072,33,29
NC_045512.2	1419	.	C	T	4386	PASS	DP=131;AF=1.000000;SB=0;DP4=0,0,72,59
NC_045512.2	1495	.	G	GT	125	PASS	DP=131;AF=0.038168;SB=0;DP4=37,90,1,4;INDEL;HRUN=2
NC_045512.2	2321	.	T	C	225	PASS	DP=1277;AF=0.021143;SB=2;DP4=872,376,21,6
NC_045512.2	2499	.	A	G	95	PASS	DP=1586;AF=0.023329;SB=0;DP4=477,1068,12,25
NC_045512.2	3013	.	G	T	132	PASS	DP=711;AF=0.022504;SB=2;DP4=338,357,9,7
NC_045512.2	3037	.	C	T	23460	PASS	DP=752;AF=0.981383;SB=0;DP4=0,1,245,493
NC_045512.2	3255	.	A	T	695	PASS	DP=1708;AF=0.039227;SB=1;DP4=1120,516,48,19
NC_045512.2	3328	.	G	A	359	PASS	DP=1407;AF=0.024876;SB=6;DP4=812,559,17,18
NC_045512.2	3340	.	G	A	234	PASS	DP=1148;AF=0.024390;SB=14;DP4=572,548,20,8
NC_045512.2	3550	.	AC	A	99	PASS	DP=172;AF=0.023256;SB=0;DP4=126,42,3,1;INDEL;HRUN=2
NC_045512.2	3551	.	C	T	88	PASS	DP=173;AF=0.040462;SB=1;DP4=120,42,6,1
NC_045512.2	4078	.	T	C	303	PASS	DP=903;AF=0.027685;SB=0;DP4=715,163,21,4
NC_045512.2	4477	.	T	TA	657	PASS	DP=676;AF=0.038462;SB=4;DP4=316,349,15,11;INDEL;HRUN=3
NC_045512.2	4488	.	G	T	106	PASS	DP=612;AF=0.022876;SB=0;DP4=251,347,6,8
NC_045512.2	4534	.	CT	C	343	PASS	DP=461;AF=0.032538;SB=0;DP4=134,314,4,11;INDEL;HRUN=4
NC_045512.2	6002	.	G	T	85	PASS	DP=459;AF=0.023965;SB=2;DP4=312,134,9,2
NC_045512.2	6356	.	G	T	498	PASS	DP=800;AF=0.045000;SB=3;DP4=275,489,15,21
NC_045512.2	7085	.	AC	A	245	PASS	DP=478;AF=0.029289;SB=0;DP4=367,97,11,3;INDEL;HRUN=1
NC_045512.2	7214	.	G	T	89	PASS	DP=498;AF=0.024096;SB=8;DP4=257,229,9,3
NC_045512.2	7246	.	G	T	160	PASS	DP=572;AF=0.027972;SB=0;DP4=213,343,7,9
NC_045512.2	8318	.	C	A	35554	PASS	DP=1173;AF=0.991475;SB=11;DP4=5,0,669,494
NC_045512.2	8550	.	G	T	118	PASS	DP=732;AF=0.023224;SB=0;DP4=173,542,4,13
NC_045512.2	9014	.	G	T	574	PASS	DP=2371;AF=0.026571;SB=1;DP4=1725,582,49,14
NC_045512.2	9141	.	G	T	382	PASS	DP=2795;AF=0.022182;SB=0;DP4=772,1960,17,45
NC_045512.2	10112	.	G	A	951	PASS	DP=2331;AF=0.031746;SB=1;DP4=1781,476,60,14
NC_045512.2	10615	.	C	T	35598	PASS	DP=1043;AF=1.000000;SB=0;DP4=0,0,364,679
NC_045512.2	11083	.	G	T	2423	PASS	DP=10435;AF=0.027504;SB=0;DP4=7472,2658,211,76
NC_045512.2	11785	.	C	A	274	PASS	DP=1436;AF=0.021588;SB=1;DP4=317,1087,8,23
NC_045512.2	11812	.	C	CA	897	PASS	DP=1521;AF=0.025641;SB=0;DP4=286,1199,8,31;INDEL;HRUN=3
NC_045512.2	11812	.	C	A	854	PASS	DP=1524;AF=0.044619;SB=0;DP4=282,1173,12,56
NC_045512.2	12807	.	T	C	275	PASS	DP=1243;AF=0.023331;SB=0;DP4=743,471,18,11
NC_045512.2	13240	.	G	T	2173	PASS	DP=5964;AF=0.032025;SB=4;DP4=1794,3974,65,126
NC_045512.2	13954	.	T	C	49314	PASS	DP=2288;AF=0.999563;SB=0;DP4=0,1,1058,1229
NC_045512.2	14020	.	G	A	475	PASS	DP=1603;AF=0.029944;SB=0;DP4=1195,358,37,11
NC_045512.2	14022	.	T	G	493	PASS	DP=1590;AF=0.030189;SB=5;DP4=1186,352,34,14
NC_045512.2	14408	.	C	T	49314	PASS	DP=1909;AF=0.998429;SB=3;DP4=0,1,1022,884
NC_045512.2	14792	.	G	T	807	PASS	DP=2128;AF=0.033835;SB=6;DP4=497,1559,22,50
NC_045512.2	15216	.	CA	C	548	PASS	DP=413;AF=0.058111;SB=0;DP4=266,123,17,7;INDEL;HRUN=3
NC_045512.2	15329	.	T	A	206	PASS	DP=513;AF=0.037037;SB=0;DP4=341,153,14,5
NC_045512.2	15538	.	G	T	430	PASS	DP=1612;AF=0.026055;SB=2;DP4=1114,454,32,10
NC_045512.2	15594	.	G	T	352	PASS	DP=1823;AF=0.020296;SB=10;DP4=1307,477,32,5
NC_045512.2	15713	.	T	C	578	PASS	DP=1610;AF=0.034783;SB=1;DP4=521,1032,20,36
NC_045512.2	15769	.	G	T	539	PASS	DP=1810;AF=0.034807;SB=1;DP4=455,1290,18,45
NC_045512.2	15965	.	G	T	332	PASS	DP=2845;AF=0.020387;SB=5;DP4=1897,887,44,14
NC_045512.2	15996	.	T	A	938	PASS	DP=2387;AF=0.040637;SB=11;DP4=1251,1039,62,35
NC_045512.2	16071	.	TG	T	2283	PASS	DP=2265;AF=0.042826;SB=10;DP4=536,1650,16,81;INDEL;HRUN=1
NC_045512.2	16552	.	T	C	100	PASS	DP=297;AF=0.026936;SB=4;DP4=228,61,8,0
NC_045512.2	16696	.	G	T	150	PASS	DP=332;AF=0.030120;SB=1;DP4=76,246,3,7
NC_045512.2	17096	.	G	T	1267	PASS	DP=3854;AF=0.030358;SB=24;DP4=2213,1523,85,32
NC_045512.2	17100	.	G	T	1303	PASS	DP=3823;AF=0.025896;SB=34;DP4=2211,1513,76,23
NC_045512.2	17827	.	C	CA	426	PASS	DP=216;AF=0.074074;SB=1;DP4=132,68,10,6;INDEL;HRUN=3
NC_045512.2	18236	.	T	C	349	PASS	DP=1596;AF=0.033835;SB=0;DP4=444,1097,16,38
NC_045512.2	18368	.	G	GT	1741	PASS	DP=2278;AF=0.034241;SB=6;DP4=1538,662,49,29;INDEL;HRUN=5
NC_045512.2	18463	.	C	T	337	PASS	DP=2036;AF=0.021611;SB=7;DP4=1117,875,20,24
NC_045512.2	18540	.	A	T	656	PASS	DP=3256;AF=0.022420;SB=1;DP4=1175,2005,25,48
NC_045512.2	18859	.	G	T	49314	PASS	DP=9987;AF=0.996495;SB=0;DP4=1,3,2612,7340
NC_045512.2	19016	.	T	C	271	PASS	DP=1317;AF=0.022779;SB=0;DP4=802,485,19,11
NC_045512.2	19108	.	A	T	680	PASS	DP=677;AF=0.070901;SB=1;DP4=240,388,17,31
NC_045512.2	19786	.	G	T	412	PASS	DP=1110;AF=0.033333;SB=2;DP4=388,685,15,22
NC_045512.2	19810	.	A	G	337	PASS	DP=1112;AF=0.027878;SB=0;DP4=376,705,10,21
NC_045512.2	19877	.	G	T	633	PASS	DP=1724;AF=0.031903;SB=24;DP4=904,760,41,14
NC_045512.2	20126	.	G	A	1586	PASS	DP=1126;AF=0.089698;SB=26;DP4=204,821,34,67
NC_045512.2	21123	.	G	T	230	PASS	DP=748;AF=0.030749;SB=1;DP4=102,622,2,21
NC_045512.2	21624	.	G	T	5585	PASS	DP=168;AF=1.000000;SB=0;DP4=0,0,62,106
NC_045512.2	22707	.	T	C	206	PASS	DP=575;AF=0.040000;SB=0;DP4=315,234,14,9
NC_045512.2	22735	.	C	CT	460	PASS	DP=609;AF=0.031199;SB=7;DP4=262,333,5,14;INDEL;HRUN=3
NC_045512.2	23288	.	G	T	2159	PASS	DP=2244;AF=0.069964;SB=13;DP4=1319,765,112,45
NC_045512.2	23292	.	G	T	601	PASS	DP=2232;AF=0.027778;SB=12;DP4=1378,790,47,15
NC_045512.2	23351	.	G	T	662	PASS	DP=2213;AF=0.030276;SB=5;DP4=1098,1044,39,28
NC_045512.2	23403	.	A	G	49314	PASS	DP=2945;AF=0.998981;SB=0;DP4=0,0,894,2048
NC_045512.2	23638	.	C	T	250	PASS	DP=1225;AF=0.020408;SB=0;DP4=486,713,11,14
NC_045512.2	23903	.	G	C	67	PASS	DP=237;AF=0.029536;SB=1;DP4=175,55,5,2
NC_045512.2	23958	.	G	T	90	PASS	DP=227;AF=0.044053;SB=1;DP4=135,82,7,3
NC_045512.2	23972	.	CA	C	164	PASS	DP=235;AF=0.029787;SB=1;DP4=123,105,3,4;INDEL;HRUN=3
NC_045512.2	24123	.	A	G	410	PASS	DP=1458;AF=0.025377;SB=2;DP4=995,425,28,9
NC_045512.2	24524	.	G	T	110	PASS	DP=474;AF=0.023207;SB=0;DP4=343,120,8,3
NC_045512.2	24557	.	G	T	436	PASS	DP=406;AF=0.068966;SB=0;DP4=256,122,19,9
NC_045512.2	24579	.	CAT	C	210	PASS	DP=413;AF=0.021792;SB=3;DP4=240,164,4,5;INDEL;HRUN=1
NC_045512.2	24743	.	G	T	2580	PASS	DP=8171;AF=0.026313;SB=3;DP4=6401,1550,178,37
NC_045512.2	24919	.	C	T	1025	PASS	DP=7426;AF=0.020334;SB=4;DP4=1300,5971,22,129
NC_045512.2	24933	.	G	T	3568	PASS	DP=7123;AF=0.038186;SB=12;DP4=1172,5677,59,213
NC_045512.2	25810	.	C	T	102	PASS	DP=243;AF=0.032922;SB=0;DP4=120,115,4,4
NC_045512.2	26547	.	A	C	339	PASS	DP=1721;AF=0.022080;SB=0;DP4=1425,256,33,5
NC_045512.2	26944	.	G	T	118	PASS	DP=264;AF=0.045455;SB=3;DP4=191,61,8,4
NC_045512.2	27047	.	G	T	91	PASS	DP=326;AF=0.027607;SB=1;DP4=155,160,5,4
NC_045512.2	27072	.	T	C	98	PASS	DP=309;AF=0.038835;SB=2;DP4=78,219,4,8
NC_045512.2	28077	.	G	T	182	PASS	DP=632;AF=0.026899;SB=0;DP4=155,460,4,13
NC_045512.2	28269	.	C	A	402	PASS	DP=1531;AF=0.026780;SB=1;DP4=847,641,22,19
NC_045512.2	29077	.	C	T	9665	PASS	DP=288;AF=0.996528;SB=0;DP4=0,0,216,71
NC_045512.2	29777	.	G	A	107	PASS	DP=403;AF=0.027295;SB=0;DP4=108,284,3,8
