# Supplementary material for: Rescuing low frequency variants within intra-host viral populations directly from Oxford Nanopore sequencing data
Source: Nat Commun. 2022 Mar 14;13:1321. doi: 10.1038/s41467-022-28852-1 (PMC8921239; doi:10.1038/s41467-022-28852-1)
Supplement: Supplementary file 4 — Source data [file 41467_2022_28852_MOESM4_ESM.zip › vcf_results/COVID/cross_patient/Illumina/ERR4969203.vcf]

##fileformat=VCFv4.0
##fileDate=20211117
##source=lofreq call --call-indels --no-default-filter -f NC_045512.2.fasta --no-default-filter -r NC_045512.2:1-233 -o /tmp/lofreq2_call_paralleld3k96462/0.vcf.gz output/cross_patient/illumina/indel_bam_files/ERR4969203_sort.bam
##reference=NC_045512.2.fasta
##INFO=<ID=DP,Number=1,Type=Integer,Description="Raw Depth">
##INFO=<ID=AF,Number=1,Type=Float,Description="Allele Frequency">
##INFO=<ID=SB,Number=1,Type=Integer,Description="Phred-scaled strand bias at this position">
##INFO=<ID=DP4,Number=4,Type=Integer,Description="Counts for ref-forward bases, ref-reverse, alt-forward and alt-reverse bases">
##INFO=<ID=INDEL,Number=0,Type=Flag,Description="Indicates that the variant is an INDEL.">
##INFO=<ID=CONSVAR,Number=0,Type=Flag,Description="Indicates that the variant is a consensus variant (as opposed to a low frequency variant).">
##INFO=<ID=HRUN,Number=1,Type=Integer,Description="Homopolymer length to the right of report indel position">
##FILTER=<ID=min_snvqual_45,Description="Minimum SNV Quality (Phred) 45">
##FILTER=<ID=min_indelqual_24,Description="Minimum Indel Quality (Phred) 24">
##FILTER=<ID=min_snvqual_68,Description="Minimum SNV Quality (Phred) 68">
##FILTER=<ID=min_indelqual_53,Description="Minimum Indel Quality (Phred) 53">
##FILTER=<ID=min_af_0.020000,Description="Minimum allele frequency 0.020000">
##FILTER=<ID=min_dp_100,Description="Minimum Coverage 100">
##FILTER=<ID=sb_fdr,Description="Strand-Bias Multiple Testing Correction: fdr corr. pvalue > 0.010000">
#CHROM	POS	ID	REF	ALT	QUAL	FILTER	INFO
NC_045512.2	204	.	G	T	40454	PASS	DP=1193;AF=0.995809;SB=0;DP4=0,0,817,371
NC_045512.2	241	.	C	T	49314	PASS	DP=1817;AF=0.991194;SB=0;DP4=2,2,839,962
NC_045512.2	1048	.	GA	G	6469	PASS	DP=6658;AF=0.039652;SB=4;DP4=4862,1532,194,70;INDEL;HRUN=3
NC_045512.2	1232	.	T	G	2363	PASS	DP=8863;AF=0.034864;SB=3;DP4=2650,5883,89,220
NC_045512.2	2868	.	T	C	320	PASS	DP=1363;AF=0.024945;SB=1;DP4=1098,228,27,7
NC_045512.2	3036	.	TC	T	1322	PASS	DP=1334;AF=0.044228;SB=2;DP4=433,847,22,37;INDEL;HRUN=1
NC_045512.2	3037	.	C	T	42721	PASS	DP=1386;AF=0.953824;SB=0;DP4=1,4,432,890
NC_045512.2	3456	.	A	T	5287	PASS	DP=4805;AF=0.066389;SB=3;DP4=1003,3475,78,241
NC_045512.2	3545	.	AATG	A	148	PASS	DP=206;AF=0.029126;SB=0;DP4=157,43,5,1;INDEL;HRUN=2
NC_045512.2	3935	.	CAG	C	98	PASS	DP=165;AF=0.024242;SB=0;DP4=93,69,2,2;INDEL;HRUN=1
NC_045512.2	4083	.	A	T	1270	PASS	DP=2431;AF=0.043603;SB=29;DP4=1751,571,94,12
NC_045512.2	4097	.	T	C	1421	PASS	DP=3020;AF=0.041060;SB=17;DP4=2124,767,103,21
NC_045512.2	4764	.	A	AT	656	PASS	DP=429;AF=0.058275;SB=1;DP4=275,130,16,9;INDEL;HRUN=4
NC_045512.2	5542	.	G	T	1384	PASS	DP=2703;AF=0.036626;SB=0;DP4=639,1962,23,76
NC_045512.2	6042	.	ATAATTT	A	441	PASS	DP=320;AF=0.053125;SB=0;DP4=192,155,9,8;INDEL;HRUN=1
NC_045512.2	6286	.	C	T	8270	PASS	DP=240;AF=0.991667;SB=3;DP4=1,1,183,55
NC_045512.2	6696	.	CT	C	14949	PASS	DP=6082;AF=0.090760;SB=2;DP4=2458,3103,252,300;INDEL;HRUN=4
NC_045512.2	6800	.	TTG	T	7107	PASS	DP=5830;AF=0.047341;SB=11;DP4=1268,4353,49,227;INDEL;HRUN=2
NC_045512.2	7233	.	T	C	78	PASS	DP=459;AF=0.021786;SB=0;DP4=183,266,4,6
NC_045512.2	8482	.	T	C	864	PASS	DP=1135;AF=0.055507;SB=6;DP4=390,678,28,35
NC_045512.2	9001	.	TTG	T	4010	PASS	DP=2912;AF=0.053571;SB=0;DP4=2103,657,119,37;INDEL;HRUN=2
NC_045512.2	9090	.	CTG	C	3657	PASS	DP=2662;AF=0.055222;SB=2;DP4=1453,1067,89,58;INDEL;HRUN=1
NC_045512.2	10619	.	C	A	8535	PASS	DP=1646;AF=0.230255;SB=1;DP4=386,880,112,267
NC_045512.2	10802	.	C	T	341	PASS	DP=270;AF=0.070370;SB=0;DP4=170,81,14,5
NC_045512.2	11103	.	C	CT	49314	PASS	DP=34677;AF=0.101018;SB=10;DP4=22087,9134,2528,975;INDEL;HRUN=4
NC_045512.2	12352	.	G	T	7240	PASS	DP=3747;AF=0.109421;SB=17;DP4=706,2630,108,302
NC_045512.2	12388	.	T	C	6033	PASS	DP=3332;AF=0.099340;SB=14;DP4=574,2427,80,251
NC_045512.2	12396	.	C	T	4100	PASS	DP=3216;AF=0.077425;SB=6;DP4=585,2382,41,208
NC_045512.2	12532	.	T	C	1599	PASS	DP=4165;AF=0.034814;SB=3;DP4=3232,784,113,32
NC_045512.2	12735	.	GTAC	G	2889	PASS	DP=5688;AF=0.022152;SB=10;DP4=1711,3854,30,96;INDEL;HRUN=1
NC_045512.2	13141	.	T	C	8991	PASS	DP=15355;AF=0.053273;SB=1;DP4=10660,3860,606,212
NC_045512.2	13740	.	CT	C	4368	PASS	DP=3009;AF=0.056497;SB=6;DP4=2235,605,127,43;INDEL;HRUN=2
NC_045512.2	14408	.	C	T	49314	PASS	DP=4100;AF=0.997073;SB=0;DP4=5,5,2185,1903
NC_045512.2	14540	.	GT	G	4203	PASS	DP=4106;AF=0.043108;SB=6;DP4=992,3046,36,141;INDEL;HRUN=4
NC_045512.2	14662	.	C	CA	13671	PASS	DP=4813;AF=0.102431;SB=3;DP4=3239,1081,378,115;INDEL;HRUN=3
NC_045512.2	14743	.	G	GT	11180	PASS	DP=3788;AF=0.104541;SB=6;DP4=1392,2005,149,247;INDEL;HRUN=2
NC_045512.2	14850	.	AT	A	10065	PASS	DP=3636;AF=0.097910;SB=0;DP4=730,2608,79,277;INDEL;HRUN=3
NC_045512.2	15896	.	T	C	10435	PASS	DP=7199;AF=0.082373;SB=5;DP4=4968,1636,458,135
NC_045512.2	15944	.	C	T	12475	PASS	DP=8319;AF=0.090395;SB=9;DP4=5504,2051,527,225
NC_045512.2	16919	.	C	T	430	PASS	DP=879;AF=0.040956;SB=3;DP4=572,271,27,9
NC_045512.2	17261	.	G	T	9010	PASS	DP=3766;AF=0.127722;SB=0;DP4=2203,1081,324,157
NC_045512.2	17884	.	A	AC	419	PASS	DP=257;AF=0.062257;SB=0;DP4=99,144,6,10;INDEL;HRUN=1
NC_045512.2	17887	.	G	A	216	PASS	DP=246;AF=0.065041;SB=0;DP4=92,138,6,10
NC_045512.2	18377	.	C	T	12311	PASS	DP=5151;AF=0.125413;SB=2;DP4=3114,1386,455,191
NC_045512.2	19300	.	GTA	G	72	PASS	DP=151;AF=0.026490;SB=2;DP4=113,38,4,0;INDEL;HRUN=1
NC_045512.2	20042	.	T	C	324	PASS	DP=1422;AF=0.035162;SB=1;DP4=588,781,23,27
NC_045512.2	20909	.	T	C	11502	PASS	DP=2245;AF=0.238307;SB=2;DP4=1139,567,349,186
NC_045512.2	21888	.	CT	C	14369	PASS	DP=3401;AF=0.144075;SB=9;DP4=626,2291,89,401;INDEL;HRUN=3
NC_045512.2	22583	.	GT	G	3523	PASS	DP=996;AF=0.126506;SB=0;DP4=631,239,90,36;INDEL;HRUN=5
NC_045512.2	22770	.	G	T	2753	PASS	DP=1584;AF=0.099116;SB=3;DP4=511,912,61,96
NC_045512.2	23235	.	A	G	14425	PASS	DP=3959;AF=0.177823;SB=0;DP4=2464,785,533,171
NC_045512.2	23403	.	A	G	49314	PASS	DP=4829;AF=0.999379;SB=0;DP4=0,1,1372,3454
NC_045512.2	23405	.	G	T	8378	PASS	DP=4757;AF=0.102375;SB=15;DP4=1240,3029,118,369
NC_045512.2	24320	.	C	CA	2253	PASS	DP=1611;AF=0.063315;SB=3;DP4=505,1004,30,72;INDEL;HRUN=5
NC_045512.2	24334	.	C	T	49314	PASS	DP=1516;AF=0.997361;SB=3;DP4=1,1,432,1080
NC_045512.2	24820	.	A	G	27256	PASS	DP=19991;AF=0.092392;SB=7;DP4=12471,5655,1299,548
NC_045512.2	24952	.	A	G	49314	PASS	DP=12856;AF=0.581907;SB=16;DP4=903,4468,1374,6107
NC_045512.2	26678	.	T	C	14182	PASS	DP=7093;AF=0.110250;SB=6;DP4=5181,1128,656,126
NC_045512.2	26801	.	C	G	49314	PASS	DP=10793;AF=0.999629;SB=0;DP4=0,0,3611,7178
NC_045512.2	27944	.	C	T	30006	PASS	DP=865;AF=0.998844;SB=0;DP4=0,0,527,337
NC_045512.2	28435	.	C	T	2074	PASS	DP=7030;AF=0.029730;SB=359;DP4=4622,2188,51,158
NC_045512.2	28932	.	C	T	4418	PASS	DP=132;AF=1.000000;SB=0;DP4=0,0,38,94
NC_045512.2	29091	.	C	CT	231	PASS	DP=260;AF=0.034615;SB=1;DP4=195,57,8,1;INDEL;HRUN=3
NC_045512.2	29318	.	C	T	161	PASS	DP=369;AF=0.035230;SB=10;DP4=147,208,2,11
NC_045512.2	29645	.	G	T	35003	PASS	DP=1078;AF=0.991651;SB=0;DP4=0,0,651,418
NC_045512.2	29737	.	G	T	445	PASS	DP=997;AF=0.040120;SB=4;DP4=315,642,16,24
NC_045512.2	29746	.	AGTACGATCGAGT	A	489	PASS	DP=945;AF=0.022222;SB=0;DP4=284,656,6,15;INDEL;HRUN=1
NC_045512.2	29827	.	AG	A	242	PASS	DP=372;AF=0.026882;SB=6;DP4=74,289,4,6;INDEL;HRUN=1
