# Supplementary material for: Rescuing low frequency variants within intra-host viral populations directly from Oxford Nanopore sequencing data
Source: Nat Commun. 2022 Mar 14;13:1321. doi: 10.1038/s41467-022-28852-1 (PMC8921239; doi:10.1038/s41467-022-28852-1)
Supplement: Supplementary file 4 — Source data [file 41467_2022_28852_MOESM4_ESM.zip › vcf_results/COVID/cross_patient/Illumina/ERR4969995.vcf]

##fileformat=VCFv4.0
##fileDate=20211117
##source=lofreq call --call-indels --no-default-filter -f NC_045512.2.fasta --no-default-filter -r NC_045512.2:1-233 -o /tmp/lofreq2_call_parallelib6b7u6r/0.vcf.gz output/cross_patient/illumina/indel_bam_files/ERR4969995_sort.bam
##reference=NC_045512.2.fasta
##INFO=<ID=DP,Number=1,Type=Integer,Description="Raw Depth">
##INFO=<ID=AF,Number=1,Type=Float,Description="Allele Frequency">
##INFO=<ID=SB,Number=1,Type=Integer,Description="Phred-scaled strand bias at this position">
##INFO=<ID=DP4,Number=4,Type=Integer,Description="Counts for ref-forward bases, ref-reverse, alt-forward and alt-reverse bases">
##INFO=<ID=INDEL,Number=0,Type=Flag,Description="Indicates that the variant is an INDEL.">
##INFO=<ID=CONSVAR,Number=0,Type=Flag,Description="Indicates that the variant is a consensus variant (as opposed to a low frequency variant).">
##INFO=<ID=HRUN,Number=1,Type=Integer,Description="Homopolymer length to the right of report indel position">
##FILTER=<ID=min_snvqual_42,Description="Minimum SNV Quality (Phred) 42">
##FILTER=<ID=min_indelqual_20,Description="Minimum Indel Quality (Phred) 20">
##FILTER=<ID=min_snvqual_68,Description="Minimum SNV Quality (Phred) 68">
##FILTER=<ID=min_indelqual_53,Description="Minimum Indel Quality (Phred) 53">
##FILTER=<ID=min_af_0.020000,Description="Minimum allele frequency 0.020000">
##FILTER=<ID=min_dp_100,Description="Minimum Coverage 100">
##FILTER=<ID=sb_fdr,Description="Strand-Bias Multiple Testing Correction: fdr corr. pvalue > 0.010000">
#CHROM	POS	ID	REF	ALT	QUAL	FILTER	INFO
NC_045512.2	241	.	C	T	11925	PASS	DP=368;AF=1.000000;SB=0;DP4=0,0,152,216
NC_045512.2	3037	.	C	T	22554	PASS	DP=702;AF=0.994302;SB=0;DP4=0,0,221,477
NC_045512.2	4543	.	C	T	43711	PASS	DP=1457;AF=0.988332;SB=2;DP4=0,3,408,1032
NC_045512.2	5743	.	G	C	237	PASS	DP=844;AF=0.026066;SB=34;DP4=423,398,3,19
NC_045512.2	9526	.	G	T	49314	PASS	DP=3737;AF=0.998394;SB=0;DP4=0,0,2412,1319
NC_045512.2	11497	.	C	T	49314	PASS	DP=3838;AF=0.996092;SB=4;DP4=4,1,2031,1792
NC_045512.2	13483	.	A	G	631	PASS	DP=1244;AF=0.041801;SB=1;DP4=751,439,34,18
NC_045512.2	13993	.	G	T	23519	PASS	DP=676;AF=0.997041;SB=0;DP4=0,0,515,159
NC_045512.2	14408	.	C	T	17095	PASS	DP=495;AF=1.000000;SB=0;DP4=0,0,282,213
NC_045512.2	15766	.	G	T	36979	PASS	DP=1088;AF=0.996324;SB=0;DP4=0,0,308,776
NC_045512.2	15965	.	G	GT	2551	PASS	DP=1769;AF=0.057094;SB=2;DP4=1179,494,68,33;INDEL;HRUN=4
NC_045512.2	16889	.	A	G	49314	PASS	DP=2390;AF=1.000000;SB=0;DP4=0,0,1756,634
NC_045512.2	17019	.	G	T	49314	PASS	DP=2202;AF=0.998183;SB=11;DP4=2,0,569,1629
NC_045512.2	18877	.	C	T	49314	PASS	DP=1792;AF=0.996094;SB=2;DP4=2,2,529,1256
NC_045512.2	22062	.	C	CT	186	PASS	DP=343;AF=0.023324;SB=5;DP4=229,108,4,4;INDEL;HRUN=4
NC_045512.2	22992	.	G	A	15134	PASS	DP=466;AF=0.997854;SB=0;DP4=0,0,302,163
NC_045512.2	23403	.	A	G	44809	PASS	DP=1342;AF=0.997765;SB=0;DP4=0,0,421,918
NC_045512.2	25563	.	G	T	33391	PASS	DP=981;AF=1.000000;SB=0;DP4=0,0,278,703
NC_045512.2	25710	.	C	T	49314	PASS	DP=1570;AF=0.997452;SB=0;DP4=0,0,1178,388
NC_045512.2	26416	.	G	T	15139	PASS	DP=457;AF=1.000000;SB=0;DP4=0,0,189,268
NC_045512.2	26735	.	C	T	37487	PASS	DP=1101;AF=0.999092;SB=0;DP4=1,0,656,444
NC_045512.2	26876	.	T	C	49314	PASS	DP=2130;AF=0.997653;SB=0;DP4=2,3,848,1277
NC_045512.2	27409	.	T	C	33423	PASS	DP=968;AF=1.000000;SB=0;DP4=0,0,351,617
NC_045512.2	27916	.	G	T	12584	PASS	DP=367;AF=0.994550;SB=0;DP4=1,1,232,133
NC_045512.2	28975	.	G	C	17320	PASS	DP=497;AF=1.000000;SB=0;DP4=0,0,152,345
NC_045512.2	29399	.	G	A	47311	PASS	DP=1463;AF=0.992481;SB=2;DP4=4,2,1149,303
NC_045512.2	29427	.	G	A	49314	PASS	DP=1553;AF=0.994849;SB=0;DP4=3,1,1170,375
