# Supplementary material for: Rescuing low frequency variants within intra-host viral populations directly from Oxford Nanopore sequencing data
Source: Nat Commun. 2022 Mar 14;13:1321. doi: 10.1038/s41467-022-28852-1 (PMC8921239; doi:10.1038/s41467-022-28852-1)
Supplement: Supplementary file 4 — Source data [file 41467_2022_28852_MOESM4_ESM.zip › vcf_results/COVID/cross_patient/Illumina/ERR4969996.vcf]

##fileformat=VCFv4.0
##fileDate=20211117
##source=lofreq call --call-indels --no-default-filter -f NC_045512.2.fasta --no-default-filter -r NC_045512.2:1-233 -o /tmp/lofreq2_call_parallelntqsqgr8/0.vcf.gz output/cross_patient/illumina/indel_bam_files/ERR4969996_sort.bam
##reference=NC_045512.2.fasta
##INFO=<ID=DP,Number=1,Type=Integer,Description="Raw Depth">
##INFO=<ID=AF,Number=1,Type=Float,Description="Allele Frequency">
##INFO=<ID=SB,Number=1,Type=Integer,Description="Phred-scaled strand bias at this position">
##INFO=<ID=DP4,Number=4,Type=Integer,Description="Counts for ref-forward bases, ref-reverse, alt-forward and alt-reverse bases">
##INFO=<ID=INDEL,Number=0,Type=Flag,Description="Indicates that the variant is an INDEL.">
##INFO=<ID=CONSVAR,Number=0,Type=Flag,Description="Indicates that the variant is a consensus variant (as opposed to a low frequency variant).">
##INFO=<ID=HRUN,Number=1,Type=Integer,Description="Homopolymer length to the right of report indel position">
##FILTER=<ID=min_snvqual_44,Description="Minimum SNV Quality (Phred) 44">
##FILTER=<ID=min_indelqual_26,Description="Minimum Indel Quality (Phred) 26">
##FILTER=<ID=min_snvqual_68,Description="Minimum SNV Quality (Phred) 68">
##FILTER=<ID=min_indelqual_52,Description="Minimum Indel Quality (Phred) 52">
##FILTER=<ID=min_af_0.020000,Description="Minimum allele frequency 0.020000">
##FILTER=<ID=min_dp_100,Description="Minimum Coverage 100">
##FILTER=<ID=sb_fdr,Description="Strand-Bias Multiple Testing Correction: fdr corr. pvalue > 0.010000">
#CHROM	POS	ID	REF	ALT	QUAL	FILTER	INFO
NC_045512.2	241	.	C	T	34564	PASS	DP=1092;AF=0.996337;SB=3;DP4=1,0,496,592
NC_045512.2	1742	.	G	A	6061	PASS	DP=176;AF=1.000000;SB=0;DP4=0,0,121,55
NC_045512.2	2113	.	C	CT	75	PASS	DP=126;AF=0.023810;SB=5;DP4=41,82,2,1;INDEL;HRUN=3
NC_045512.2	3037	.	C	T	31397	PASS	DP=994;AF=0.994970;SB=0;DP4=0,2,328,661
NC_045512.2	3716	.	G	C	74	PASS	DP=207;AF=0.028986;SB=1;DP4=48,151,2,4
NC_045512.2	5044	.	G	GT	119	PASS	DP=246;AF=0.020325;SB=2;DP4=183,58,3,2;INDEL;HRUN=3
NC_045512.2	6040	.	C	T	93	PASS	DP=523;AF=0.021033;SB=1;DP4=286,226,7,4
NC_045512.2	6333	.	A	T	2679	PASS	DP=3037;AF=0.072111;SB=2;DP4=1842,973,148,71
NC_045512.2	8917	.	C	T	49314	PASS	DP=2066;AF=0.997096;SB=3;DP4=0,1,1039,1021
NC_045512.2	9389	.	G	A	35246	PASS	DP=1047;AF=0.999045;SB=0;DP4=1,0,646,400
NC_045512.2	9958	.	T	C	253	PASS	DP=308;AF=0.064935;SB=0;DP4=193,92,13,7
NC_045512.2	11082	.	TG	T	6103	PASS	DP=11618;AF=0.024875;SB=27;DP4=8519,2819,240,49;INDEL;HRUN=1
NC_045512.2	11083	.	G	T	38627	PASS	DP=11670;AF=0.186461;SB=1;DP4=6907,2280,1628,548
NC_045512.2	14408	.	C	T	48135	PASS	DP=1404;AF=0.997863;SB=6;DP4=0,2,753,648
NC_045512.2	15965	.	G	GT	2341	PASS	DP=3164;AF=0.031922;SB=2;DP4=2190,877,75,26;INDEL;HRUN=4
NC_045512.2	20958	.	T	C	49314	PASS	DP=2172;AF=0.996317;SB=0;DP4=3,2,1176,988
NC_045512.2	21569	.	G	GT	219	PASS	DP=422;AF=0.023697;SB=1;DP4=266,146,6,4;INDEL;HRUN=5
NC_045512.2	23403	.	A	G	49314	PASS	DP=2662;AF=0.999624;SB=0;DP4=0,0,810,1851
NC_045512.2	25323	.	G	C	163	PASS	DP=1601;AF=0.022486;SB=74;DP4=1297,260,15,21
NC_045512.2	27952	.	G	T	24792	PASS	DP=761;AF=0.996058;SB=0;DP4=0,0,422,336
NC_045512.2	28720	.	C	T	49314	PASS	DP=1904;AF=0.995273;SB=0;DP4=0,1,589,1306
NC_045512.2	28881	.	G	A	5266	PASS	DP=168;AF=0.988095;SB=0;DP4=0,0,72,94
NC_045512.2	28882	.	G	A	5356	PASS	DP=167;AF=1.000000;SB=0;DP4=0,0,72,95
NC_045512.2	28883	.	G	C	5609	PASS	DP=167;AF=0.988024;SB=0;DP4=0,0,71,94
NC_045512.2	29039	.	A	T	139	PASS	DP=561;AF=0.023173;SB=0;DP4=388,158,9,4
NC_045512.2	29774	.	C	T	33560	PASS	DP=991;AF=0.998991;SB=0;DP4=0,1,237,753
