# Supplementary material for: Rescuing low frequency variants within intra-host viral populations directly from Oxford Nanopore sequencing data
Source: Nat Commun. 2022 Mar 14;13:1321. doi: 10.1038/s41467-022-28852-1 (PMC8921239; doi:10.1038/s41467-022-28852-1)
Supplement: Supplementary file 4 — Source data [file 41467_2022_28852_MOESM4_ESM.zip › vcf_results/COVID/cross_patient/Illumina/ERR4969997.vcf]

##fileformat=VCFv4.0
##fileDate=20211117
##source=lofreq call --call-indels --no-default-filter -f NC_045512.2.fasta --no-default-filter -r NC_045512.2:1-233 -o /tmp/lofreq2_call_paralleld3rwlofp/0.vcf.gz output/cross_patient/illumina/indel_bam_files/ERR4969997_sort.bam
##reference=NC_045512.2.fasta
##INFO=<ID=DP,Number=1,Type=Integer,Description="Raw Depth">
##INFO=<ID=AF,Number=1,Type=Float,Description="Allele Frequency">
##INFO=<ID=SB,Number=1,Type=Integer,Description="Phred-scaled strand bias at this position">
##INFO=<ID=DP4,Number=4,Type=Integer,Description="Counts for ref-forward bases, ref-reverse, alt-forward and alt-reverse bases">
##INFO=<ID=INDEL,Number=0,Type=Flag,Description="Indicates that the variant is an INDEL.">
##INFO=<ID=CONSVAR,Number=0,Type=Flag,Description="Indicates that the variant is a consensus variant (as opposed to a low frequency variant).">
##INFO=<ID=HRUN,Number=1,Type=Integer,Description="Homopolymer length to the right of report indel position">
##FILTER=<ID=min_snvqual_43,Description="Minimum SNV Quality (Phred) 43">
##FILTER=<ID=min_indelqual_28,Description="Minimum Indel Quality (Phred) 28">
##FILTER=<ID=min_snvqual_68,Description="Minimum SNV Quality (Phred) 68">
##FILTER=<ID=min_indelqual_54,Description="Minimum Indel Quality (Phred) 54">
##FILTER=<ID=min_af_0.020000,Description="Minimum allele frequency 0.020000">
##FILTER=<ID=min_dp_100,Description="Minimum Coverage 100">
##FILTER=<ID=sb_fdr,Description="Strand-Bias Multiple Testing Correction: fdr corr. pvalue > 0.010000">
#CHROM	POS	ID	REF	ALT	QUAL	FILTER	INFO
NC_045512.2	241	.	C	T	18713	PASS	DP=581;AF=0.996558;SB=3;DP4=1,0,265,314
NC_045512.2	558	.	G	T	477	PASS	DP=583;AF=0.058319;SB=3;DP4=261,288,14,20
NC_045512.2	1169	.	T	C	3206	PASS	DP=1083;AF=0.182825;SB=7;DP4=357,526,70,128
NC_045512.2	3037	.	C	T	30438	PASS	DP=956;AF=0.993724;SB=2;DP4=1,1,313,637
NC_045512.2	3564	.	G	T	80	PASS	DP=297;AF=0.026936;SB=0;DP4=205,82,6,2
NC_045512.2	6696	.	C	CT	691	PASS	DP=1550;AF=0.020645;SB=1;DP4=697,830,16,16;INDEL;HRUN=4
NC_045512.2	13571	.	G	T	161	PASS	DP=777;AF=0.028314;SB=1;DP4=214,541,5,17
NC_045512.2	14408	.	C	T	26770	PASS	DP=779;AF=0.997433;SB=2;DP4=2,0,413,364
NC_045512.2	18457	.	C	T	37404	PASS	DP=1080;AF=1.000000;SB=0;DP4=0,0,618,462
NC_045512.2	20742	.	A	C	49314	PASS	DP=2169;AF=0.998617;SB=0;DP4=0,2,473,1693
NC_045512.2	21933	.	C	T	30673	PASS	DP=900;AF=0.998889;SB=0;DP4=0,0,179,720
NC_045512.2	21952	.	C	T	21895	PASS	DP=643;AF=0.990669;SB=2;DP4=1,3,118,519
NC_045512.2	22225	.	G	T	10859	PASS	DP=405;AF=0.832099;SB=0;DP4=20,47,99,238
NC_045512.2	23403	.	A	G	49314	PASS	DP=1668;AF=0.998201;SB=2;DP4=1,1,502,1163
NC_045512.2	24933	.	G	T	813	PASS	DP=2206;AF=0.031278;SB=5;DP4=380,1754,16,53
NC_045512.2	25311	.	G	T	30943	PASS	DP=908;AF=0.995595;SB=0;DP4=0,0,637,267
NC_045512.2	27884	.	C	T	6955	PASS	DP=579;AF=0.457686;SB=3;DP4=216,96,191,74
NC_045512.2	28310	.	C	T	39089	PASS	DP=1163;AF=0.998280;SB=0;DP4=0,1,435,726
NC_045512.2	28881	.	G	A	8202	PASS	DP=244;AF=0.991803;SB=0;DP4=1,1,98,144
NC_045512.2	28882	.	G	A	8081	PASS	DP=244;AF=0.995902;SB=0;DP4=0,0,99,144
NC_045512.2	28883	.	G	C	8447	PASS	DP=247;AF=1.000000;SB=0;DP4=0,0,99,148
NC_045512.2	29521	.	A	T	49314	PASS	DP=1886;AF=0.998940;SB=0;DP4=0,0,907,977
NC_045512.2	29645	.	G	T	49314	PASS	DP=2075;AF=0.996626;SB=3;DP4=1,0,943,1125
