# Supplementary material for: Rescuing low frequency variants within intra-host viral populations directly from Oxford Nanopore sequencing data
Source: Nat Commun. 2022 Mar 14;13:1321. doi: 10.1038/s41467-022-28852-1 (PMC8921239; doi:10.1038/s41467-022-28852-1)
Supplement: Supplementary file 4 — Source data [file 41467_2022_28852_MOESM4_ESM.zip › vcf_results/COVID/cross_patient/Illumina/ERR4969998.vcf]

##fileformat=VCFv4.0
##fileDate=20211117
##source=lofreq call --call-indels --no-default-filter -f NC_045512.2.fasta --no-default-filter -r NC_045512.2:1-233 -o /tmp/lofreq2_call_parallel4m1t5q5e/0.vcf.gz output/cross_patient/illumina/indel_bam_files/ERR4969998_sort.bam
##reference=NC_045512.2.fasta
##INFO=<ID=DP,Number=1,Type=Integer,Description="Raw Depth">
##INFO=<ID=AF,Number=1,Type=Float,Description="Allele Frequency">
##INFO=<ID=SB,Number=1,Type=Integer,Description="Phred-scaled strand bias at this position">
##INFO=<ID=DP4,Number=4,Type=Integer,Description="Counts for ref-forward bases, ref-reverse, alt-forward and alt-reverse bases">
##INFO=<ID=INDEL,Number=0,Type=Flag,Description="Indicates that the variant is an INDEL.">
##INFO=<ID=CONSVAR,Number=0,Type=Flag,Description="Indicates that the variant is a consensus variant (as opposed to a low frequency variant).">
##INFO=<ID=HRUN,Number=1,Type=Integer,Description="Homopolymer length to the right of report indel position">
##FILTER=<ID=min_snvqual_44,Description="Minimum SNV Quality (Phred) 44">
##FILTER=<ID=min_indelqual_28,Description="Minimum Indel Quality (Phred) 28">
##FILTER=<ID=min_snvqual_69,Description="Minimum SNV Quality (Phred) 69">
##FILTER=<ID=min_indelqual_54,Description="Minimum Indel Quality (Phred) 54">
##FILTER=<ID=min_af_0.020000,Description="Minimum allele frequency 0.020000">
##FILTER=<ID=min_dp_100,Description="Minimum Coverage 100">
##FILTER=<ID=sb_fdr,Description="Strand-Bias Multiple Testing Correction: fdr corr. pvalue > 0.010000">
#CHROM	POS	ID	REF	ALT	QUAL	FILTER	INFO
NC_045512.2	241	.	C	T	26455	PASS	DP=821;AF=0.993910;SB=0;DP4=0,0,381,435
NC_045512.2	2035	.	G	T	42110	PASS	DP=1287;AF=0.996892;SB=0;DP4=0,0,790,493
NC_045512.2	3037	.	C	T	26637	PASS	DP=846;AF=0.994090;SB=0;DP4=0,0,283,558
NC_045512.2	3994	.	G	A	32794	PASS	DP=963;AF=0.995846;SB=0;DP4=1,2,336,623
NC_045512.2	5730	.	C	T	49314	PASS	DP=1647;AF=0.998178;SB=6;DP4=0,2,906,738
NC_045512.2	6696	.	C	CT	1078	PASS	DP=1438;AF=0.031989;SB=4;DP4=622,778,24,22;INDEL;HRUN=4
NC_045512.2	9924	.	C	T	28329	PASS	DP=823;AF=0.997570;SB=0;DP4=1,0,584,237
NC_045512.2	11082	.	TG	T	26742	PASS	DP=8058;AF=0.131422;SB=49;DP4=4994,2041,820,239;INDEL;HRUN=1
NC_045512.2	11083	.	G	T	49314	PASS	DP=8096;AF=0.862401;SB=6;DP4=1,2,4917,2065
NC_045512.2	11109	.	C	T	49314	PASS	DP=8692;AF=0.997354;SB=1;DP4=8,4,6020,2649
NC_045512.2	14408	.	C	T	27209	PASS	DP=791;AF=0.997472;SB=0;DP4=1,1,438,351
NC_045512.2	18877	.	C	T	49314	PASS	DP=2783;AF=0.997844;SB=0;DP4=1,2,865,1912
NC_045512.2	22188	.	CTAT	C	15728	PASS	DP=462;AF=0.943723;SB=7;DP4=7,21,173,263;INDEL;HRUN=1
NC_045512.2	23403	.	A	G	49314	PASS	DP=2272;AF=0.998239;SB=2;DP4=1,1,713,1555
NC_045512.2	24138	.	C	A	49314	PASS	DP=1537;AF=0.996096;SB=0;DP4=0,0,800,731
NC_045512.2	25563	.	G	T	48825	PASS	DP=1439;AF=0.998610;SB=0;DP4=0,0,369,1068
NC_045512.2	26735	.	C	T	49314	PASS	DP=1724;AF=0.997680;SB=0;DP4=3,1,1078,642
NC_045512.2	28538	.	A	C	49314	PASS	DP=1716;AF=0.997669;SB=0;DP4=1,1,1125,587
NC_045512.2	28854	.	C	T	28085	PASS	DP=837;AF=0.996416;SB=0;DP4=1,1,358,476
