# Supplementary material for: Rescuing low frequency variants within intra-host viral populations directly from Oxford Nanopore sequencing data
Source: Nat Commun. 2022 Mar 14;13:1321. doi: 10.1038/s41467-022-28852-1 (PMC8921239; doi:10.1038/s41467-022-28852-1)
Supplement: Supplementary file 4 — Source data [file 41467_2022_28852_MOESM4_ESM.zip › vcf_results/COVID/cross_patient/Illumina/ERR4969999.vcf]

##fileformat=VCFv4.0
##fileDate=20211117
##source=lofreq call --call-indels --no-default-filter -f NC_045512.2.fasta --no-default-filter -r NC_045512.2:1-233 -o /tmp/lofreq2_call_parallel6snq0lp9/0.vcf.gz output/cross_patient/illumina/indel_bam_files/ERR4969999_sort.bam
##reference=NC_045512.2.fasta
##INFO=<ID=DP,Number=1,Type=Integer,Description="Raw Depth">
##INFO=<ID=AF,Number=1,Type=Float,Description="Allele Frequency">
##INFO=<ID=SB,Number=1,Type=Integer,Description="Phred-scaled strand bias at this position">
##INFO=<ID=DP4,Number=4,Type=Integer,Description="Counts for ref-forward bases, ref-reverse, alt-forward and alt-reverse bases">
##INFO=<ID=INDEL,Number=0,Type=Flag,Description="Indicates that the variant is an INDEL.">
##INFO=<ID=CONSVAR,Number=0,Type=Flag,Description="Indicates that the variant is a consensus variant (as opposed to a low frequency variant).">
##INFO=<ID=HRUN,Number=1,Type=Integer,Description="Homopolymer length to the right of report indel position">
##FILTER=<ID=min_snvqual_42,Description="Minimum SNV Quality (Phred) 42">
##FILTER=<ID=min_indelqual_24,Description="Minimum Indel Quality (Phred) 24">
##FILTER=<ID=min_snvqual_67,Description="Minimum SNV Quality (Phred) 67">
##FILTER=<ID=min_indelqual_52,Description="Minimum Indel Quality (Phred) 52">
##FILTER=<ID=min_af_0.020000,Description="Minimum allele frequency 0.020000">
##FILTER=<ID=min_dp_100,Description="Minimum Coverage 100">
##FILTER=<ID=sb_fdr,Description="Strand-Bias Multiple Testing Correction: fdr corr. pvalue > 0.010000">
#CHROM	POS	ID	REF	ALT	QUAL	FILTER	INFO
NC_045512.2	203	.	C	T	7825	PASS	DP=225;AF=1.000000;SB=0;DP4=0,0,163,62
NC_045512.2	241	.	C	T	11542	PASS	DP=351;AF=1.000000;SB=0;DP4=0,0,163,188
NC_045512.2	445	.	T	C	12777	PASS	DP=364;AF=0.997253;SB=0;DP4=0,0,263,100
NC_045512.2	558	.	G	T	247	PASS	DP=368;AF=0.057065;SB=2;DP4=167,178,12,9
NC_045512.2	2036	.	G	T	113	PASS	DP=349;AF=0.028653;SB=4;DP4=194,145,4,6
NC_045512.2	3037	.	C	T	26040	PASS	DP=818;AF=0.996333;SB=0;DP4=0,0,278,537
NC_045512.2	5183	.	C	T	18565	PASS	DP=542;AF=0.992620;SB=3;DP4=1,1,145,393
NC_045512.2	6286	.	C	T	49314	PASS	DP=2676;AF=0.996637;SB=2;DP4=3,2,1977,690
NC_045512.2	7246	.	G	T	216	PASS	DP=1346;AF=0.021545;SB=1;DP4=483,834,12,17
NC_045512.2	10507	.	C	T	25698	PASS	DP=760;AF=0.997368;SB=0;DP4=0,0,504,254
NC_045512.2	11152	.	C	T	49314	PASS	DP=3930;AF=0.997455;SB=4;DP4=3,3,2674,1246
NC_045512.2	11824	.	C	T	32280	PASS	DP=940;AF=0.998936;SB=0;DP4=0,0,161,778
NC_045512.2	14408	.	C	T	15083	PASS	DP=441;AF=0.993197;SB=0;DP4=1,0,251,187
NC_045512.2	18840	.	A	G	49314	PASS	DP=1566;AF=0.998084;SB=0;DP4=0,0,560,1003
NC_045512.2	22227	.	C	T	6665	PASS	DP=210;AF=1.000000;SB=0;DP4=0,0,80,130
NC_045512.2	23309	.	G	C	21344	PASS	DP=617;AF=1.000000;SB=0;DP4=0,0,374,243
NC_045512.2	23403	.	A	G	34709	PASS	DP=1037;AF=0.999036;SB=0;DP4=0,0,358,678
NC_045512.2	25521	.	C	T	27543	PASS	DP=837;AF=0.989247;SB=0;DP4=0,0,262,566
NC_045512.2	26801	.	C	G	49314	PASS	DP=1515;AF=0.992739;SB=1;DP4=2,2,599,905
NC_045512.2	26918	.	G	T	20548	PASS	DP=586;AF=1.000000;SB=0;DP4=0,0,414,172
NC_045512.2	27589	.	G	A	7764	PASS	DP=232;AF=0.991379;SB=0;DP4=0,0,156,74
NC_045512.2	27944	.	C	T	12803	PASS	DP=368;AF=0.997283;SB=0;DP4=0,0,211,156
NC_045512.2	28077	.	G	T	84	PASS	DP=327;AF=0.024465;SB=3;DP4=112,202,4,4
NC_045512.2	28436	.	G	T	48408	PASS	DP=1428;AF=0.992997;SB=3;DP4=0,1,827,591
NC_045512.2	28932	.	C	T	10772	PASS	DP=329;AF=0.996960;SB=0;DP4=0,0,117,211
NC_045512.2	29039	.	A	T	357	PASS	DP=790;AF=0.032911;SB=5;DP4=475,289,19,7
NC_045512.2	29645	.	G	T	43420	PASS	DP=1302;AF=0.996928;SB=0;DP4=0,0,571,727
