# Supplementary material for: Rescuing low frequency variants within intra-host viral populations directly from Oxford Nanopore sequencing data
Source: Nat Commun. 2022 Mar 14;13:1321. doi: 10.1038/s41467-022-28852-1 (PMC8921239; doi:10.1038/s41467-022-28852-1)
Supplement: Supplementary file 4 — Source data [file 41467_2022_28852_MOESM4_ESM.zip › vcf_results/COVID/cross_patient/Illumina/ERR4970000.vcf]

##fileformat=VCFv4.0
##fileDate=20211117
##source=lofreq call --call-indels --no-default-filter -f NC_045512.2.fasta --no-default-filter -r NC_045512.2:1-233 -o /tmp/lofreq2_call_paralleli_th6vlx/0.vcf.gz output/cross_patient/illumina/indel_bam_files/ERR4970000_sort.bam
##reference=NC_045512.2.fasta
##INFO=<ID=DP,Number=1,Type=Integer,Description="Raw Depth">
##INFO=<ID=AF,Number=1,Type=Float,Description="Allele Frequency">
##INFO=<ID=SB,Number=1,Type=Integer,Description="Phred-scaled strand bias at this position">
##INFO=<ID=DP4,Number=4,Type=Integer,Description="Counts for ref-forward bases, ref-reverse, alt-forward and alt-reverse bases">
##INFO=<ID=INDEL,Number=0,Type=Flag,Description="Indicates that the variant is an INDEL.">
##INFO=<ID=CONSVAR,Number=0,Type=Flag,Description="Indicates that the variant is a consensus variant (as opposed to a low frequency variant).">
##INFO=<ID=HRUN,Number=1,Type=Integer,Description="Homopolymer length to the right of report indel position">
##FILTER=<ID=min_snvqual_43,Description="Minimum SNV Quality (Phred) 43">
##FILTER=<ID=min_indelqual_28,Description="Minimum Indel Quality (Phred) 28">
##FILTER=<ID=min_snvqual_68,Description="Minimum SNV Quality (Phred) 68">
##FILTER=<ID=min_indelqual_53,Description="Minimum Indel Quality (Phred) 53">
##FILTER=<ID=min_af_0.020000,Description="Minimum allele frequency 0.020000">
##FILTER=<ID=min_dp_100,Description="Minimum Coverage 100">
##FILTER=<ID=sb_fdr,Description="Strand-Bias Multiple Testing Correction: fdr corr. pvalue > 0.010000">
#CHROM	POS	ID	REF	ALT	QUAL	FILTER	INFO
NC_045512.2	241	.	C	T	18748	PASS	DP=586;AF=0.993174;SB=0;DP4=1,1,268,314
NC_045512.2	505	.	T	C	19867	PASS	DP=605;AF=1.000000;SB=0;DP4=0,0,342,263
NC_045512.2	872	.	G	T	27678	PASS	DP=842;AF=0.995249;SB=0;DP4=0,0,276,562
NC_045512.2	2094	.	C	T	859	PASS	DP=487;AF=0.100616;SB=0;DP4=194,243,21,28
NC_045512.2	3037	.	C	T	26109	PASS	DP=822;AF=0.990268;SB=0;DP4=0,0,253,561
NC_045512.2	3261	.	C	T	36288	PASS	DP=1059;AF=0.998111;SB=3;DP4=1,1,759,298
NC_045512.2	5743	.	G	C	409	PASS	DP=1138;AF=0.033392;SB=31;DP4=540,560,8,30
NC_045512.2	5744	.	T	C	121	PASS	DP=1148;AF=0.033101;SB=30;DP4=537,570,8,30
NC_045512.2	6696	.	C	CT	750	PASS	DP=1515;AF=0.022442;SB=5;DP4=705,780,13,21;INDEL;HRUN=4
NC_045512.2	7783	.	T	C	32646	PASS	DP=992;AF=0.994960;SB=0;DP4=1,0,719,268
NC_045512.2	14408	.	C	T	27668	PASS	DP=805;AF=0.998758;SB=0;DP4=0,0,429,375
NC_045512.2	15984	.	A	T	49314	PASS	DP=1912;AF=0.995816;SB=4;DP4=5,0,1313,591
NC_045512.2	20946	.	C	T	49314	PASS	DP=1518;AF=0.997365;SB=0;DP4=3,1,969,545
NC_045512.2	22075	.	C	T	12127	PASS	DP=358;AF=1.000000;SB=0;DP4=0,0,224,134
NC_045512.2	22131	.	G	T	8709	PASS	DP=262;AF=1.000000;SB=0;DP4=0,0,130,132
NC_045512.2	23403	.	A	G	47043	PASS	DP=1384;AF=0.999277;SB=0;DP4=0,0,436,947
NC_045512.2	25552	.	G	T	47342	PASS	DP=1412;AF=0.996459;SB=0;DP4=0,0,349,1058
NC_045512.2	27945	.	C	T	11841	PASS	DP=349;AF=1.000000;SB=0;DP4=0,0,208,141
NC_045512.2	28221	.	G	T	20435	PASS	DP=613;AF=1.000000;SB=0;DP4=0,0,441,172
NC_045512.2	28881	.	G	A	9148	PASS	DP=273;AF=0.996337;SB=0;DP4=0,0,118,154
NC_045512.2	28882	.	G	A	8825	PASS	DP=273;AF=0.992674;SB=0;DP4=1,1,117,154
NC_045512.2	28883	.	G	C	9532	PASS	DP=279;AF=1.000000;SB=0;DP4=0,0,119,160
NC_045512.2	29717	.	G	A	33541	PASS	DP=1069;AF=0.995323;SB=0;DP4=1,1,361,703
NC_045512.2	29750	.	C	T	34795	PASS	DP=1011;AF=0.998022;SB=0;DP4=0,1,308,701
