# Supplementary material for: Rescuing low frequency variants within intra-host viral populations directly from Oxford Nanopore sequencing data
Source: Nat Commun. 2022 Mar 14;13:1321. doi: 10.1038/s41467-022-28852-1 (PMC8921239; doi:10.1038/s41467-022-28852-1)
Supplement: Supplementary file 4 — Source data [file 41467_2022_28852_MOESM4_ESM.zip › vcf_results/COVID/cross_patient/Illumina/ERR4970001.vcf]

##fileformat=VCFv4.0
##fileDate=20211117
##source=lofreq call --call-indels --no-default-filter -f NC_045512.2.fasta --no-default-filter -r NC_045512.2:1-233 -o /tmp/lofreq2_call_parallel6aewhsva/0.vcf.gz output/cross_patient/illumina/indel_bam_files/ERR4970001_sort.bam
##reference=NC_045512.2.fasta
##INFO=<ID=DP,Number=1,Type=Integer,Description="Raw Depth">
##INFO=<ID=AF,Number=1,Type=Float,Description="Allele Frequency">
##INFO=<ID=SB,Number=1,Type=Integer,Description="Phred-scaled strand bias at this position">
##INFO=<ID=DP4,Number=4,Type=Integer,Description="Counts for ref-forward bases, ref-reverse, alt-forward and alt-reverse bases">
##INFO=<ID=INDEL,Number=0,Type=Flag,Description="Indicates that the variant is an INDEL.">
##INFO=<ID=CONSVAR,Number=0,Type=Flag,Description="Indicates that the variant is a consensus variant (as opposed to a low frequency variant).">
##INFO=<ID=HRUN,Number=1,Type=Integer,Description="Homopolymer length to the right of report indel position">
##FILTER=<ID=min_snvqual_40,Description="Minimum SNV Quality (Phred) 40">
##FILTER=<ID=min_indelqual_23,Description="Minimum Indel Quality (Phred) 23">
##FILTER=<ID=min_snvqual_66,Description="Minimum SNV Quality (Phred) 66">
##FILTER=<ID=min_indelqual_49,Description="Minimum Indel Quality (Phred) 49">
##FILTER=<ID=min_af_0.020000,Description="Minimum allele frequency 0.020000">
##FILTER=<ID=min_dp_100,Description="Minimum Coverage 100">
##FILTER=<ID=sb_fdr,Description="Strand-Bias Multiple Testing Correction: fdr corr. pvalue > 0.010000">
#CHROM	POS	ID	REF	ALT	QUAL	FILTER	INFO
NC_045512.2	241	.	C	T	6150	PASS	DP=195;AF=1.000000;SB=0;DP4=0,0,88,107
NC_045512.2	505	.	T	C	8350	PASS	DP=250;AF=1.000000;SB=0;DP4=0,0,130,120
NC_045512.2	872	.	G	T	7149	PASS	DP=214;AF=1.000000;SB=0;DP4=0,0,63,151
NC_045512.2	3037	.	C	T	14286	PASS	DP=445;AF=1.000000;SB=0;DP4=0,0,127,318
NC_045512.2	3261	.	C	T	12779	PASS	DP=373;AF=0.994638;SB=3;DP4=1,1,275,96
NC_045512.2	5743	.	G	C	119	PASS	DP=320;AF=0.031250;SB=31;DP4=161,149,0,10
NC_045512.2	7783	.	T	C	15160	PASS	DP=455;AF=0.997802;SB=0;DP4=0,0,322,132
NC_045512.2	14408	.	C	T	10640	PASS	DP=305;AF=1.000000;SB=0;DP4=0,0,165,140
NC_045512.2	15984	.	A	T	21498	PASS	DP=667;AF=0.997002;SB=0;DP4=1,0,459,206
NC_045512.2	20946	.	C	T	18734	PASS	DP=560;AF=0.996429;SB=0;DP4=1,0,354,204
NC_045512.2	23403	.	A	G	16708	PASS	DP=491;AF=1.000000;SB=0;DP4=0,0,142,349
NC_045512.2	25460	.	C	T	114	PASS	DP=313;AF=0.035144;SB=2;DP4=178,124,5,6
NC_045512.2	25552	.	G	T	17883	PASS	DP=521;AF=1.000000;SB=0;DP4=0,0,143,378
NC_045512.2	27945	.	C	T	3854	PASS	DP=115;AF=1.000000;SB=0;DP4=0,0,70,45
NC_045512.2	28221	.	G	T	8671	PASS	DP=257;AF=1.000000;SB=0;DP4=0,0,180,77
NC_045512.2	28883	.	G	C	3415	PASS	DP=102;AF=1.000000;SB=0;DP4=0,0,48,54
NC_045512.2	29717	.	G	A	16482	PASS	DP=523;AF=0.996176;SB=0;DP4=1,1,192,329
NC_045512.2	29750	.	C	T	17567	PASS	DP=514;AF=1.000000;SB=0;DP4=0,0,177,337
