# Supplementary material for: Rescuing low frequency variants within intra-host viral populations directly from Oxford Nanopore sequencing data
Source: Nat Commun. 2022 Mar 14;13:1321. doi: 10.1038/s41467-022-28852-1 (PMC8921239; doi:10.1038/s41467-022-28852-1)
Supplement: Supplementary file 4 — Source data [file 41467_2022_28852_MOESM4_ESM.zip › vcf_results/COVID/cross_patient/Illumina/ERR4970002.vcf]

##fileformat=VCFv4.0
##fileDate=20211117
##source=lofreq call --call-indels --no-default-filter -f NC_045512.2.fasta --no-default-filter -r NC_045512.2:1-233 -o /tmp/lofreq2_call_parallelx6e1nble/0.vcf.gz output/cross_patient/illumina/indel_bam_files/ERR4970002_sort.bam
##reference=NC_045512.2.fasta
##INFO=<ID=DP,Number=1,Type=Integer,Description="Raw Depth">
##INFO=<ID=AF,Number=1,Type=Float,Description="Allele Frequency">
##INFO=<ID=SB,Number=1,Type=Integer,Description="Phred-scaled strand bias at this position">
##INFO=<ID=DP4,Number=4,Type=Integer,Description="Counts for ref-forward bases, ref-reverse, alt-forward and alt-reverse bases">
##INFO=<ID=INDEL,Number=0,Type=Flag,Description="Indicates that the variant is an INDEL.">
##INFO=<ID=CONSVAR,Number=0,Type=Flag,Description="Indicates that the variant is a consensus variant (as opposed to a low frequency variant).">
##INFO=<ID=HRUN,Number=1,Type=Integer,Description="Homopolymer length to the right of report indel position">
##FILTER=<ID=min_snvqual_42,Description="Minimum SNV Quality (Phred) 42">
##FILTER=<ID=min_indelqual_24,Description="Minimum Indel Quality (Phred) 24">
##FILTER=<ID=min_snvqual_68,Description="Minimum SNV Quality (Phred) 68">
##FILTER=<ID=min_indelqual_53,Description="Minimum Indel Quality (Phred) 53">
##FILTER=<ID=min_af_0.020000,Description="Minimum allele frequency 0.020000">
##FILTER=<ID=min_dp_100,Description="Minimum Coverage 100">
##FILTER=<ID=sb_fdr,Description="Strand-Bias Multiple Testing Correction: fdr corr. pvalue > 0.010000">
#CHROM	POS	ID	REF	ALT	QUAL	FILTER	INFO
NC_045512.2	204	.	G	T	9641	PASS	DP=287;AF=0.996516;SB=0;DP4=0,0,201,85
NC_045512.2	241	.	C	T	14433	PASS	DP=449;AF=0.997773;SB=0;DP4=0,0,200,248
NC_045512.2	445	.	T	C	14256	PASS	DP=408;AF=1.000000;SB=0;DP4=0,0,292,116
NC_045512.2	1966	.	AAC	A	97	PASS	DP=185;AF=0.021622;SB=2;DP4=117,64,2,2;INDEL;HRUN=2
NC_045512.2	3037	.	C	T	47015	PASS	DP=1482;AF=0.991903;SB=10;DP4=3,1,469,1001
NC_045512.2	4386	.	A	G	2989	PASS	DP=2999;AF=0.069356;SB=5;DP4=1365,1420,110,98
NC_045512.2	5743	.	G	C	91	PASS	DP=448;AF=0.022321;SB=12;DP4=231,207,2,8
NC_045512.2	5861	.	G	GT	223	PASS	DP=458;AF=0.021834;SB=1;DP4=145,313,4,6;INDEL;HRUN=4
NC_045512.2	6286	.	C	T	49314	PASS	DP=1940;AF=0.999485;SB=0;DP4=1,0,1500,439
NC_045512.2	8179	.	G	T	38457	PASS	DP=1243;AF=0.995977;SB=0;DP4=0,2,266,972
NC_045512.2	11082	.	TG	T	20124	PASS	DP=8082;AF=0.100223;SB=35;DP4=5080,2233,612,198;INDEL;HRUN=1
NC_045512.2	11083	.	G	T	49314	PASS	DP=8113;AF=0.894737;SB=0;DP4=0,0,5005,2254
NC_045512.2	14408	.	C	T	25712	PASS	DP=753;AF=0.997344;SB=0;DP4=1,0,418,333
NC_045512.2	15017	.	C	T	4739	PASS	DP=747;AF=0.273092;SB=0;DP4=352,190,130,74
NC_045512.2	15965	.	G	GT	5131	PASS	DP=2452;AF=0.079935;SB=5;DP4=1537,727,126,70;INDEL;HRUN=4
NC_045512.2	20016	.	C	T	29912	PASS	DP=904;AF=0.994469;SB=3;DP4=0,1,482,417
NC_045512.2	21614	.	C	T	25152	PASS	DP=729;AF=0.993141;SB=1;DP4=2,2,284,440
NC_045512.2	22227	.	C	T	7191	PASS	DP=229;AF=0.995633;SB=0;DP4=0,0,62,166
NC_045512.2	23403	.	A	G	49314	PASS	DP=1868;AF=0.998394;SB=6;DP4=2,1,606,1259
NC_045512.2	26801	.	C	G	49314	PASS	DP=2735;AF=0.995978;SB=0;DP4=0,0,976,1748
NC_045512.2	27944	.	C	T	26168	PASS	DP=755;AF=1.000000;SB=0;DP4=0,0,442,313
NC_045512.2	28932	.	C	T	16413	PASS	DP=492;AF=0.995935;SB=0;DP4=0,1,149,341
NC_045512.2	29202	.	G	A	1440	PASS	DP=852;AF=0.105634;SB=0;DP4=372,390,45,45
NC_045512.2	29645	.	G	T	49314	PASS	DP=2988;AF=0.995984;SB=3;DP4=1,0,1398,1578
