# Supplementary material for: Rescuing low frequency variants within intra-host viral populations directly from Oxford Nanopore sequencing data
Source: Nat Commun. 2022 Mar 14;13:1321. doi: 10.1038/s41467-022-28852-1 (PMC8921239; doi:10.1038/s41467-022-28852-1)
Supplement: Supplementary file 4 — Source data [file 41467_2022_28852_MOESM4_ESM.zip › vcf_results/COVID/cross_patient/Illumina/ERR4970003.vcf]

##fileformat=VCFv4.0
##fileDate=20211117
##source=lofreq call --call-indels --no-default-filter -f NC_045512.2.fasta --no-default-filter -r NC_045512.2:1-233 -o /tmp/lofreq2_call_parallelemlsu9yj/0.vcf.gz output/cross_patient/illumina/indel_bam_files/ERR4970003_sort.bam
##reference=NC_045512.2.fasta
##INFO=<ID=DP,Number=1,Type=Integer,Description="Raw Depth">
##INFO=<ID=AF,Number=1,Type=Float,Description="Allele Frequency">
##INFO=<ID=SB,Number=1,Type=Integer,Description="Phred-scaled strand bias at this position">
##INFO=<ID=DP4,Number=4,Type=Integer,Description="Counts for ref-forward bases, ref-reverse, alt-forward and alt-reverse bases">
##INFO=<ID=INDEL,Number=0,Type=Flag,Description="Indicates that the variant is an INDEL.">
##INFO=<ID=CONSVAR,Number=0,Type=Flag,Description="Indicates that the variant is a consensus variant (as opposed to a low frequency variant).">
##INFO=<ID=HRUN,Number=1,Type=Integer,Description="Homopolymer length to the right of report indel position">
##FILTER=<ID=min_snvqual_45,Description="Minimum SNV Quality (Phred) 45">
##FILTER=<ID=min_indelqual_24,Description="Minimum Indel Quality (Phred) 24">
##FILTER=<ID=min_snvqual_69,Description="Minimum SNV Quality (Phred) 69">
##FILTER=<ID=min_indelqual_53,Description="Minimum Indel Quality (Phred) 53">
##FILTER=<ID=min_af_0.020000,Description="Minimum allele frequency 0.020000">
##FILTER=<ID=min_dp_100,Description="Minimum Coverage 100">
##FILTER=<ID=sb_fdr,Description="Strand-Bias Multiple Testing Correction: fdr corr. pvalue > 0.010000">
#CHROM	POS	ID	REF	ALT	QUAL	FILTER	INFO
NC_045512.2	241	.	C	T	49314	PASS	DP=1825;AF=0.997260;SB=0;DP4=0,0,861,959
NC_045512.2	505	.	T	C	12003	PASS	DP=363;AF=0.983471;SB=0;DP4=0,0,190,167
NC_045512.2	872	.	G	T	49314	PASS	DP=2161;AF=0.989357;SB=0;DP4=0,0,742,1396
NC_045512.2	3037	.	C	T	47901	PASS	DP=1515;AF=0.993399;SB=0;DP4=2,4,490,1015
NC_045512.2	3261	.	C	T	49314	PASS	DP=2600;AF=0.997692;SB=3;DP4=1,1,1833,761
NC_045512.2	5743	.	G	C	797	PASS	DP=2589;AF=0.029741;SB=74;DP4=1241,1269,14,63
NC_045512.2	5744	.	T	C	238	PASS	DP=2612;AF=0.029862;SB=75;DP4=1240,1293,14,64
NC_045512.2	7783	.	T	C	49314	PASS	DP=2134;AF=0.998126;SB=0;DP4=0,0,1591,539
NC_045512.2	14408	.	C	T	49314	PASS	DP=1688;AF=0.998815;SB=3;DP4=0,1,931,755
NC_045512.2	15965	.	G	GT	3266	PASS	DP=4683;AF=0.030536;SB=1;DP4=3156,1395,102,41;INDEL;HRUN=4
NC_045512.2	15984	.	A	T	49314	PASS	DP=4658;AF=0.997424;SB=7;DP4=6,0,3183,1463
NC_045512.2	20946	.	C	T	49314	PASS	DP=3651;AF=0.998631;SB=0;DP4=2,1,2379,1267
NC_045512.2	22075	.	C	T	20423	PASS	DP=593;AF=0.998314;SB=0;DP4=0,0,378,214
NC_045512.2	22131	.	G	T	14269	PASS	DP=426;AF=0.992958;SB=0;DP4=1,0,221,202
NC_045512.2	23403	.	A	G	49314	PASS	DP=3784;AF=0.998150;SB=2;DP4=1,1,1140,2637
NC_045512.2	25552	.	G	T	49314	PASS	DP=2956;AF=0.996279;SB=0;DP4=0,0,765,2180
NC_045512.2	27945	.	C	T	23921	PASS	DP=698;AF=0.998567;SB=0;DP4=0,0,426,271
NC_045512.2	28221	.	G	T	49314	PASS	DP=1904;AF=0.998424;SB=3;DP4=1,1,1361,540
NC_045512.2	28881	.	G	A	16399	PASS	DP=506;AF=0.996047;SB=0;DP4=0,0,223,281
NC_045512.2	28882	.	G	A	16593	PASS	DP=506;AF=0.998024;SB=0;DP4=0,0,223,282
NC_045512.2	28883	.	G	C	17578	PASS	DP=509;AF=1.000000;SB=0;DP4=0,0,225,284
NC_045512.2	29039	.	A	T	252	PASS	DP=1150;AF=0.020870;SB=0;DP4=754,370,16,8
NC_045512.2	29717	.	G	A	49314	PASS	DP=1748;AF=0.997712;SB=0;DP4=0,1,579,1165
NC_045512.2	29750	.	C	T	49314	PASS	DP=1695;AF=0.996460;SB=0;DP4=1,4,509,1180
