# Supplementary material for: Rescuing low frequency variants within intra-host viral populations directly from Oxford Nanopore sequencing data
Source: Nat Commun. 2022 Mar 14;13:1321. doi: 10.1038/s41467-022-28852-1 (PMC8921239; doi:10.1038/s41467-022-28852-1)
Supplement: Supplementary file 4 — Source data [file 41467_2022_28852_MOESM4_ESM.zip › vcf_results/COVID/cross_patient/Illumina/ERR4970004.vcf]

##fileformat=VCFv4.0
##fileDate=20211117
##source=lofreq call --call-indels --no-default-filter -f NC_045512.2.fasta --no-default-filter -r NC_045512.2:1-233 -o /tmp/lofreq2_call_parallel35li31pr/0.vcf.gz output/cross_patient/illumina/indel_bam_files/ERR4970004_sort.bam
##reference=NC_045512.2.fasta
##INFO=<ID=DP,Number=1,Type=Integer,Description="Raw Depth">
##INFO=<ID=AF,Number=1,Type=Float,Description="Allele Frequency">
##INFO=<ID=SB,Number=1,Type=Integer,Description="Phred-scaled strand bias at this position">
##INFO=<ID=DP4,Number=4,Type=Integer,Description="Counts for ref-forward bases, ref-reverse, alt-forward and alt-reverse bases">
##INFO=<ID=INDEL,Number=0,Type=Flag,Description="Indicates that the variant is an INDEL.">
##INFO=<ID=CONSVAR,Number=0,Type=Flag,Description="Indicates that the variant is a consensus variant (as opposed to a low frequency variant).">
##INFO=<ID=HRUN,Number=1,Type=Integer,Description="Homopolymer length to the right of report indel position">
##FILTER=<ID=min_snvqual_43,Description="Minimum SNV Quality (Phred) 43">
##FILTER=<ID=min_indelqual_29,Description="Minimum Indel Quality (Phred) 29">
##FILTER=<ID=min_snvqual_68,Description="Minimum SNV Quality (Phred) 68">
##FILTER=<ID=min_indelqual_55,Description="Minimum Indel Quality (Phred) 55">
##FILTER=<ID=min_af_0.020000,Description="Minimum allele frequency 0.020000">
##FILTER=<ID=min_dp_100,Description="Minimum Coverage 100">
##FILTER=<ID=sb_fdr,Description="Strand-Bias Multiple Testing Correction: fdr corr. pvalue > 0.010000">
#CHROM	POS	ID	REF	ALT	QUAL	FILTER	INFO
NC_045512.2	241	.	C	T	16541	PASS	DP=512;AF=0.998047;SB=0;DP4=0,1,231,280
NC_045512.2	505	.	T	C	35697	PASS	DP=1059;AF=0.996223;SB=0;DP4=1,0,582,473
NC_045512.2	514	.	TGTTATG	T	32798	PASS	DP=1015;AF=0.882759;SB=9;DP4=77,47,490,406;INDEL;HRUN=1
NC_045512.2	872	.	G	T	28174	PASS	DP=845;AF=0.996450;SB=0;DP4=1,1,282,560
NC_045512.2	1820	.	G	A	9045	PASS	DP=1670;AF=0.255689;SB=3;DP4=392,847,145,282
NC_045512.2	3037	.	C	T	42829	PASS	DP=1326;AF=0.995475;SB=0;DP4=0,0,396,924
NC_045512.2	3261	.	C	T	33783	PASS	DP=982;AF=0.998982;SB=0;DP4=0,0,696,285
NC_045512.2	5743	.	G	C	537	PASS	DP=1028;AF=0.042802;SB=29;DP4=515,468,12,32
NC_045512.2	5744	.	T	C	198	PASS	DP=1038;AF=0.044316;SB=22;DP4=512,478,14,32
NC_045512.2	7783	.	T	C	46334	PASS	DP=1391;AF=0.997843;SB=0;DP4=1,0,1024,364
NC_045512.2	9976	.	T	C	21851	PASS	DP=654;AF=0.993884;SB=0;DP4=1,1,409,241
NC_045512.2	12565	.	G	T	49314	PASS	DP=2420;AF=0.993802;SB=0;DP4=3,0,1877,528
NC_045512.2	14408	.	C	T	35437	PASS	DP=1024;AF=0.997070;SB=3;DP4=0,1,538,483
NC_045512.2	15984	.	A	T	49314	PASS	DP=1773;AF=0.998872;SB=0;DP4=0,0,1228,543
NC_045512.2	20946	.	C	T	49314	PASS	DP=1583;AF=0.996210;SB=0;DP4=2,1,1008,569
NC_045512.2	22075	.	C	T	13148	PASS	DP=384;AF=1.000000;SB=0;DP4=0,0,247,137
NC_045512.2	22131	.	G	T	9895	PASS	DP=291;AF=1.000000;SB=0;DP4=0,0,148,143
NC_045512.2	23403	.	A	G	49314	PASS	DP=1474;AF=0.998643;SB=0;DP4=0,2,448,1024
NC_045512.2	25552	.	G	T	49314	PASS	DP=1750;AF=0.996571;SB=0;DP4=0,0,456,1288
NC_045512.2	27765	.	C	T	147	PASS	DP=284;AF=0.038732;SB=0;DP4=75,198,3,8
NC_045512.2	27945	.	C	T	19319	PASS	DP=563;AF=1.000000;SB=0;DP4=0,0,342,221
NC_045512.2	28221	.	G	T	20615	PASS	DP=608;AF=0.998355;SB=0;DP4=0,0,451,156
NC_045512.2	28881	.	G	A	14931	PASS	DP=446;AF=1.000000;SB=0;DP4=0,0,203,243
NC_045512.2	28882	.	G	A	14545	PASS	DP=446;AF=0.995516;SB=0;DP4=0,1,203,241
NC_045512.2	28883	.	G	C	15775	PASS	DP=451;AF=1.000000;SB=0;DP4=0,0,203,248
NC_045512.2	29334	.	A	G	5382	PASS	DP=2214;AF=0.124210;SB=4;DP4=855,1083,113,162
NC_045512.2	29717	.	G	A	49314	PASS	DP=1752;AF=0.993151;SB=0;DP4=1,3,575,1165
NC_045512.2	29750	.	C	T	49314	PASS	DP=1696;AF=0.995873;SB=0;DP4=1,2,508,1181
