# Supplementary material for: Rescuing low frequency variants within intra-host viral populations directly from Oxford Nanopore sequencing data
Source: Nat Commun. 2022 Mar 14;13:1321. doi: 10.1038/s41467-022-28852-1 (PMC8921239; doi:10.1038/s41467-022-28852-1)
Supplement: Supplementary file 4 — Source data [file 41467_2022_28852_MOESM4_ESM.zip › vcf_results/COVID/cross_patient/Illumina/ERR4970005.vcf]

##fileformat=VCFv4.0
##fileDate=20211117
##source=lofreq call --call-indels --no-default-filter -f NC_045512.2.fasta --no-default-filter -r NC_045512.2:1-233 -o /tmp/lofreq2_call_paralleljvm_kosp/0.vcf.gz output/cross_patient/illumina/indel_bam_files/ERR4970005_sort.bam
##reference=NC_045512.2.fasta
##INFO=<ID=DP,Number=1,Type=Integer,Description="Raw Depth">
##INFO=<ID=AF,Number=1,Type=Float,Description="Allele Frequency">
##INFO=<ID=SB,Number=1,Type=Integer,Description="Phred-scaled strand bias at this position">
##INFO=<ID=DP4,Number=4,Type=Integer,Description="Counts for ref-forward bases, ref-reverse, alt-forward and alt-reverse bases">
##INFO=<ID=INDEL,Number=0,Type=Flag,Description="Indicates that the variant is an INDEL.">
##INFO=<ID=CONSVAR,Number=0,Type=Flag,Description="Indicates that the variant is a consensus variant (as opposed to a low frequency variant).">
##INFO=<ID=HRUN,Number=1,Type=Integer,Description="Homopolymer length to the right of report indel position">
##FILTER=<ID=min_snvqual_43,Description="Minimum SNV Quality (Phred) 43">
##FILTER=<ID=min_indelqual_24,Description="Minimum Indel Quality (Phred) 24">
##FILTER=<ID=min_snvqual_68,Description="Minimum SNV Quality (Phred) 68">
##FILTER=<ID=min_indelqual_52,Description="Minimum Indel Quality (Phred) 52">
##FILTER=<ID=min_af_0.020000,Description="Minimum allele frequency 0.020000">
##FILTER=<ID=min_dp_100,Description="Minimum Coverage 100">
##FILTER=<ID=sb_fdr,Description="Strand-Bias Multiple Testing Correction: fdr corr. pvalue > 0.010000">
#CHROM	POS	ID	REF	ALT	QUAL	FILTER	INFO
NC_045512.2	241	.	C	T	20374	PASS	DP=635;AF=1.000000;SB=0;DP4=0,0,295,340
NC_045512.2	505	.	T	C	14544	PASS	DP=440;AF=1.000000;SB=0;DP4=0,0,257,183
NC_045512.2	586	.	T	A	79	PASS	DP=599;AF=0.021703;SB=6;DP4=182,402,6,7
NC_045512.2	872	.	G	T	26722	PASS	DP=798;AF=0.996241;SB=0;DP4=0,0,261,534
NC_045512.2	3037	.	C	T	23306	PASS	DP=735;AF=0.994558;SB=0;DP4=0,0,244,487
NC_045512.2	3261	.	C	T	42481	PASS	DP=1243;AF=0.997586;SB=0;DP4=0,0,872,368
NC_045512.2	5743	.	G	C	395	PASS	DP=1350;AF=0.028148;SB=46;DP4=652,659,6,32
NC_045512.2	5744	.	T	C	106	PASS	DP=1358;AF=0.027982;SB=43;DP4=652,668,6,32
NC_045512.2	6696	.	C	CT	1049	PASS	DP=1724;AF=0.026682;SB=2;DP4=717,968,22,24;INDEL;HRUN=4
NC_045512.2	7783	.	T	C	37470	PASS	DP=1136;AF=0.997359;SB=0;DP4=1,0,829,304
NC_045512.2	14408	.	C	T	28951	PASS	DP=848;AF=0.996462;SB=3;DP4=0,1,485,360
NC_045512.2	15965	.	G	GT	3303	PASS	DP=2186;AF=0.059469;SB=4;DP4=1452,610,86,44;INDEL;HRUN=4
NC_045512.2	15984	.	A	T	49314	PASS	DP=2169;AF=0.993545;SB=0;DP4=5,2,1492,663
NC_045512.2	18368	.	G	GT	708	PASS	DP=1291;AF=0.025562;SB=1;DP4=881,377,22,11;INDEL;HRUN=5
NC_045512.2	20946	.	C	T	49314	PASS	DP=1851;AF=0.994597;SB=2;DP4=2,2,1185,656
NC_045512.2	22075	.	C	T	10028	PASS	DP=292;AF=1.000000;SB=0;DP4=0,0,192,100
NC_045512.2	22131	.	G	T	7824	PASS	DP=230;AF=1.000000;SB=0;DP4=0,0,117,113
NC_045512.2	23403	.	A	G	49314	PASS	DP=1596;AF=0.998747;SB=0;DP4=0,0,485,1109
NC_045512.2	25552	.	G	T	49073	PASS	DP=1460;AF=0.996575;SB=0;DP4=0,1,385,1070
NC_045512.2	27945	.	C	T	13538	PASS	DP=397;AF=1.000000;SB=0;DP4=0,0,244,153
NC_045512.2	28221	.	G	T	27924	PASS	DP=829;AF=1.000000;SB=0;DP4=0,0,600,229
NC_045512.2	28881	.	G	A	8844	PASS	DP=265;AF=1.000000;SB=0;DP4=0,0,118,147
NC_045512.2	28882	.	G	A	8769	PASS	DP=263;AF=0.996198;SB=0;DP4=0,0,115,147
NC_045512.2	28883	.	G	C	9163	PASS	DP=266;AF=1.000000;SB=0;DP4=0,0,116,150
NC_045512.2	29717	.	G	A	38985	PASS	DP=1234;AF=0.997569;SB=0;DP4=0,1,414,817
NC_045512.2	29750	.	C	T	41790	PASS	DP=1208;AF=1.000000;SB=0;DP4=0,0,380,828
