# Supplementary material for: Rescuing low frequency variants within intra-host viral populations directly from Oxford Nanopore sequencing data
Source: Nat Commun. 2022 Mar 14;13:1321. doi: 10.1038/s41467-022-28852-1 (PMC8921239; doi:10.1038/s41467-022-28852-1)
Supplement: Supplementary file 4 — Source data [file 41467_2022_28852_MOESM4_ESM.zip › vcf_results/COVID/cross_patient/Illumina/ERR4970006.vcf]

##fileformat=VCFv4.0
##fileDate=20211117
##source=lofreq call --call-indels --no-default-filter -f NC_045512.2.fasta --no-default-filter -r NC_045512.2:1-233 -o /tmp/lofreq2_call_parallel6nok8yp1/0.vcf.gz output/cross_patient/illumina/indel_bam_files/ERR4970006_sort.bam
##reference=NC_045512.2.fasta
##INFO=<ID=DP,Number=1,Type=Integer,Description="Raw Depth">
##INFO=<ID=AF,Number=1,Type=Float,Description="Allele Frequency">
##INFO=<ID=SB,Number=1,Type=Integer,Description="Phred-scaled strand bias at this position">
##INFO=<ID=DP4,Number=4,Type=Integer,Description="Counts for ref-forward bases, ref-reverse, alt-forward and alt-reverse bases">
##INFO=<ID=INDEL,Number=0,Type=Flag,Description="Indicates that the variant is an INDEL.">
##INFO=<ID=CONSVAR,Number=0,Type=Flag,Description="Indicates that the variant is a consensus variant (as opposed to a low frequency variant).">
##INFO=<ID=HRUN,Number=1,Type=Integer,Description="Homopolymer length to the right of report indel position">
##FILTER=<ID=min_snvqual_46,Description="Minimum SNV Quality (Phred) 46">
##FILTER=<ID=min_indelqual_29,Description="Minimum Indel Quality (Phred) 29">
##FILTER=<ID=min_snvqual_68,Description="Minimum SNV Quality (Phred) 68">
##FILTER=<ID=min_indelqual_53,Description="Minimum Indel Quality (Phred) 53">
##FILTER=<ID=min_af_0.020000,Description="Minimum allele frequency 0.020000">
##FILTER=<ID=min_dp_100,Description="Minimum Coverage 100">
##FILTER=<ID=sb_fdr,Description="Strand-Bias Multiple Testing Correction: fdr corr. pvalue > 0.010000">
#CHROM	POS	ID	REF	ALT	QUAL	FILTER	INFO
NC_045512.2	204	.	G	T	49314	PASS	DP=1693;AF=0.997637;SB=0;DP4=1,0,1205,484
NC_045512.2	241	.	C	T	49314	PASS	DP=2511;AF=0.995619;SB=0;DP4=1,2,1130,1370
NC_045512.2	745	.	C	T	1711	PASS	DP=3180;AF=0.039937;SB=8;DP4=2315,736,89,38
NC_045512.2	751	.	CA	C	3355	PASS	DP=3317;AF=0.041905;SB=1;DP4=2394,792,107,32;INDEL;HRUN=1
NC_045512.2	900	.	C	T	1013	PASS	DP=4768;AF=0.025587;SB=1;DP4=1520,3123,38,84
NC_045512.2	914	.	GAAC	G	2956	PASS	DP=4410;AF=0.028118;SB=2;DP4=1197,3096,31,93;INDEL;HRUN=2
NC_045512.2	999	.	C	T	1698	PASS	DP=5411;AF=0.025134;SB=109;DP4=2604,2670,28,108
NC_045512.2	1052	.	T	G	2125	PASS	DP=3174;AF=0.050410;SB=9;DP4=2279,727,112,48
NC_045512.2	1099	.	T	A	695	PASS	DP=3519;AF=0.028986;SB=3;DP4=2393,1022,68,34
NC_045512.2	1363	.	TA	T	328	PASS	DP=519;AF=0.028902;SB=1;DP4=338,166,11,4;INDEL;HRUN=4
NC_045512.2	1514	.	CAT	C	682	PASS	DP=492;AF=0.052846;SB=2;DP4=149,318,10,16;INDEL;HRUN=1
NC_045512.2	2069	.	A	G	69	PASS	DP=120;AF=0.041667;SB=1;DP4=65,50,2,3
NC_045512.2	2084	.	C	T	110	PASS	DP=131;AF=0.053435;SB=0;DP4=61,63,3,4
NC_045512.2	2381	.	G	T	700	PASS	DP=1118;AF=0.051878;SB=0;DP4=603,455,34,24
NC_045512.2	2424	.	G	T	566	PASS	DP=1210;AF=0.040496;SB=9;DP4=547,614,29,20
NC_045512.2	2428	.	TA	T	1238	PASS	DP=1518;AF=0.033597;SB=7;DP4=530,942,23,28;INDEL;HRUN=3
NC_045512.2	2462	.	C	T	1528	PASS	DP=1512;AF=0.065476;SB=2;DP4=471,940,30,69
NC_045512.2	3026	.	TA	T	440	PASS	DP=318;AF=0.056604;SB=0;DP4=127,180,7,11;INDEL;HRUN=1
NC_045512.2	3037	.	C	T	9161	PASS	DP=285;AF=0.992982;SB=0;DP4=0,0,92,191
NC_045512.2	3287	.	G	T	2698	PASS	DP=5157;AF=0.043630;SB=0;DP4=3516,1413,160,65
NC_045512.2	3335	.	GA	G	2450	PASS	DP=3932;AF=0.027213;SB=1;DP4=2173,1684,58,49;INDEL;HRUN=2
NC_045512.2	3412	.	TA	T	2437	PASS	DP=4419;AF=0.025798;SB=0;DP4=1182,3123,32,82;INDEL;HRUN=5
NC_045512.2	3857	.	CAA	C	55	PASS	DP=340;AF=0.055882;SB=0;DP4=219,105,12,7;INDEL;HRUN=2
NC_045512.2	3947	.	G	T	160	PASS	DP=189;AF=0.052910;SB=2;DP4=83,96,6,4
NC_045512.2	4033	.	T	C	125	PASS	DP=233;AF=0.055794;SB=1;DP4=56,163,4,9
NC_045512.2	4034	.	A	T	181	PASS	DP=233;AF=0.055794;SB=1;DP4=57,162,4,9
NC_045512.2	4142	.	G	T	3034	PASS	DP=3564;AF=0.053311;SB=19;DP4=2370,1003,150,40
NC_045512.2	4384	.	G	A	950	PASS	DP=5106;AF=0.021152;SB=12;DP4=2558,2434,66,42
NC_045512.2	4461	.	T	C	1235	PASS	DP=3191;AF=0.041053;SB=0;DP4=1556,1500,67,64
NC_045512.2	4528	.	AT	A	1676	PASS	DP=2288;AF=0.031469;SB=5;DP4=609,1618,24,48;INDEL;HRUN=4
NC_045512.2	4529	.	TTTTAC	T	1507	PASS	DP=2260;AF=0.028761;SB=1;DP4=604,1633,19,46;INDEL;HRUN=4
NC_045512.2	4832	.	C	T	193	PASS	DP=202;AF=0.059406;SB=2;DP4=67,123,3,9
NC_045512.2	4840	.	A	G	217	PASS	DP=201;AF=0.074627;SB=2;DP4=61,123,6,9
NC_045512.2	4925	.	G	T	181	PASS	DP=232;AF=0.047414;SB=1;DP4=67,154,4,7
NC_045512.2	5169	.	AC	A	266	PASS	DP=565;AF=0.021239;SB=4;DP4=160,394,5,7;INDEL;HRUN=2
NC_045512.2	5170	.	C	T	111	PASS	DP=569;AF=0.024605;SB=1;DP4=158,385,3,11
NC_045512.2	5179	.	T	C	135	PASS	DP=545;AF=0.027523;SB=1;DP4=155,373,5,10
NC_045512.2	5295	.	C	T	624	PASS	DP=1202;AF=0.039101;SB=17;DP4=740,415,38,9
NC_045512.2	5372	.	AG	A	913	PASS	DP=1377;AF=0.027596;SB=3;DP4=1063,276,28,10;INDEL;HRUN=3
NC_045512.2	5673	.	CT	C	1205	PASS	DP=2628;AF=0.021309;SB=3;DP4=1752,827,41,15;INDEL;HRUN=4
NC_045512.2	5717	.	C	T	573	PASS	DP=2777;AF=0.023046;SB=1;DP4=1768,944,40,24
NC_045512.2	6286	.	C	T	49314	PASS	DP=4780;AF=0.998536;SB=3;DP4=2,1,3791,982
NC_045512.2	6514	.	T	C	694	PASS	DP=4066;AF=0.021397;SB=6;DP4=2526,1451,61,26
NC_045512.2	6786	.	CTT	C	2645	PASS	DP=4597;AF=0.025234;SB=11;DP4=1281,3238,24,92;INDEL;HRUN=3
NC_045512.2	6961	.	GT	G	312	PASS	DP=549;AF=0.025501;SB=2;DP4=170,366,3,11;INDEL;HRUN=5
NC_045512.2	6974	.	AG	A	55	PASS	DP=612;AF=0.026144;SB=0;DP4=191,410,5,11;INDEL;HRUN=1
NC_045512.2	7504	.	C	CA	3504	PASS	DP=2256;AF=0.058511;SB=7;DP4=1123,1003,78,54;INDEL;HRUN=3
NC_045512.2	7654	.	A	T	2337	PASS	DP=2235;AF=0.078747;SB=96;DP4=883,1172,34,142
NC_045512.2	7764	.	C	T	766	PASS	DP=1047;AF=0.059217;SB=1;DP4=721,262,47,15
NC_045512.2	7808	.	A	G	445	PASS	DP=592;AF=0.055743;SB=11;DP4=301,258,12,21
NC_045512.2	7905	.	CA	C	1275	PASS	DP=864;AF=0.057870;SB=1;DP4=172,643,9,41;INDEL;HRUN=4
NC_045512.2	7932	.	C	T	446	PASS	DP=848;AF=0.040094;SB=2;DP4=154,660,8,26
NC_045512.2	8034	.	TG	T	3163	PASS	DP=6804;AF=0.022193;SB=0;DP4=4853,1804,111,40;INDEL;HRUN=1
NC_045512.2	8084	.	G	A	1726	PASS	DP=7220;AF=0.028255;SB=0;DP4=4834,2175,140,64
NC_045512.2	8146	.	C	T	981	PASS	DP=4097;AF=0.028557;SB=0;DP4=1122,2856,32,85
NC_045512.2	8376	.	C	T	1586	PASS	DP=517;AF=0.145068;SB=0;DP4=305,137,52,23
NC_045512.2	8421	.	T	C	333	PASS	DP=482;AF=0.045643;SB=5;DP4=291,169,17,5
NC_045512.2	8787	.	GT	G	122	PASS	DP=185;AF=0.027027;SB=4;DP4=135,53,5,0;INDEL;HRUN=1
NC_045512.2	8809	.	CA	C	123	PASS	DP=189;AF=0.026455;SB=6;DP4=90,94,4,1;INDEL;HRUN=3
NC_045512.2	9136	.	G	T	475	PASS	DP=1649;AF=0.030928;SB=3;DP4=441,1154,17,34
NC_045512.2	9139	.	TG	T	1215	PASS	DP=1629;AF=0.032535;SB=0;DP4=442,1142,14,39;INDEL;HRUN=2
NC_045512.2	9534	.	C	T	2073	PASS	DP=2619;AF=0.051546;SB=52;DP4=1074,1408,32,103
NC_045512.2	9778	.	C	CT	989	PASS	DP=783;AF=0.049808;SB=0;DP4=192,555,10,29;INDEL;HRUN=3
NC_045512.2	9822	.	A	T	265	PASS	DP=561;AF=0.037433;SB=2;DP4=146,394,4,17
NC_045512.2	9900	.	A	T	179	PASS	DP=239;AF=0.046025;SB=0;DP4=175,52,9,2
NC_045512.2	10023	.	C	T	140	PASS	DP=523;AF=0.028681;SB=0;DP4=197,311,6,9
NC_045512.2	10025	.	C	CA	256	PASS	DP=511;AF=0.021526;SB=0;DP4=189,313,4,7;INDEL;HRUN=3
NC_045512.2	10491	.	G	A	775	PASS	DP=3425;AF=0.027153;SB=26;DP4=2396,933,53,40
NC_045512.2	10509	.	T	C	1989	PASS	DP=3452;AF=0.048088;SB=2;DP4=2262,1022,118,48
NC_045512.2	10578	.	C	T	2070	PASS	DP=2506;AF=0.061453;SB=25;DP4=1180,1170,58,96
NC_045512.2	11396	.	C	T	33586	PASS	DP=976;AF=0.994877;SB=7;DP4=3,2,813,158
NC_045512.2	11418	.	T	C	469	PASS	DP=1156;AF=0.039792;SB=5;DP4=822,286,31,15
NC_045512.2	11425	.	A	G	221	PASS	DP=1156;AF=0.020761;SB=1;DP4=828,303,19,5
NC_045512.2	11540	.	G	T	281	PASS	DP=1252;AF=0.024760;SB=2;DP4=317,904,6,25
NC_045512.2	11611	.	T	C	1413	PASS	DP=8921;AF=0.021410;SB=15;DP4=6123,2595,148,43
NC_045512.2	11628	.	AT	A	5718	PASS	DP=9553;AF=0.027426;SB=1;DP4=6403,2890,184,78;INDEL;HRUN=5
NC_045512.2	11654	.	T	C	4178	PASS	DP=10671;AF=0.033643;SB=6;DP4=6674,3626,244,115
NC_045512.2	11957	.	A	AT	1948	PASS	DP=989;AF=0.072801;SB=7;DP4=679,238,59,13;INDEL;HRUN=2
NC_045512.2	11987	.	T	C	324	PASS	DP=1088;AF=0.034926;SB=0;DP4=803,242,30,8
NC_045512.2	12179	.	G	T	2184	PASS	DP=5454;AF=0.032820;SB=29;DP4=3789,1485,148,31
NC_045512.2	12503	.	T	C	2377	PASS	DP=2048;AF=0.074219;SB=4;DP4=1524,372,117,35
NC_045512.2	12662	.	G	T	996	PASS	DP=2755;AF=0.037024;SB=3;DP4=741,1910,32,70
NC_045512.2	12664	.	C	A	1515	PASS	DP=2765;AF=0.046293;SB=4;DP4=739,1894,31,97
NC_045512.2	12746	.	A	C	572	PASS	DP=4617;AF=0.020360;SB=55;DP4=2037,2474,20,74
NC_045512.2	12833	.	G	T	1700	PASS	DP=2838;AF=0.055321;SB=5;DP4=1675,1005,105,52
NC_045512.2	12885	.	CAG	C	1817	PASS	DP=1757;AF=0.042686;SB=5;DP4=778,997,28,47;INDEL;HRUN=1
NC_045512.2	12908	.	T	G	1418	PASS	DP=1368;AF=0.084795;SB=16;DP4=557,692,39,77
NC_045512.2	13056	.	C	T	986	PASS	DP=5785;AF=0.020398;SB=151;DP4=3547,2117,30,88
NC_045512.2	13453	.	ACAATCGTTTTTAAACGGGTTTGCGGTGTAAGTGCAGCCCGT	A	99	PASS	DP=179;AF=0.022346;SB=0;DP4=121,54,3,1;INDEL;HRUN=1
NC_045512.2	13586	.	TA	T	165	PASS	DP=181;AF=0.038674;SB=1;DP4=54,120,1,6;INDEL;HRUN=5
NC_045512.2	13724	.	CTG	C	1184	PASS	DP=1266;AF=0.037125;SB=0;DP4=952,267,36,11;INDEL;HRUN=1
NC_045512.2	13850	.	G	T	594	PASS	DP=1838;AF=0.036453;SB=1;DP4=586,1184,24,43
NC_045512.2	13870	.	G	A	1138	PASS	DP=1590;AF=0.056604;SB=4;DP4=405,1089,28,62
NC_045512.2	14000	.	TA	T	2107	PASS	DP=4752;AF=0.021675;SB=8;DP4=3533,1116,85,18;INDEL;HRUN=5
NC_045512.2	14113	.	A	C	134	PASS	DP=4016;AF=0.020418;SB=16;DP4=1498,2431,21,61
NC_045512.2	14138	.	T	A	670	PASS	DP=4471;AF=0.026169;SB=9;DP4=1181,3163,24,93
NC_045512.2	14147	.	C	T	3124	PASS	DP=4640;AF=0.050000;SB=8;DP4=1034,3374,44,188
NC_045512.2	14169	.	TA	T	2094	PASS	DP=4297;AF=0.022341;SB=0;DP4=889,3313,20,76;INDEL;HRUN=1
NC_045512.2	14336	.	T	C	630	PASS	DP=2157;AF=0.033843;SB=1;DP4=1610,473,55,18
NC_045512.2	14408	.	C	T	49314	PASS	DP=1745;AF=0.983954;SB=2;DP4=3,1,897,820
NC_045512.2	14534	.	GA	G	151	PASS	DP=2125;AF=0.025882;SB=4;DP4=560,1549,11,44;INDEL;HRUN=1
NC_045512.2	14657	.	C	T	2008	PASS	DP=8089;AF=0.025467;SB=3;DP4=5917,1959,160,46
NC_045512.2	15210	.	A	T	469	PASS	DP=1012;AF=0.034585;SB=0;DP4=713,262,26,9
NC_045512.2	15318	.	GC	G	965	PASS	DP=1357;AF=0.030214;SB=0;DP4=946,370,29,12;INDEL;HRUN=2
NC_045512.2	15465	.	TA	T	746	PASS	DP=1221;AF=0.026208;SB=5;DP4=320,898,11,21;INDEL;HRUN=3
NC_045512.2	15530	.	G	T	874	PASS	DP=2019;AF=0.035661;SB=39;DP4=1169,776,59,13
NC_045512.2	15638	.	GA	G	1108	PASS	DP=1960;AF=0.025000;SB=3;DP4=1406,531,33,16;INDEL;HRUN=3
NC_045512.2	15660	.	CT	C	573	PASS	DP=1314;AF=0.020548;SB=3;DP4=725,571,13,14;INDEL;HRUN=3
NC_045512.2	15688	.	C	T	605	PASS	DP=1262;AF=0.048336;SB=3;DP4=602,598,34,27
NC_045512.2	15791	.	CA	C	819	PASS	DP=1757;AF=0.021628;SB=4;DP4=421,1327,12,26;INDEL;HRUN=1
NC_045512.2	16117	.	G	C	1953	PASS	DP=6810;AF=0.032012;SB=6;DP4=1141,5441,45,173
NC_045512.2	16256	.	T	G	172	PASS	DP=483;AF=0.028986;SB=1;DP4=333,136,11,3
NC_045512.2	16457	.	C	T	385	PASS	DP=983;AF=0.029502;SB=13;DP4=644,310,25,4
NC_045512.2	16515	.	T	TA	1361	PASS	DP=1423;AF=0.040759;SB=2;DP4=1148,217,51,7;INDEL;HRUN=5
NC_045512.2	16720	.	G	A	943	PASS	DP=2025;AF=0.036543;SB=1;DP4=531,1420,21,53
NC_045512.2	16926	.	T	C	164	PASS	DP=508;AF=0.027559;SB=5;DP4=322,172,7,7
NC_045512.2	17127	.	C	T	3558	PASS	DP=9876;AF=0.028757;SB=6;DP4=6775,2814,211,73
NC_045512.2	17304	.	CT	C	8582	PASS	DP=14141;AF=0.026943;SB=1;DP4=4498,9316,121,260;INDEL;HRUN=4
NC_045512.2	17344	.	ATAGTTGTCTTTGATGAAATT	A	10014	PASS	DP=12805;AF=0.031706;SB=4;DP4=3222,9211,97,309;INDEL;HRUN=1
NC_045512.2	17521	.	ATG	A	1124	PASS	DP=1232;AF=0.038961;SB=0;DP4=829,363,33,15;INDEL;HRUN=1
NC_045512.2	17528	.	CTA	C	1723	PASS	DP=1241;AF=0.053989;SB=0;DP4=809,375,47,20;INDEL;HRUN=1
NC_045512.2	17584	.	G	T	456	PASS	DP=778;AF=0.047558;SB=0;DP4=277,464,13,24
NC_045512.2	17830	.	A	C	240	PASS	DP=724;AF=0.042818;SB=0;DP4=463,230,20,11
NC_045512.2	17849	.	G	T	188	PASS	DP=531;AF=0.039548;SB=2;DP4=284,225,10,11
NC_045512.2	18105	.	G	T	456	PASS	DP=404;AF=0.069307;SB=0;DP4=275,101,20,8
NC_045512.2	18219	.	T	TA	641	PASS	DP=417;AF=0.059952;SB=0;DP4=125,268,7,18;INDEL;HRUN=4
NC_045512.2	18318	.	G	T	2741	PASS	DP=5338;AF=0.043462;SB=14;DP4=3609,1492,179,53
NC_045512.2	18445	.	GT	G	7402	PASS	DP=5920;AF=0.049324;SB=0;DP4=3314,2351,171,121;INDEL;HRUN=2
NC_045512.2	18456	.	AC	A	9138	PASS	DP=6235;AF=0.060144;SB=14;DP4=3361,2556,234,141;INDEL;HRUN=2
NC_045512.2	18498	.	G	T	4413	PASS	DP=6643;AF=0.055848;SB=3;DP4=3188,3077,196,175
NC_045512.2	18543	.	A	T	6639	PASS	DP=8928;AF=0.060036;SB=0;DP4=2972,5405,190,346
NC_045512.2	18863	.	T	C	3129	PASS	DP=12933;AF=0.028377;SB=1;DP4=3546,9017,108,259
NC_045512.2	18920	.	T	A	7355	PASS	DP=12463;AF=0.042847;SB=30;DP4=3436,8472,119,415
NC_045512.2	19259	.	C	T	2325	PASS	DP=1317;AF=0.093394;SB=10;DP4=312,882,23,100
NC_045512.2	19644	.	TG	T	1495	PASS	DP=1036;AF=0.058880;SB=3;DP4=819,156,54,7;INDEL;HRUN=1
NC_045512.2	19646	.	TTG	T	924	PASS	DP=1072;AF=0.035448;SB=0;DP4=875,163,33,5;INDEL;HRUN=2
NC_045512.2	20095	.	CAAGCTAGTCTTAATGGAGTCACATTAATTGGAG	C	311	PASS	DP=331;AF=0.036254;SB=3;DP4=67,253,1,11;INDEL;HRUN=2
NC_045512.2	20128	.	G	T	416	PASS	DP=289;AF=0.086505;SB=0;DP4=49,203,4,21
NC_045512.2	20216	.	ATTTAC	A	168	PASS	DP=207;AF=0.033816;SB=5;DP4=129,111,2,5;INDEL;HRUN=3
NC_045512.2	20459	.	T	C	71	PASS	DP=257;AF=0.038911;SB=1;DP4=54,193,1,9
NC_045512.2	20465	.	A	G	389	PASS	DP=261;AF=0.091954;SB=23;DP4=50,186,12,12
NC_045512.2	20648	.	C	CA	2734	PASS	DP=2122;AF=0.051367;SB=2;DP4=1100,920,56,53;INDEL;HRUN=4
NC_045512.2	20726	.	A	G	783	PASS	DP=2940;AF=0.025850;SB=0;DP4=703,2160,18,58
NC_045512.2	21569	.	GT	G	541	PASS	DP=821;AF=0.029233;SB=1;DP4=494,304,16,8;INDEL;HRUN=5
NC_045512.2	21614	.	C	T	38446	PASS	DP=1103;AF=1.000000;SB=0;DP4=0,0,479,624
NC_045512.2	21650	.	A	C	238	PASS	DP=1109;AF=0.021641;SB=0;DP4=448,637,9,15
NC_045512.2	21781	.	C	A	724	PASS	DP=4557;AF=0.022603;SB=2;DP4=3000,1451,73,30
NC_045512.2	21789	.	C	T	916	PASS	DP=4877;AF=0.022145;SB=3;DP4=3065,1701,65,43
NC_045512.2	22205	.	G	C	22552	PASS	DP=661;AF=0.998487;SB=0;DP4=0,1,266,394
NC_045512.2	22227	.	C	T	18208	PASS	DP=586;AF=0.998294;SB=0;DP4=0,0,178,407
NC_045512.2	22735	.	CT	C	1709	PASS	DP=2416;AF=0.031043;SB=4;DP4=994,1362,27,48;INDEL;HRUN=3
NC_045512.2	23221	.	TGA	T	816	PASS	DP=7165;AF=0.026239;SB=8;DP4=5479,1505,156,32;INDEL;HRUN=1
NC_045512.2	23225	.	T	G	339	PASS	DP=7332;AF=0.026187;SB=6;DP4=5557,1524,158,34
NC_045512.2	23286	.	C	T	1587	PASS	DP=6780;AF=0.025074;SB=10;DP4=4187,2418,119,51
NC_045512.2	23324	.	A	G	1379	PASS	DP=6534;AF=0.022651;SB=5;DP4=3624,2760,77,71
NC_045512.2	23335	.	T	C	1540	PASS	DP=6649;AF=0.023462;SB=7;DP4=3606,2882,95,61
NC_045512.2	23340	.	G	T	1370	PASS	DP=6764;AF=0.024098;SB=6;DP4=3485,3113,94,69
NC_045512.2	23403	.	A	G	49314	PASS	DP=9878;AF=0.998886;SB=0;DP4=2,4,2873,6994
NC_045512.2	23603	.	C	T	316	PASS	DP=1319;AF=0.025777;SB=3;DP4=748,535,22,12
NC_045512.2	23662	.	T	G	176	PASS	DP=1012;AF=0.028656;SB=4;DP4=350,632,13,16
NC_045512.2	23663	.	G	T	297	PASS	DP=1012;AF=0.029644;SB=3;DP4=349,631,13,17
NC_045512.2	23725	.	T	C	691	PASS	DP=1138;AF=0.050967;SB=0;DP4=258,822,13,45
NC_045512.2	23956	.	TG	T	189	PASS	DP=354;AF=0.022599;SB=1;DP4=205,142,4,4;INDEL;HRUN=2
NC_045512.2	24025	.	ACTT	A	500	PASS	DP=464;AF=0.045259;SB=0;DP4=138,312,7,14;INDEL;HRUN=1
NC_045512.2	24197	.	G	A	620	PASS	DP=1107;AF=0.046974;SB=0;DP4=779,276,39,13
NC_045512.2	24301	.	G	C	589	PASS	DP=1099;AF=0.040036;SB=3;DP4=431,624,21,23
NC_045512.2	24666	.	G	T	515	PASS	DP=1341;AF=0.035048;SB=0;DP4=375,916,14,33
NC_045512.2	24672	.	C	CA	1262	PASS	DP=1340;AF=0.040299;SB=0;DP4=383,903,15,39;INDEL;HRUN=5
NC_045512.2	24836	.	G	T	4561	PASS	DP=13898;AF=0.032882;SB=2;DP4=9174,4256,318,139
NC_045512.2	24881	.	A	G	1825	PASS	DP=9223;AF=0.021251;SB=4;DP4=2833,6190,68,128
NC_045512.2	24899	.	CA	C	5670	PASS	DP=9077;AF=0.027432;SB=0;DP4=1915,6919,54,195;INDEL;HRUN=3
NC_045512.2	25166	.	GAA	G	285	PASS	DP=2934;AF=0.035446;SB=13;DP4=991,1852,26,78;INDEL;HRUN=2
NC_045512.2	25169	.	C	T	140	PASS	DP=2932;AF=0.036835;SB=14;DP4=952,1869,26,82
NC_045512.2	25552	.	G	T	7559	PASS	DP=4637;AF=0.097046;SB=13;DP4=1060,3123,134,316
NC_045512.2	25555	.	G	GT	6188	PASS	DP=4621;AF=0.054534;SB=2;DP4=1140,3253,61,191;INDEL;HRUN=5
NC_045512.2	25597	.	TG	T	4881	PASS	DP=4264;AF=0.046201;SB=12;DP4=1020,3058,37,160;INDEL;HRUN=2
NC_045512.2	25628	.	TTG	T	3140	PASS	DP=3681;AF=0.036403;SB=31;DP4=1204,2356,27,107;INDEL;HRUN=3
NC_045512.2	25777	.	C	CT	510	PASS	DP=468;AF=0.042735;SB=6;DP4=276,175,15,5;INDEL;HRUN=3
NC_045512.2	25791	.	C	T	87	PASS	DP=508;AF=0.023622;SB=1;DP4=287,209,6,6
NC_045512.2	26223	.	AC	A	1129	PASS	DP=1222;AF=0.039280;SB=1;DP4=914,260,39,9;INDEL;HRUN=1
NC_045512.2	26408	.	C	T	597	PASS	DP=3028;AF=0.038309;SB=3;DP4=1013,1894,44,72
NC_045512.2	26410	.	TTTTACG	T	487	PASS	DP=3029;AF=0.026741;SB=2;DP4=1028,1927,31,50;INDEL;HRUN=5
NC_045512.2	26779	.	GTCTT	G	4086	PASS	DP=9018;AF=0.020958;SB=5;DP4=3022,5822,72,117;INDEL;HRUN=1
NC_045512.2	26801	.	C	G	49314	PASS	DP=8926;AF=0.999440;SB=0;DP4=0,1,2970,5951
NC_045512.2	26827	.	TG	T	4222	PASS	DP=8157;AF=0.023538;SB=2;DP4=2188,5782,48,144;INDEL;HRUN=1
NC_045512.2	27077	.	GC	G	303	PASS	DP=663;AF=0.021116;SB=0;DP4=127,523,2,12;INDEL;HRUN=1
NC_045512.2	27233	.	T	C	288	PASS	DP=1491;AF=0.021462;SB=4;DP4=970,486,24,8
NC_045512.2	27242	.	T	G	603	PASS	DP=1201;AF=0.038301;SB=15;DP4=836,316,26,20
NC_045512.2	27265	.	T	G	393	PASS	DP=1121;AF=0.036574;SB=3;DP4=825,254,29,12
NC_045512.2	27297	.	C	T	532	PASS	DP=1186;AF=0.038786;SB=11;DP4=873,265,30,16
NC_045512.2	27420	.	G	C	646	PASS	DP=1747;AF=0.032055;SB=4;DP4=569,1121,22,34
NC_045512.2	27870	.	G	A	190	PASS	DP=626;AF=0.027157;SB=4;DP4=460,149,11,6
NC_045512.2	27944	.	C	T	21218	PASS	DP=611;AF=1.000000;SB=0;DP4=0,0,367,244
NC_045512.2	28044	.	G	T	147	PASS	DP=511;AF=0.029354;SB=6;DP4=129,367,6,9
NC_045512.2	28791	.	CA	C	369	PASS	DP=429;AF=0.034965;SB=0;DP4=285,130,10,5;INDEL;HRUN=1
NC_045512.2	28932	.	C	T	13155	PASS	DP=403;AF=0.992556;SB=0;DP4=0,0,117,283
NC_045512.2	28981	.	TA	T	208	PASS	DP=314;AF=0.028662;SB=5;DP4=80,228,4,5;INDEL;HRUN=3
NC_045512.2	29039	.	A	T	140	PASS	DP=612;AF=0.022876;SB=1;DP4=404,192,9,5
NC_045512.2	29164	.	T	C	126	PASS	DP=447;AF=0.033557;SB=9;DP4=264,167,6,9
NC_045512.2	29187	.	C	T	96	PASS	DP=370;AF=0.027027;SB=16;DP4=211,149,2,8
NC_045512.2	29188	.	A	G	78	PASS	DP=370;AF=0.024324;SB=22;DP4=212,149,1,8
NC_045512.2	29353	.	C	T	854	PASS	DP=2344;AF=0.030290;SB=48;DP4=1738,534,37,34
NC_045512.2	29645	.	G	T	49314	PASS	DP=2158;AF=0.995366;SB=5;DP4=1,0,660,1488
NC_045512.2	29760	.	TAC	T	279	PASS	DP=475;AF=0.025263;SB=0;DP4=122,344,3,9;INDEL;HRUN=1
NC_045512.2	29776	.	AG	A	204	PASS	DP=470;AF=0.021277;SB=0;DP4=125,335,3,7;INDEL;HRUN=3
