# Supplementary material for: Rescuing low frequency variants within intra-host viral populations directly from Oxford Nanopore sequencing data
Source: Nat Commun. 2022 Mar 14;13:1321. doi: 10.1038/s41467-022-28852-1 (PMC8921239; doi:10.1038/s41467-022-28852-1)
Supplement: Supplementary file 4 — Source data [file 41467_2022_28852_MOESM4_ESM.zip › vcf_results/COVID/cross_patient/Illumina/ERR4970007.vcf]

##fileformat=VCFv4.0
##fileDate=20211117
##source=lofreq call --call-indels --no-default-filter -f NC_045512.2.fasta --no-default-filter -r NC_045512.2:1-233 -o /tmp/lofreq2_call_parallelhjy62k4j/0.vcf.gz output/cross_patient/illumina/indel_bam_files/ERR4970007_sort.bam
##reference=NC_045512.2.fasta
##INFO=<ID=DP,Number=1,Type=Integer,Description="Raw Depth">
##INFO=<ID=AF,Number=1,Type=Float,Description="Allele Frequency">
##INFO=<ID=SB,Number=1,Type=Integer,Description="Phred-scaled strand bias at this position">
##INFO=<ID=DP4,Number=4,Type=Integer,Description="Counts for ref-forward bases, ref-reverse, alt-forward and alt-reverse bases">
##INFO=<ID=INDEL,Number=0,Type=Flag,Description="Indicates that the variant is an INDEL.">
##INFO=<ID=CONSVAR,Number=0,Type=Flag,Description="Indicates that the variant is a consensus variant (as opposed to a low frequency variant).">
##INFO=<ID=HRUN,Number=1,Type=Integer,Description="Homopolymer length to the right of report indel position">
##FILTER=<ID=min_snvqual_40,Description="Minimum SNV Quality (Phred) 40">
##FILTER=<ID=min_indelqual_23,Description="Minimum Indel Quality (Phred) 23">
##FILTER=<ID=min_snvqual_66,Description="Minimum SNV Quality (Phred) 66">
##FILTER=<ID=min_indelqual_50,Description="Minimum Indel Quality (Phred) 50">
##FILTER=<ID=min_af_0.020000,Description="Minimum allele frequency 0.020000">
##FILTER=<ID=min_dp_100,Description="Minimum Coverage 100">
##FILTER=<ID=sb_fdr,Description="Strand-Bias Multiple Testing Correction: fdr corr. pvalue > 0.010000">
#CHROM	POS	ID	REF	ALT	QUAL	FILTER	INFO
NC_045512.2	203	.	C	T	6306	PASS	DP=183;AF=0.994536;SB=0;DP4=1,0,141,41
NC_045512.2	241	.	C	T	9602	PASS	DP=301;AF=0.986711;SB=0;DP4=0,0,146,151
NC_045512.2	445	.	T	C	9450	PASS	DP=272;AF=1.000000;SB=0;DP4=0,0,199,73
NC_045512.2	3037	.	C	T	10449	PASS	DP=320;AF=1.000000;SB=0;DP4=0,0,116,204
NC_045512.2	5183	.	C	T	6051	PASS	DP=176;AF=1.000000;SB=0;DP4=0,0,53,123
NC_045512.2	6286	.	C	T	49314	PASS	DP=1680;AF=0.998214;SB=3;DP4=1,1,1294,383
NC_045512.2	6696	.	C	CT	312	PASS	DP=621;AF=0.022544;SB=3;DP4=294,312,5,9;INDEL;HRUN=4
NC_045512.2	10507	.	C	T	16111	PASS	DP=484;AF=0.995868;SB=0;DP4=1,0,335,147
NC_045512.2	11152	.	C	T	49314	PASS	DP=3253;AF=0.998156;SB=0;DP4=0,0,2404,843
NC_045512.2	11824	.	C	T	23247	PASS	DP=671;AF=0.997019;SB=0;DP4=0,0,87,582
NC_045512.2	14408	.	C	T	10886	PASS	DP=315;AF=1.000000;SB=0;DP4=0,0,195,120
NC_045512.2	15965	.	G	GT	980	PASS	DP=925;AF=0.043243;SB=4;DP4=639,248,26,14;INDEL;HRUN=4
NC_045512.2	15965	.	G	T	160	PASS	DP=927;AF=0.024811;SB=3;DP4=645,252,15,8
NC_045512.2	17859	.	T	C	1892	PASS	DP=236;AF=0.326271;SB=11;DP4=72,87,45,32
NC_045512.2	18840	.	A	G	39446	PASS	DP=1182;AF=0.997462;SB=0;DP4=0,0,379,800
NC_045512.2	19983	.	C	CT	176	PASS	DP=490;AF=0.022449;SB=4;DP4=334,147,6,5;INDEL;HRUN=6
NC_045512.2	22227	.	C	T	3930	PASS	DP=125;AF=1.000000;SB=0;DP4=0,0,43,82
NC_045512.2	23309	.	G	C	16058	PASS	DP=460;AF=1.000000;SB=0;DP4=0,0,278,182
NC_045512.2	23403	.	A	G	22244	PASS	DP=658;AF=0.996960;SB=0;DP4=0,0,201,455
NC_045512.2	25521	.	C	T	20431	PASS	DP=610;AF=0.993443;SB=3;DP4=1,1,169,437
NC_045512.2	26801	.	C	G	37978	PASS	DP=1095;AF=0.995434;SB=0;DP4=0,0,376,714
NC_045512.2	26918	.	G	T	11524	PASS	DP=329;AF=1.000000;SB=0;DP4=0,0,258,71
NC_045512.2	27944	.	C	T	5427	PASS	DP=154;AF=1.000000;SB=0;DP4=0,0,89,65
NC_045512.2	28436	.	G	T	31356	PASS	DP=920;AF=0.994565;SB=0;DP4=0,0,596,319
NC_045512.2	28932	.	C	T	3264	PASS	DP=102;AF=1.000000;SB=0;DP4=0,0,34,68
NC_045512.2	29039	.	A	T	97	PASS	DP=429;AF=0.020979;SB=1;DP4=297,123,6,3
NC_045512.2	29645	.	G	T	22779	PASS	DP=681;AF=0.997063;SB=3;DP4=1,0,292,387
