# Supplementary material for: Rescuing low frequency variants within intra-host viral populations directly from Oxford Nanopore sequencing data
Source: Nat Commun. 2022 Mar 14;13:1321. doi: 10.1038/s41467-022-28852-1 (PMC8921239; doi:10.1038/s41467-022-28852-1)
Supplement: Supplementary file 4 — Source data [file 41467_2022_28852_MOESM4_ESM.zip › vcf_results/COVID/cross_patient/Illumina/ERR4970008.vcf]

##fileformat=VCFv4.0
##fileDate=20211117
##source=lofreq call --call-indels --no-default-filter -f NC_045512.2.fasta --no-default-filter -r NC_045512.2:1-233 -o /tmp/lofreq2_call_parallelrik_ng6_/0.vcf.gz output/cross_patient/illumina/indel_bam_files/ERR4970008_sort.bam
##reference=NC_045512.2.fasta
##INFO=<ID=DP,Number=1,Type=Integer,Description="Raw Depth">
##INFO=<ID=AF,Number=1,Type=Float,Description="Allele Frequency">
##INFO=<ID=SB,Number=1,Type=Integer,Description="Phred-scaled strand bias at this position">
##INFO=<ID=DP4,Number=4,Type=Integer,Description="Counts for ref-forward bases, ref-reverse, alt-forward and alt-reverse bases">
##INFO=<ID=INDEL,Number=0,Type=Flag,Description="Indicates that the variant is an INDEL.">
##INFO=<ID=CONSVAR,Number=0,Type=Flag,Description="Indicates that the variant is a consensus variant (as opposed to a low frequency variant).">
##INFO=<ID=HRUN,Number=1,Type=Integer,Description="Homopolymer length to the right of report indel position">
##FILTER=<ID=min_snvqual_39,Description="Minimum SNV Quality (Phred) 39">
##FILTER=<ID=min_indelqual_26,Description="Minimum Indel Quality (Phred) 26">
##FILTER=<ID=min_snvqual_66,Description="Minimum SNV Quality (Phred) 66">
##FILTER=<ID=min_indelqual_50,Description="Minimum Indel Quality (Phred) 50">
##FILTER=<ID=min_af_0.020000,Description="Minimum allele frequency 0.020000">
##FILTER=<ID=min_dp_100,Description="Minimum Coverage 100">
##FILTER=<ID=sb_fdr,Description="Strand-Bias Multiple Testing Correction: fdr corr. pvalue > 0.010000">
#CHROM	POS	ID	REF	ALT	QUAL	FILTER	INFO
NC_045512.2	241	.	C	T	5855	PASS	DP=176;AF=1.000000;SB=0;DP4=0,0,79,97
NC_045512.2	1363	.	T	TA	71	PASS	DP=135;AF=0.022222;SB=5;DP4=88,43,1,2;INDEL;HRUN=4
NC_045512.2	1464	.	G	A	4956	PASS	DP=147;AF=0.993197;SB=0;DP4=0,0,64,82
NC_045512.2	1730	.	G	A	85	PASS	DP=344;AF=0.023256;SB=6;DP4=242,93,4,4
NC_045512.2	2061	.	C	T	8516	PASS	DP=272;AF=0.985294;SB=0;DP4=1,2,128,140
NC_045512.2	2710	.	C	T	9632	PASS	DP=286;AF=0.996503;SB=0;DP4=0,0,122,163
NC_045512.2	3037	.	C	T	9280	PASS	DP=289;AF=1.000000;SB=0;DP4=0,0,89,200
NC_045512.2	5428	.	A	G	21027	PASS	DP=659;AF=0.998483;SB=0;DP4=0,0,405,253
NC_045512.2	5743	.	G	C	289	PASS	DP=425;AF=0.051765;SB=9;DP4=201,198,7,15
NC_045512.2	5744	.	T	C	103	PASS	DP=429;AF=0.048951;SB=7;DP4=203,205,7,14
NC_045512.2	6594	.	C	A	1804	PASS	DP=560;AF=0.155357;SB=2;DP4=335,138,59,28
NC_045512.2	6696	.	C	CT	277	PASS	DP=494;AF=0.024291;SB=1;DP4=228,256,5,7;INDEL;HRUN=4
NC_045512.2	7767	.	T	C	11574	PASS	DP=343;AF=1.000000;SB=0;DP4=0,0,254,89
NC_045512.2	8047	.	C	T	29186	PASS	DP=839;AF=0.996424;SB=0;DP4=2,1,599,237
NC_045512.2	10978	.	A	T	33184	PASS	DP=990;AF=0.993939;SB=0;DP4=0,0,299,685
NC_045512.2	11083	.	G	T	513	PASS	DP=3225;AF=0.022636;SB=3;DP4=2453,690,60,13
NC_045512.2	11368	.	T	C	18118	PASS	DP=4368;AF=0.191163;SB=78;DP4=1473,2059,439,396
NC_045512.2	14408	.	C	T	8971	PASS	DP=261;AF=0.996169;SB=0;DP4=0,0,137,123
NC_045512.2	15026	.	C	T	10214	PASS	DP=310;AF=0.996774;SB=0;DP4=1,0,197,112
NC_045512.2	17104	.	C	T	49314	PASS	DP=1420;AF=1.000000;SB=0;DP4=0,0,658,762
NC_045512.2	18498	.	G	T	12109	PASS	DP=355;AF=1.000000;SB=0;DP4=0,0,197,158
NC_045512.2	19983	.	C	CT	165	PASS	DP=391;AF=0.025575;SB=0;DP4=262,120,7,3;INDEL;HRUN=6
NC_045512.2	22062	.	C	CT	93	PASS	DP=192;AF=0.020833;SB=2;DP4=119,69,2,2;INDEL;HRUN=4
NC_045512.2	23403	.	A	G	21213	PASS	DP=631;AF=1.000000;SB=0;DP4=0,0,182,449
NC_045512.2	23625	.	C	T	12715	PASS	DP=398;AF=0.992462;SB=0;DP4=0,1,194,201
NC_045512.2	24368	.	G	T	18492	PASS	DP=539;AF=1.000000;SB=0;DP4=0,0,172,367
NC_045512.2	29640	.	C	T	25031	PASS	DP=731;AF=0.998632;SB=0;DP4=0,0,278,452
NC_045512.2	29734	.	G	C	11035	PASS	DP=324;AF=1.000000;SB=0;DP4=0,0,111,213
