# Supplementary material for: Rescuing low frequency variants within intra-host viral populations directly from Oxford Nanopore sequencing data
Source: Nat Commun. 2022 Mar 14;13:1321. doi: 10.1038/s41467-022-28852-1 (PMC8921239; doi:10.1038/s41467-022-28852-1)
Supplement: Supplementary file 4 — Source data [file 41467_2022_28852_MOESM4_ESM.zip › vcf_results/COVID/cross_patient/Illumina/ERR4970009.vcf]

##fileformat=VCFv4.0
##fileDate=20211117
##source=lofreq call --call-indels --no-default-filter -f NC_045512.2.fasta --no-default-filter -r NC_045512.2:1-233 -o /tmp/lofreq2_call_parallel64hn13g4/0.vcf.gz output/cross_patient/illumina/indel_bam_files/ERR4970009_sort.bam
##reference=NC_045512.2.fasta
##INFO=<ID=DP,Number=1,Type=Integer,Description="Raw Depth">
##INFO=<ID=AF,Number=1,Type=Float,Description="Allele Frequency">
##INFO=<ID=SB,Number=1,Type=Integer,Description="Phred-scaled strand bias at this position">
##INFO=<ID=DP4,Number=4,Type=Integer,Description="Counts for ref-forward bases, ref-reverse, alt-forward and alt-reverse bases">
##INFO=<ID=INDEL,Number=0,Type=Flag,Description="Indicates that the variant is an INDEL.">
##INFO=<ID=CONSVAR,Number=0,Type=Flag,Description="Indicates that the variant is a consensus variant (as opposed to a low frequency variant).">
##INFO=<ID=HRUN,Number=1,Type=Integer,Description="Homopolymer length to the right of report indel position">
##FILTER=<ID=min_snvqual_46,Description="Minimum SNV Quality (Phred) 46">
##FILTER=<ID=min_indelqual_26,Description="Minimum Indel Quality (Phred) 26">
##FILTER=<ID=min_snvqual_68,Description="Minimum SNV Quality (Phred) 68">
##FILTER=<ID=min_indelqual_53,Description="Minimum Indel Quality (Phred) 53">
##FILTER=<ID=min_af_0.020000,Description="Minimum allele frequency 0.020000">
##FILTER=<ID=min_dp_100,Description="Minimum Coverage 100">
##FILTER=<ID=sb_fdr,Description="Strand-Bias Multiple Testing Correction: fdr corr. pvalue > 0.010000">
#CHROM	POS	ID	REF	ALT	QUAL	FILTER	INFO
NC_045512.2	75	.	C	CT	595	PASS	DP=867;AF=0.028835;SB=20;DP4=669,227,24,1;INDEL;HRUN=3
NC_045512.2	204	.	G	T	34453	PASS	DP=1016;AF=0.996063;SB=0;DP4=0,0,732,280
NC_045512.2	241	.	C	T	49314	PASS	DP=1553;AF=0.994205;SB=0;DP4=1,1,692,852
NC_045512.2	256	.	GA	G	1413	PASS	DP=1842;AF=0.032573;SB=0;DP4=674,1108,22,38;INDEL;HRUN=3
NC_045512.2	285	.	GT	G	1103	PASS	DP=1730;AF=0.027168;SB=1;DP4=532,1153,16,31;INDEL;HRUN=3
NC_045512.2	306	.	T	C	173	PASS	DP=1654;AF=0.028416;SB=0;DP4=455,1145,14,33
NC_045512.2	445	.	T	C	7985	PASS	DP=227;AF=1.000000;SB=0;DP4=0,0,176,51
NC_045512.2	481	.	AC	A	116	PASS	DP=225;AF=0.022222;SB=2;DP4=181,64,3,2;INDEL;HRUN=1
NC_045512.2	558	.	G	T	159	PASS	DP=205;AF=0.053659;SB=0;DP4=82,112,5,6
NC_045512.2	732	.	ATT	A	1171	PASS	DP=1722;AF=0.029617;SB=5;DP4=1266,409,35,16;INDEL;HRUN=4
NC_045512.2	811	.	C	T	397	PASS	DP=2101;AF=0.023322;SB=1;DP4=1280,770,29,20
NC_045512.2	1788	.	AT	A	94	PASS	DP=181;AF=0.022099;SB=0;DP4=90,87,2,2;INDEL;HRUN=4
NC_045512.2	1800	.	CA	C	122	PASS	DP=176;AF=0.028409;SB=1;DP4=75,96,3,2;INDEL;HRUN=4
NC_045512.2	3004	.	G	T	108	PASS	DP=815;AF=0.026994;SB=4;DP4=444,348,10,12
NC_045512.2	3037	.	C	T	25149	PASS	DP=787;AF=1.000000;SB=0;DP4=0,0,258,529
NC_045512.2	3376	.	T	C	948	PASS	DP=2746;AF=0.032775;SB=8;DP4=730,1922,31,59
NC_045512.2	3443	.	GC	G	1215	PASS	DP=2522;AF=0.021808;SB=2;DP4=627,1855,16,39;INDEL;HRUN=1
NC_045512.2	3944	.	C	T	249	PASS	DP=282;AF=0.063830;SB=0;DP4=120,142,9,9
NC_045512.2	4016	.	G	GA	180	PASS	DP=399;AF=0.020050;SB=0;DP4=75,316,1,7;INDEL;HRUN=4
NC_045512.2	4815	.	C	T	115	PASS	DP=504;AF=0.021825;SB=4;DP4=203,290,6,5
NC_045512.2	5044	.	G	GT	133	PASS	DP=130;AF=0.038462;SB=0;DP4=83,42,3,2;INDEL;HRUN=3
NC_045512.2	5674	.	T	C	1111	PASS	DP=2197;AF=0.044151;SB=4;DP4=1422,677,71,26
NC_045512.2	5859	.	AT	A	742	PASS	DP=1637;AF=0.020770;SB=4;DP4=439,1171,12,22;INDEL;HRUN=1
NC_045512.2	6286	.	C	T	49314	PASS	DP=3721;AF=0.998119;SB=0;DP4=3,1,2898,816
NC_045512.2	7262	.	C	T	110	PASS	DP=1187;AF=0.021904;SB=0;DP4=274,868,5,21
NC_045512.2	7654	.	AT	A	1579	PASS	DP=2847;AF=0.025290;SB=37;DP4=1305,1546,17,55;INDEL;HRUN=3
NC_045512.2	8562	.	TTAA	T	284	PASS	DP=546;AF=0.021978;SB=1;DP4=127,409,2,10;INDEL;HRUN=2
NC_045512.2	9745	.	C	T	49314	PASS	DP=2148;AF=0.998603;SB=0;DP4=0,1,291,1854
NC_045512.2	10112	.	G	T	951	PASS	DP=3079;AF=0.026307;SB=3;DP4=2332,666,66,15
NC_045512.2	10470	.	C	T	669	PASS	DP=2010;AF=0.034328;SB=1;DP4=1374,566,47,22
NC_045512.2	10528	.	T	C	298	PASS	DP=1835;AF=0.023433;SB=4;DP4=1138,650,31,12
NC_045512.2	10529	.	T	C	215	PASS	DP=1834;AF=0.020174;SB=0;DP4=1145,647,23,14
NC_045512.2	10594	.	CT	C	867	PASS	DP=1761;AF=0.022714;SB=5;DP4=781,944,14,26;INDEL;HRUN=4
NC_045512.2	10619	.	C	CA	1059	PASS	DP=2166;AF=0.021699;SB=2;DP4=657,1462,12,35;INDEL;HRUN=3
NC_045512.2	10619	.	C	A	501	PASS	DP=2166;AF=0.025392;SB=0;DP4=653,1458,16,39
NC_045512.2	10798	.	C	T	99	PASS	DP=416;AF=0.028846;SB=1;DP4=293,111,8,4
NC_045512.2	10820	.	C	T	82	PASS	DP=412;AF=0.024272;SB=0;DP4=285,115,7,3
NC_045512.2	10937	.	G	T	81	PASS	DP=446;AF=0.020179;SB=5;DP4=122,312,4,5
NC_045512.2	10939	.	T	C	69	PASS	DP=442;AF=0.020362;SB=0;DP4=122,311,2,7
NC_045512.2	12164	.	G	T	1601	PASS	DP=5611;AF=0.032615;SB=11;DP4=3334,2094,125,58
NC_045512.2	14202	.	GTC	G	822	PASS	DP=1704;AF=0.022300;SB=2;DP4=460,1210,12,26;INDEL;HRUN=1
NC_045512.2	14408	.	C	T	49314	PASS	DP=1965;AF=1.000000;SB=0;DP4=0,0,1093,872
NC_045512.2	14805	.	C	T	1513	PASS	DP=3775;AF=0.033113;SB=0;DP4=853,2797,30,95
NC_045512.2	15251	.	C	T	162	PASS	DP=810;AF=0.022222;SB=0;DP4=589,203,14,4
NC_045512.2	15317	.	T	C	229	PASS	DP=1013;AF=0.024679;SB=2;DP4=697,290,16,9
NC_045512.2	15965	.	G	GT	2812	PASS	DP=5799;AF=0.022418;SB=0;DP4=4056,1631,94,36;INDEL;HRUN=4
NC_045512.2	16167	.	TG	T	1313	PASS	DP=2724;AF=0.022026;SB=32;DP4=735,1937,5,55;INDEL;HRUN=1
NC_045512.2	16312	.	T	C	200	PASS	DP=646;AF=0.029412;SB=0;DP4=297,330,9,10
NC_045512.2	17352	.	C	T	3405	PASS	DP=7800;AF=0.035513;SB=5;DP4=1964,5555,80,197
NC_045512.2	17461	.	C	T	577	PASS	DP=2615;AF=0.022945;SB=2;DP4=1856,698,46,14
NC_045512.2	18441	.	CA	C	1336	PASS	DP=2828;AF=0.022631;SB=0;DP4=1558,1216,37,27;INDEL;HRUN=1
NC_045512.2	18486	.	C	G	798	PASS	DP=3332;AF=0.023709;SB=4;DP4=1676,1575,45,34
NC_045512.2	18490	.	C	T	995	PASS	DP=3342;AF=0.030820;SB=2;DP4=1664,1572,50,53
NC_045512.2	19086	.	G	T	244	PASS	DP=1004;AF=0.023904;SB=1;DP4=421,559,9,15
NC_045512.2	19662	.	C	CT	606	PASS	DP=1332;AF=0.020270;SB=0;DP4=1055,251,22,5;INDEL;HRUN=3
NC_045512.2	19751	.	A	G	181	PASS	DP=1526;AF=0.020970;SB=0;DP4=938,556,21,11
NC_045512.2	21627	.	CT	C	284	PASS	DP=312;AF=0.038462;SB=0;DP4=115,185,4,8;INDEL;HRUN=1
NC_045512.2	22176	.	C	T	120	PASS	DP=338;AF=0.032544;SB=1;DP4=164,162,5,6
NC_045512.2	22227	.	C	T	11129	PASS	DP=363;AF=0.991736;SB=0;DP4=0,0,111,249
NC_045512.2	22255	.	AG	A	268	PASS	DP=345;AF=0.031884;SB=1;DP4=97,237,4,7;INDEL;HRUN=2
NC_045512.2	22547	.	T	C	124	PASS	DP=540;AF=0.027778;SB=0;DP4=394,131,12,3
NC_045512.2	22549	.	T	C	121	PASS	DP=621;AF=0.020934;SB=4;DP4=463,145,8,5
NC_045512.2	22691	.	TTTA	T	909	PASS	DP=1454;AF=0.028198;SB=5;DP4=853,568,21,20;INDEL;HRUN=4
NC_045512.2	23029	.	CT	C	136	PASS	DP=276;AF=0.021739;SB=0;DP4=137,134,3,3;INDEL;HRUN=3
NC_045512.2	23145	.	A	AT	2642	PASS	DP=1952;AF=0.054816;SB=20;DP4=1464,383,96,11;INDEL;HRUN=5
NC_045512.2	23302	.	G	T	2001	PASS	DP=3593;AF=0.043139;SB=13;DP4=2094,1342,107,48
NC_045512.2	23385	.	T	C	243	PASS	DP=5164;AF=0.024206;SB=1;DP4=1467,3556,38,87
NC_045512.2	23403	.	A	G	49314	PASS	DP=5232;AF=0.999044;SB=0;DP4=1,2,1514,3713
NC_045512.2	23644	.	C	T	49314	PASS	DP=1617;AF=0.996289;SB=3;DP4=1,0,677,934
NC_045512.2	23921	.	C	T	172	PASS	DP=610;AF=0.026230;SB=1;DP4=448,146,13,3
NC_045512.2	23958	.	G	GT	398	PASS	DP=567;AF=0.031746;SB=0;DP4=332,221,10,8;INDEL;HRUN=4
NC_045512.2	24077	.	G	T	5458	PASS	DP=740;AF=0.300000;SB=4;DP4=147,371,71,151
NC_045512.2	24557	.	G	T	212	PASS	DP=778;AF=0.028278;SB=0;DP4=508,248,14,8
NC_045512.2	24643	.	T	A	186	PASS	DP=1145;AF=0.022707;SB=6;DP4=340,777,11,15
NC_045512.2	24664	.	TG	T	732	PASS	DP=1136;AF=0.027289;SB=0;DP4=341,773,10,21;INDEL;HRUN=2
NC_045512.2	24933	.	G	T	8534	PASS	DP=7381;AF=0.071264;SB=38;DP4=1128,5723,122,404
NC_045512.2	25826	.	ATTTTC	A	229	PASS	DP=337;AF=0.029674;SB=5;DP4=85,243,4,6;INDEL;HRUN=4
NC_045512.2	25878	.	T	C	12983	PASS	DP=388;AF=0.979381;SB=1;DP4=1,5,113,267
NC_045512.2	25879	.	G	A	13315	PASS	DP=386;AF=0.994819;SB=0;DP4=0,1,116,268
NC_045512.2	25881	.	A	T	13443	PASS	DP=385;AF=1.000000;SB=0;DP4=0,0,116,269
NC_045512.2	26439	.	G	C	316	PASS	DP=1574;AF=0.026684;SB=2;DP4=374,1156,12,30
NC_045512.2	26801	.	C	G	49314	PASS	DP=8799;AF=0.995681;SB=0;DP4=0,1,2809,5952
NC_045512.2	26915	.	AC	A	298	PASS	DP=390;AF=0.030769;SB=6;DP4=310,68,8,4;INDEL;HRUN=2
NC_045512.2	27944	.	C	T	40203	PASS	DP=1164;AF=1.000000;SB=0;DP4=0,0,706,458
NC_045512.2	28932	.	C	T	4852	PASS	DP=149;AF=0.993289;SB=0;DP4=0,1,36,112
NC_045512.2	29645	.	G	T	49314	PASS	DP=1524;AF=0.994094;SB=3;DP4=1,0,722,793
