# Supplementary material for: Rescuing low frequency variants within intra-host viral populations directly from Oxford Nanopore sequencing data
Source: Nat Commun. 2022 Mar 14;13:1321. doi: 10.1038/s41467-022-28852-1 (PMC8921239; doi:10.1038/s41467-022-28852-1)
Supplement: Supplementary file 4 — Source data [file 41467_2022_28852_MOESM4_ESM.zip › vcf_results/COVID/cross_patient/Illumina/ERR4970044.vcf]

##fileformat=VCFv4.0
##fileDate=20211117
##source=lofreq call --call-indels --no-default-filter -f NC_045512.2.fasta --no-default-filter -r NC_045512.2:1-233 -o /tmp/lofreq2_call_parallel9rah6ehl/0.vcf.gz output/cross_patient/illumina/indel_bam_files/ERR4970044_sort.bam
##reference=NC_045512.2.fasta
##INFO=<ID=DP,Number=1,Type=Integer,Description="Raw Depth">
##INFO=<ID=AF,Number=1,Type=Float,Description="Allele Frequency">
##INFO=<ID=SB,Number=1,Type=Integer,Description="Phred-scaled strand bias at this position">
##INFO=<ID=DP4,Number=4,Type=Integer,Description="Counts for ref-forward bases, ref-reverse, alt-forward and alt-reverse bases">
##INFO=<ID=INDEL,Number=0,Type=Flag,Description="Indicates that the variant is an INDEL.">
##INFO=<ID=CONSVAR,Number=0,Type=Flag,Description="Indicates that the variant is a consensus variant (as opposed to a low frequency variant).">
##INFO=<ID=HRUN,Number=1,Type=Integer,Description="Homopolymer length to the right of report indel position">
##FILTER=<ID=min_snvqual_45,Description="Minimum SNV Quality (Phred) 45">
##FILTER=<ID=min_indelqual_29,Description="Minimum Indel Quality (Phred) 29">
##FILTER=<ID=min_snvqual_69,Description="Minimum SNV Quality (Phred) 69">
##FILTER=<ID=min_indelqual_54,Description="Minimum Indel Quality (Phred) 54">
##FILTER=<ID=min_af_0.020000,Description="Minimum allele frequency 0.020000">
##FILTER=<ID=min_dp_100,Description="Minimum Coverage 100">
##FILTER=<ID=sb_fdr,Description="Strand-Bias Multiple Testing Correction: fdr corr. pvalue > 0.010000">
#CHROM	POS	ID	REF	ALT	QUAL	FILTER	INFO
NC_045512.2	241	.	C	T	32382	PASS	DP=1018;AF=0.989195;SB=3;DP4=4,2,456,551
NC_045512.2	505	.	T	C	45480	PASS	DP=1400;AF=0.996429;SB=0;DP4=1,1,770,625
NC_045512.2	872	.	G	T	47118	PASS	DP=1426;AF=0.995792;SB=0;DP4=0,1,486,934
NC_045512.2	3037	.	C	T	38026	PASS	DP=1177;AF=0.996602;SB=5;DP4=1,0,369,804
NC_045512.2	3261	.	C	T	49314	PASS	DP=1957;AF=1.000000;SB=0;DP4=0,0,1389,568
NC_045512.2	5743	.	G	C	1785	PASS	DP=2125;AF=0.061176;SB=114;DP4=1046,949,28,102
NC_045512.2	5744	.	T	C	739	PASS	DP=2140;AF=0.061215;SB=111;DP4=1041,966,28,103
NC_045512.2	7783	.	T	C	41325	PASS	DP=1234;AF=0.998379;SB=0;DP4=0,0,933,299
NC_045512.2	14408	.	C	T	33523	PASS	DP=988;AF=0.990891;SB=0;DP4=3,2,554,425
NC_045512.2	15965	.	G	GT	2774	PASS	DP=3301;AF=0.035747;SB=3;DP4=2227,962,78,40;INDEL;HRUN=4
NC_045512.2	15984	.	A	T	49314	PASS	DP=3294;AF=0.997875;SB=2;DP4=3,0,2242,1045
NC_045512.2	20946	.	C	T	49314	PASS	DP=2740;AF=0.997445;SB=0;DP4=4,2,1780,953
NC_045512.2	22075	.	C	T	25730	PASS	DP=763;AF=0.994758;SB=0;DP4=1,0,474,285
NC_045512.2	22131	.	G	T	17402	PASS	DP=518;AF=0.996139;SB=3;DP4=1,0,257,259
NC_045512.2	23403	.	A	G	49314	PASS	DP=2682;AF=0.999627;SB=0;DP4=0,0,831,1850
NC_045512.2	25552	.	G	T	49314	PASS	DP=1839;AF=0.995650;SB=0;DP4=0,0,489,1342
NC_045512.2	27945	.	C	T	16234	PASS	DP=476;AF=0.997899;SB=3;DP4=0,1,282,193
NC_045512.2	28221	.	G	T	40113	PASS	DP=1180;AF=0.999153;SB=0;DP4=0,0,868,311
NC_045512.2	28881	.	G	A	28467	PASS	DP=866;AF=0.990762;SB=0;DP4=1,1,392,466
NC_045512.2	28882	.	G	A	28104	PASS	DP=865;AF=0.994220;SB=0;DP4=1,2,395,465
NC_045512.2	28883	.	G	C	29957	PASS	DP=873;AF=0.996564;SB=0;DP4=0,0,400,470
NC_045512.2	29717	.	G	A	43022	PASS	DP=1339;AF=0.997013;SB=0;DP4=1,2,455,880
NC_045512.2	29750	.	C	T	44441	PASS	DP=1294;AF=0.996909;SB=0;DP4=1,2,397,893
