# Supplementary material for: Rescuing low frequency variants within intra-host viral populations directly from Oxford Nanopore sequencing data
Source: Nat Commun. 2022 Mar 14;13:1321. doi: 10.1038/s41467-022-28852-1 (PMC8921239; doi:10.1038/s41467-022-28852-1)
Supplement: Supplementary file 4 — Source data [file 41467_2022_28852_MOESM4_ESM.zip › vcf_results/COVID/cross_patient/Illumina/ERR4970045.vcf]

##fileformat=VCFv4.0
##fileDate=20211117
##source=lofreq call --call-indels --no-default-filter -f NC_045512.2.fasta --no-default-filter -r NC_045512.2:1-233 -o /tmp/lofreq2_call_parallel9dotgw5q/0.vcf.gz output/cross_patient/illumina/indel_bam_files/ERR4970045_sort.bam
##reference=NC_045512.2.fasta
##INFO=<ID=DP,Number=1,Type=Integer,Description="Raw Depth">
##INFO=<ID=AF,Number=1,Type=Float,Description="Allele Frequency">
##INFO=<ID=SB,Number=1,Type=Integer,Description="Phred-scaled strand bias at this position">
##INFO=<ID=DP4,Number=4,Type=Integer,Description="Counts for ref-forward bases, ref-reverse, alt-forward and alt-reverse bases">
##INFO=<ID=INDEL,Number=0,Type=Flag,Description="Indicates that the variant is an INDEL.">
##INFO=<ID=CONSVAR,Number=0,Type=Flag,Description="Indicates that the variant is a consensus variant (as opposed to a low frequency variant).">
##INFO=<ID=HRUN,Number=1,Type=Integer,Description="Homopolymer length to the right of report indel position">
##FILTER=<ID=min_snvqual_46,Description="Minimum SNV Quality (Phred) 46">
##FILTER=<ID=min_indelqual_32,Description="Minimum Indel Quality (Phred) 32">
##FILTER=<ID=min_snvqual_69,Description="Minimum SNV Quality (Phred) 69">
##FILTER=<ID=min_indelqual_57,Description="Minimum Indel Quality (Phred) 57">
##FILTER=<ID=min_af_0.020000,Description="Minimum allele frequency 0.020000">
##FILTER=<ID=min_dp_100,Description="Minimum Coverage 100">
##FILTER=<ID=sb_fdr,Description="Strand-Bias Multiple Testing Correction: fdr corr. pvalue > 0.010000">
#CHROM	POS	ID	REF	ALT	QUAL	FILTER	INFO
NC_045512.2	204	.	G	T	42466	PASS	DP=1256;AF=0.996815;SB=0;DP4=1,0,933,319
NC_045512.2	241	.	C	T	49314	PASS	DP=2002;AF=0.993007;SB=6;DP4=1,5,891,1097
NC_045512.2	445	.	T	C	49314	PASS	DP=2799;AF=0.999643;SB=0;DP4=1,0,2083,715
NC_045512.2	3037	.	C	T	49314	PASS	DP=4094;AF=0.993405;SB=8;DP4=5,4,1248,2819
NC_045512.2	5743	.	G	C	1634	PASS	DP=3147;AF=0.042262;SB=99;DP4=1578,1433,32,101
NC_045512.2	5744	.	T	C	550	PASS	DP=3188;AF=0.042660;SB=102;DP4=1576,1475,32,104
NC_045512.2	6286	.	C	T	49314	PASS	DP=15572;AF=0.997881;SB=0;DP4=14,4,12118,3421
NC_045512.2	6807	.	C	T	49314	PASS	DP=5787;AF=0.996026;SB=3;DP4=1,5,2088,3676
NC_045512.2	7926	.	C	T	49314	PASS	DP=3473;AF=0.998272;SB=4;DP4=1,1,767,2700
NC_045512.2	9745	.	C	T	49314	PASS	DP=9427;AF=0.998727;SB=2;DP4=1,7,973,8442
NC_045512.2	14408	.	C	T	49314	PASS	DP=2244;AF=0.994652;SB=7;DP4=0,2,1248,984
NC_045512.2	22227	.	C	T	41328	PASS	DP=1315;AF=0.995437;SB=0;DP4=0,1,382,927
NC_045512.2	23403	.	A	G	49314	PASS	DP=5393;AF=0.998702;SB=0;DP4=0,1,1646,3740
NC_045512.2	26801	.	C	G	49314	PASS	DP=8387;AF=0.989031;SB=0;DP4=0,0,2650,5645
NC_045512.2	27944	.	C	T	49314	PASS	DP=1585;AF=0.998738;SB=0;DP4=1,0,934,649
NC_045512.2	28932	.	C	T	49314	PASS	DP=1740;AF=0.995977;SB=2;DP4=1,1,572,1161
NC_045512.2	29645	.	G	T	49314	PASS	DP=8767;AF=0.995894;SB=3;DP4=4,2,3960,4771
