# Supplementary material for: Rescuing low frequency variants within intra-host viral populations directly from Oxford Nanopore sequencing data
Source: Nat Commun. 2022 Mar 14;13:1321. doi: 10.1038/s41467-022-28852-1 (PMC8921239; doi:10.1038/s41467-022-28852-1)
Supplement: Supplementary file 4 — Source data [file 41467_2022_28852_MOESM4_ESM.zip › vcf_results/COVID/cross_patient/Illumina/ERR4970046.vcf]

##fileformat=VCFv4.0
##fileDate=20211117
##source=lofreq call --call-indels --no-default-filter -f NC_045512.2.fasta --no-default-filter -r NC_045512.2:1-233 -o /tmp/lofreq2_call_parallel9gx5g18f/0.vcf.gz output/cross_patient/illumina/indel_bam_files/ERR4970046_sort.bam
##reference=NC_045512.2.fasta
##INFO=<ID=DP,Number=1,Type=Integer,Description="Raw Depth">
##INFO=<ID=AF,Number=1,Type=Float,Description="Allele Frequency">
##INFO=<ID=SB,Number=1,Type=Integer,Description="Phred-scaled strand bias at this position">
##INFO=<ID=DP4,Number=4,Type=Integer,Description="Counts for ref-forward bases, ref-reverse, alt-forward and alt-reverse bases">
##INFO=<ID=INDEL,Number=0,Type=Flag,Description="Indicates that the variant is an INDEL.">
##INFO=<ID=CONSVAR,Number=0,Type=Flag,Description="Indicates that the variant is a consensus variant (as opposed to a low frequency variant).">
##INFO=<ID=HRUN,Number=1,Type=Integer,Description="Homopolymer length to the right of report indel position">
##FILTER=<ID=min_snvqual_45,Description="Minimum SNV Quality (Phred) 45">
##FILTER=<ID=min_indelqual_27,Description="Minimum Indel Quality (Phred) 27">
##FILTER=<ID=min_snvqual_69,Description="Minimum SNV Quality (Phred) 69">
##FILTER=<ID=min_indelqual_56,Description="Minimum Indel Quality (Phred) 56">
##FILTER=<ID=min_af_0.020000,Description="Minimum allele frequency 0.020000">
##FILTER=<ID=min_dp_100,Description="Minimum Coverage 100">
##FILTER=<ID=sb_fdr,Description="Strand-Bias Multiple Testing Correction: fdr corr. pvalue > 0.010000">
#CHROM	POS	ID	REF	ALT	QUAL	FILTER	INFO
NC_045512.2	106	.	C	T	30743	PASS	DP=882;AF=0.998866;SB=0;DP4=1,0,640,241
NC_045512.2	204	.	G	T	27193	PASS	DP=802;AF=0.998753;SB=0;DP4=0,0,605,196
NC_045512.2	241	.	C	T	40929	PASS	DP=1269;AF=0.994484;SB=0;DP4=0,0,561,701
NC_045512.2	445	.	T	C	49314	PASS	DP=2065;AF=0.999516;SB=0;DP4=0,0,1550,514
NC_045512.2	558	.	G	T	279	PASS	DP=1804;AF=0.021064;SB=3;DP4=796,966,20,18
NC_045512.2	1121	.	C	T	49314	PASS	DP=2038;AF=0.997547;SB=0;DP4=2,1,1169,864
NC_045512.2	3037	.	C	T	49314	PASS	DP=1731;AF=0.992490;SB=1;DP4=2,3,531,1187
NC_045512.2	5743	.	G	C	876	PASS	DP=2078;AF=0.038017;SB=88;DP4=1030,963,14,65
NC_045512.2	5744	.	T	C	263	PASS	DP=2098;AF=0.037655;SB=85;DP4=1029,985,14,65
NC_045512.2	6286	.	C	T	49314	PASS	DP=11258;AF=0.998046;SB=0;DP4=7,2,8781,2455
NC_045512.2	6807	.	C	T	49314	PASS	DP=3544;AF=0.996332;SB=2;DP4=2,1,1425,2106
NC_045512.2	7926	.	C	T	49314	PASS	DP=1755;AF=0.997151;SB=0;DP4=0,1,406,1344
NC_045512.2	9745	.	C	T	49314	PASS	DP=6593;AF=0.998787;SB=0;DP4=0,4,706,5879
NC_045512.2	10423	.	T	C	1556	PASS	DP=4731;AF=0.029592;SB=12;DP4=2169,2419,78,62
NC_045512.2	14408	.	C	T	49314	PASS	DP=1473;AF=0.998642;SB=0;DP4=0,0,838,633
NC_045512.2	18298	.	A	G	28347	PASS	DP=4366;AF=0.271645;SB=1;DP4=1592,1579,588,598
NC_045512.2	22227	.	C	T	29642	PASS	DP=949;AF=0.997892;SB=2;DP4=1,1,297,650
NC_045512.2	23403	.	A	G	49314	PASS	DP=4115;AF=0.997813;SB=0;DP4=0,1,1316,2790
NC_045512.2	24933	.	G	T	1352	PASS	DP=4081;AF=0.028179;SB=12;DP4=690,3269,28,87
NC_045512.2	25578	.	C	T	1286	PASS	DP=2866;AF=0.036288;SB=1;DP4=743,2017,30,74
NC_045512.2	26801	.	C	G	49314	PASS	DP=5451;AF=0.995781;SB=0;DP4=0,0,1797,3631
NC_045512.2	27944	.	C	T	27349	PASS	DP=794;AF=0.997481;SB=0;DP4=1,1,487,305
NC_045512.2	28932	.	C	T	49314	PASS	DP=2847;AF=0.995785;SB=0;DP4=1,3,1075,1760
NC_045512.2	29645	.	G	T	49314	PASS	DP=4504;AF=0.996892;SB=0;DP4=0,0,1785,2705
