# Supplementary material for: Rescuing low frequency variants within intra-host viral populations directly from Oxford Nanopore sequencing data
Source: Nat Commun. 2022 Mar 14;13:1321. doi: 10.1038/s41467-022-28852-1 (PMC8921239; doi:10.1038/s41467-022-28852-1)
Supplement: Supplementary file 4 — Source data [file 41467_2022_28852_MOESM4_ESM.zip › vcf_results/COVID/cross_patient/Illumina/ERR4970047.vcf]

##fileformat=VCFv4.0
##fileDate=20211117
##source=lofreq call --call-indels --no-default-filter -f NC_045512.2.fasta --no-default-filter -r NC_045512.2:1-233 -o /tmp/lofreq2_call_parallel2rz1uh24/0.vcf.gz output/cross_patient/illumina/indel_bam_files/ERR4970047_sort.bam
##reference=NC_045512.2.fasta
##INFO=<ID=DP,Number=1,Type=Integer,Description="Raw Depth">
##INFO=<ID=AF,Number=1,Type=Float,Description="Allele Frequency">
##INFO=<ID=SB,Number=1,Type=Integer,Description="Phred-scaled strand bias at this position">
##INFO=<ID=DP4,Number=4,Type=Integer,Description="Counts for ref-forward bases, ref-reverse, alt-forward and alt-reverse bases">
##INFO=<ID=INDEL,Number=0,Type=Flag,Description="Indicates that the variant is an INDEL.">
##INFO=<ID=CONSVAR,Number=0,Type=Flag,Description="Indicates that the variant is a consensus variant (as opposed to a low frequency variant).">
##INFO=<ID=HRUN,Number=1,Type=Integer,Description="Homopolymer length to the right of report indel position">
##FILTER=<ID=min_snvqual_45,Description="Minimum SNV Quality (Phred) 45">
##FILTER=<ID=min_indelqual_28,Description="Minimum Indel Quality (Phred) 28">
##FILTER=<ID=min_snvqual_69,Description="Minimum SNV Quality (Phred) 69">
##FILTER=<ID=min_indelqual_55,Description="Minimum Indel Quality (Phred) 55">
##FILTER=<ID=min_af_0.020000,Description="Minimum allele frequency 0.020000">
##FILTER=<ID=min_dp_100,Description="Minimum Coverage 100">
##FILTER=<ID=sb_fdr,Description="Strand-Bias Multiple Testing Correction: fdr corr. pvalue > 0.010000">
#CHROM	POS	ID	REF	ALT	QUAL	FILTER	INFO
NC_045512.2	204	.	G	T	30395	PASS	DP=891;AF=1.000000;SB=0;DP4=0,0,653,238
NC_045512.2	241	.	C	T	44589	PASS	DP=1404;AF=0.991453;SB=0;DP4=3,3,628,764
NC_045512.2	445	.	T	C	17822	PASS	DP=514;AF=0.992218;SB=0;DP4=0,0,362,148
NC_045512.2	1379	.	G	A	21464	PASS	DP=699;AF=0.991416;SB=0;DP4=3,1,474,219
NC_045512.2	3037	.	C	T	48796	PASS	DP=1529;AF=0.993460;SB=4;DP4=3,3,480,1039
NC_045512.2	5743	.	G	C	407	PASS	DP=2426;AF=0.020610;SB=33;DP4=1211,1163,13,37
NC_045512.2	6286	.	C	T	49314	PASS	DP=7526;AF=0.997475;SB=0;DP4=11,3,5846,1661
NC_045512.2	6696	.	C	CT	1414	PASS	DP=3170;AF=0.020505;SB=3;DP4=1433,1695,33,32;INDEL;HRUN=4
NC_045512.2	9300	.	G	A	49314	PASS	DP=2384;AF=0.828859;SB=0;DP4=320,84,1557,419
NC_045512.2	14408	.	C	T	49314	PASS	DP=1548;AF=0.998062;SB=0;DP4=0,0,878,667
NC_045512.2	21614	.	C	T	49314	PASS	DP=1869;AF=0.998395;SB=0;DP4=1,2,748,1118
NC_045512.2	21998	.	C	T	42700	PASS	DP=1261;AF=0.999207;SB=0;DP4=0,0,490,770
NC_045512.2	22227	.	C	T	24694	PASS	DP=796;AF=0.994975;SB=2;DP4=1,1,246,546
NC_045512.2	23403	.	A	G	49314	PASS	DP=4084;AF=0.998776;SB=0;DP4=1,3,1268,2811
NC_045512.2	24334	.	C	T	49314	PASS	DP=2683;AF=0.998509;SB=0;DP4=0,2,821,1858
NC_045512.2	26801	.	C	G	49314	PASS	DP=5344;AF=0.989334;SB=0;DP4=0,0,1802,3485
NC_045512.2	27944	.	C	T	37947	PASS	DP=1098;AF=0.996357;SB=1;DP4=3,1,642,452
NC_045512.2	28932	.	C	T	26104	PASS	DP=797;AF=0.992472;SB=0;DP4=1,2,265,526
NC_045512.2	29645	.	G	T	49314	PASS	DP=3581;AF=0.996928;SB=6;DP4=2,0,1609,1961
