# Supplementary material for: Rescuing low frequency variants within intra-host viral populations directly from Oxford Nanopore sequencing data
Source: Nat Commun. 2022 Mar 14;13:1321. doi: 10.1038/s41467-022-28852-1 (PMC8921239; doi:10.1038/s41467-022-28852-1)
Supplement: Supplementary file 4 — Source data [file 41467_2022_28852_MOESM4_ESM.zip › vcf_results/COVID/cross_patient/Illumina/ERR4970048.vcf]

##fileformat=VCFv4.0
##fileDate=20211117
##source=lofreq call --call-indels --no-default-filter -f NC_045512.2.fasta --no-default-filter -r NC_045512.2:1-233 -o /tmp/lofreq2_call_parallell952z8f2/0.vcf.gz output/cross_patient/illumina/indel_bam_files/ERR4970048_sort.bam
##reference=NC_045512.2.fasta
##INFO=<ID=DP,Number=1,Type=Integer,Description="Raw Depth">
##INFO=<ID=AF,Number=1,Type=Float,Description="Allele Frequency">
##INFO=<ID=SB,Number=1,Type=Integer,Description="Phred-scaled strand bias at this position">
##INFO=<ID=DP4,Number=4,Type=Integer,Description="Counts for ref-forward bases, ref-reverse, alt-forward and alt-reverse bases">
##INFO=<ID=INDEL,Number=0,Type=Flag,Description="Indicates that the variant is an INDEL.">
##INFO=<ID=CONSVAR,Number=0,Type=Flag,Description="Indicates that the variant is a consensus variant (as opposed to a low frequency variant).">
##INFO=<ID=HRUN,Number=1,Type=Integer,Description="Homopolymer length to the right of report indel position">
##FILTER=<ID=min_snvqual_44,Description="Minimum SNV Quality (Phred) 44">
##FILTER=<ID=min_indelqual_24,Description="Minimum Indel Quality (Phred) 24">
##FILTER=<ID=min_snvqual_69,Description="Minimum SNV Quality (Phred) 69">
##FILTER=<ID=min_indelqual_56,Description="Minimum Indel Quality (Phred) 56">
##FILTER=<ID=min_af_0.020000,Description="Minimum allele frequency 0.020000">
##FILTER=<ID=min_dp_100,Description="Minimum Coverage 100">
##FILTER=<ID=sb_fdr,Description="Strand-Bias Multiple Testing Correction: fdr corr. pvalue > 0.010000">
#CHROM	POS	ID	REF	ALT	QUAL	FILTER	INFO
NC_045512.2	241	.	C	T	23596	PASS	DP=735;AF=0.994558;SB=0;DP4=0,0,334,397
NC_045512.2	245	.	C	T	173	PASS	DP=749;AF=0.040053;SB=3;DP4=324,391,16,14
NC_045512.2	445	.	T	C	471	PASS	DP=3182;AF=0.027027;SB=0;DP4=2355,734,67,19
NC_045512.2	1513	.	C	T	208	PASS	DP=874;AF=0.030892;SB=1;DP4=281,564,10,17
NC_045512.2	2659	.	G	T	49314	PASS	DP=2262;AF=0.957560;SB=3;DP4=61,30,1526,640
NC_045512.2	3037	.	C	T	49314	PASS	DP=5413;AF=0.996305;SB=4;DP4=3,3,1710,3683
NC_045512.2	5743	.	G	C	691	PASS	DP=1118;AF=0.046512;SB=55;DP4=560,505,10,42
NC_045512.2	5744	.	T	C	228	PASS	DP=1129;AF=0.046058;SB=55;DP4=560,517,10,42
NC_045512.2	5765	.	G	A	111	PASS	DP=917;AF=0.020720;SB=14;DP4=415,481,4,15
NC_045512.2	6286	.	C	T	1424	PASS	DP=5491;AF=0.030413;SB=1;DP4=4160,1152,128,39
NC_045512.2	14408	.	C	T	49314	PASS	DP=1712;AF=0.998248;SB=0;DP4=1,0,924,785
NC_045512.2	18877	.	C	T	49314	PASS	DP=7330;AF=0.954297;SB=13;DP4=119,204,2198,4797
NC_045512.2	20302	.	G	A	700	PASS	DP=956;AF=0.056485;SB=0;DP4=718,182,43,11
NC_045512.2	22918	.	G	T	42403	PASS	DP=1331;AF=0.960932;SB=5;DP4=41,8,978,301
NC_045512.2	23403	.	A	G	49314	PASS	DP=1699;AF=0.997646;SB=0;DP4=0,0,506,1189
NC_045512.2	25563	.	G	T	49314	PASS	DP=3310;AF=0.964350;SB=1;DP4=28,87,846,2346
NC_045512.2	25947	.	G	C	49314	PASS	DP=3417;AF=0.944103;SB=84;DP4=58,128,1724,1502
NC_045512.2	26062	.	G	T	49314	PASS	DP=4956;AF=0.945521;SB=48;DP4=169,84,3699,987
NC_045512.2	26735	.	C	T	49314	PASS	DP=3935;AF=0.940025;SB=21;DP4=129,104,2379,1320
NC_045512.2	26801	.	C	G	4824	PASS	DP=6536;AF=0.052173;SB=12;DP4=2146,4022,101,240
NC_045512.2	28001	.	G	T	868	PASS	DP=1679;AF=0.041096;SB=3;DP4=433,1176,21,48
NC_045512.2	28854	.	C	T	16730	PASS	DP=515;AF=0.970874;SB=2;DP4=5,10,206,294
NC_045512.2	28932	.	C	T	228	PASS	DP=707;AF=0.031117;SB=0;DP4=210,474,7,15
