# Supplementary material for: Rescuing low frequency variants within intra-host viral populations directly from Oxford Nanopore sequencing data
Source: Nat Commun. 2022 Mar 14;13:1321. doi: 10.1038/s41467-022-28852-1 (PMC8921239; doi:10.1038/s41467-022-28852-1)
Supplement: Supplementary file 4 — Source data [file 41467_2022_28852_MOESM4_ESM.zip › vcf_results/COVID/cross_patient/Illumina/ERR4970049.vcf]

##fileformat=VCFv4.0
##fileDate=20211117
##source=lofreq call --call-indels --no-default-filter -f NC_045512.2.fasta --no-default-filter -r NC_045512.2:1-233 -o /tmp/lofreq2_call_parallel104s4dmt/0.vcf.gz output/cross_patient/illumina/indel_bam_files/ERR4970049_sort.bam
##reference=NC_045512.2.fasta
##INFO=<ID=DP,Number=1,Type=Integer,Description="Raw Depth">
##INFO=<ID=AF,Number=1,Type=Float,Description="Allele Frequency">
##INFO=<ID=SB,Number=1,Type=Integer,Description="Phred-scaled strand bias at this position">
##INFO=<ID=DP4,Number=4,Type=Integer,Description="Counts for ref-forward bases, ref-reverse, alt-forward and alt-reverse bases">
##INFO=<ID=INDEL,Number=0,Type=Flag,Description="Indicates that the variant is an INDEL.">
##INFO=<ID=CONSVAR,Number=0,Type=Flag,Description="Indicates that the variant is a consensus variant (as opposed to a low frequency variant).">
##INFO=<ID=HRUN,Number=1,Type=Integer,Description="Homopolymer length to the right of report indel position">
##FILTER=<ID=min_snvqual_45,Description="Minimum SNV Quality (Phred) 45">
##FILTER=<ID=min_indelqual_30,Description="Minimum Indel Quality (Phred) 30">
##FILTER=<ID=min_snvqual_69,Description="Minimum SNV Quality (Phred) 69">
##FILTER=<ID=min_indelqual_57,Description="Minimum Indel Quality (Phred) 57">
##FILTER=<ID=min_af_0.020000,Description="Minimum allele frequency 0.020000">
##FILTER=<ID=min_dp_100,Description="Minimum Coverage 100">
##FILTER=<ID=sb_fdr,Description="Strand-Bias Multiple Testing Correction: fdr corr. pvalue > 0.010000">
#CHROM	POS	ID	REF	ALT	QUAL	FILTER	INFO
NC_045512.2	204	.	G	T	19270	PASS	DP=573;AF=0.996510;SB=0;DP4=0,0,432,139
NC_045512.2	241	.	C	T	30070	PASS	DP=953;AF=0.989507;SB=0;DP4=1,1,416,527
NC_045512.2	445	.	T	C	49314	PASS	DP=1789;AF=0.998323;SB=0;DP4=2,0,1329,457
NC_045512.2	558	.	G	T	591	PASS	DP=1528;AF=0.037958;SB=4;DP4=662,807,30,28
NC_045512.2	2036	.	G	T	186	PASS	DP=1044;AF=0.022989;SB=0;DP4=613,407,14,10
NC_045512.2	3037	.	C	T	49314	PASS	DP=2667;AF=0.993626;SB=0;DP4=2,5,817,1833
NC_045512.2	3564	.	G	T	268	PASS	DP=820;AF=0.032927;SB=0;DP4=574,215,19,8
NC_045512.2	5743	.	G	C	476	PASS	DP=1973;AF=0.025849;SB=63;DP4=1021,899,9,42
NC_045512.2	5744	.	T	C	117	PASS	DP=1994;AF=0.025577;SB=55;DP4=1021,922,10,41
NC_045512.2	6040	.	C	T	49314	PASS	DP=1483;AF=0.996628;SB=0;DP4=2,1,750,728
NC_045512.2	6286	.	C	T	49314	PASS	DP=8231;AF=0.998056;SB=0;DP4=9,2,6461,1754
NC_045512.2	14408	.	C	T	49314	PASS	DP=2049;AF=0.996096;SB=2;DP4=1,2,1162,879
NC_045512.2	15965	.	G	GT	4517	PASS	DP=5619;AF=0.034526;SB=4;DP4=3890,1543,133,61;INDEL;HRUN=4
NC_045512.2	17822	.	C	T	276	PASS	DP=1808;AF=0.023230;SB=0;DP4=1165,598,27,15
NC_045512.2	21614	.	C	T	49314	PASS	DP=2983;AF=0.998324;SB=0;DP4=0,1,1172,1806
NC_045512.2	22227	.	C	T	28056	PASS	DP=899;AF=0.996663;SB=0;DP4=0,1,276,620
NC_045512.2	23403	.	A	G	49314	PASS	DP=4343;AF=0.997697;SB=0;DP4=0,1,1278,3055
NC_045512.2	24933	.	G	T	2168	PASS	DP=5743;AF=0.033432;SB=6;DP4=961,4586,40,152
NC_045512.2	26801	.	C	T	49314	PASS	DP=7899;AF=0.988986;SB=2;DP4=4,6,2431,5381
NC_045512.2	27870	.	G	T	49314	PASS	DP=1848;AF=0.998918;SB=0;DP4=0,0,1409,437
NC_045512.2	27944	.	C	T	49314	PASS	DP=2092;AF=0.996176;SB=4;DP4=2,3,1257,827
NC_045512.2	28932	.	C	T	49314	PASS	DP=1629;AF=0.993247;SB=1;DP4=2,3,516,1102
NC_045512.2	29645	.	G	T	49314	PASS	DP=6947;AF=0.996257;SB=0;DP4=0,1,3253,3668
NC_045512.2	29732	.	CCGAGGCCACGCGGAGTACGAT	C	2855	PASS	DP=4204;AF=0.028069;SB=8;DP4=1320,2784,30,88;INDEL;HRUN=2
