# Supplementary material for: Rescuing low frequency variants within intra-host viral populations directly from Oxford Nanopore sequencing data
Source: Nat Commun. 2022 Mar 14;13:1321. doi: 10.1038/s41467-022-28852-1 (PMC8921239; doi:10.1038/s41467-022-28852-1)
Supplement: Supplementary file 4 — Source data [file 41467_2022_28852_MOESM4_ESM.zip › vcf_results/COVID/cross_patient/Illumina/ERR4970050.vcf]

##fileformat=VCFv4.0
##fileDate=20211117
##source=lofreq call --call-indels --no-default-filter -f NC_045512.2.fasta --no-default-filter -r NC_045512.2:1-233 -o /tmp/lofreq2_call_parallelr0iudvsh/0.vcf.gz output/cross_patient/illumina/indel_bam_files/ERR4970050_sort.bam
##reference=NC_045512.2.fasta
##INFO=<ID=DP,Number=1,Type=Integer,Description="Raw Depth">
##INFO=<ID=AF,Number=1,Type=Float,Description="Allele Frequency">
##INFO=<ID=SB,Number=1,Type=Integer,Description="Phred-scaled strand bias at this position">
##INFO=<ID=DP4,Number=4,Type=Integer,Description="Counts for ref-forward bases, ref-reverse, alt-forward and alt-reverse bases">
##INFO=<ID=INDEL,Number=0,Type=Flag,Description="Indicates that the variant is an INDEL.">
##INFO=<ID=CONSVAR,Number=0,Type=Flag,Description="Indicates that the variant is a consensus variant (as opposed to a low frequency variant).">
##INFO=<ID=HRUN,Number=1,Type=Integer,Description="Homopolymer length to the right of report indel position">
##FILTER=<ID=min_snvqual_46,Description="Minimum SNV Quality (Phred) 46">
##FILTER=<ID=min_indelqual_27,Description="Minimum Indel Quality (Phred) 27">
##FILTER=<ID=min_snvqual_69,Description="Minimum SNV Quality (Phred) 69">
##FILTER=<ID=min_indelqual_54,Description="Minimum Indel Quality (Phred) 54">
##FILTER=<ID=min_af_0.020000,Description="Minimum allele frequency 0.020000">
##FILTER=<ID=min_dp_100,Description="Minimum Coverage 100">
##FILTER=<ID=sb_fdr,Description="Strand-Bias Multiple Testing Correction: fdr corr. pvalue > 0.010000">
#CHROM	POS	ID	REF	ALT	QUAL	FILTER	INFO
NC_045512.2	241	.	C	T	49314	PASS	DP=2510;AF=0.990837;SB=0;DP4=3,4,1142,1345
NC_045512.2	445	.	T	C	19623	PASS	DP=564;AF=0.998227;SB=0;DP4=1,0,425,138
NC_045512.2	1513	.	C	T	26637	PASS	DP=815;AF=0.992638;SB=1;DP4=2,3,246,563
NC_045512.2	3037	.	C	T	49314	PASS	DP=2052;AF=0.997563;SB=0;DP4=0,0,661,1386
NC_045512.2	5743	.	G	C	636	PASS	DP=3615;AF=0.021300;SB=58;DP4=1740,1795,17,60
NC_045512.2	5744	.	T	C	120	PASS	DP=3652;AF=0.021358;SB=52;DP4=1737,1834,18,60
NC_045512.2	6286	.	C	T	49314	PASS	DP=7498;AF=0.998266;SB=0;DP4=3,1,5909,1576
NC_045512.2	6696	.	C	CT	3204	PASS	DP=6286;AF=0.023226;SB=0;DP4=2959,3210,71,75;INDEL;HRUN=4
NC_045512.2	11747	.	C	T	49314	PASS	DP=4735;AF=0.997888;SB=0;DP4=3,5,1799,2926
NC_045512.2	14408	.	C	T	49314	PASS	DP=3145;AF=0.993005;SB=0;DP4=1,1,1692,1431
NC_045512.2	22227	.	C	T	27213	PASS	DP=866;AF=0.993072;SB=2;DP4=1,1,259,601
NC_045512.2	22713	.	C	T	258	PASS	DP=1639;AF=0.020744;SB=18;DP4=771,833,9,25
NC_045512.2	23403	.	A	G	49314	PASS	DP=7045;AF=0.998864;SB=6;DP4=2,1,2099,4938
NC_045512.2	23481	.	C	T	2440	PASS	DP=7436;AF=0.039537;SB=121;DP4=2825,4285,58,236
NC_045512.2	26801	.	C	G	49314	PASS	DP=11769;AF=0.998046;SB=0;DP4=1,3,3716,8030
NC_045512.2	28932	.	C	T	33539	PASS	DP=1015;AF=0.997044;SB=0;DP4=0,2,295,717
NC_045512.2	29645	.	G	T	49314	PASS	DP=4317;AF=0.993514;SB=9;DP4=5,1,2009,2280
NC_045512.2	29751	.	G	T	49314	PASS	DP=2325;AF=0.998280;SB=0;DP4=0,1,625,1696
