# Supplementary material for: Rescuing low frequency variants within intra-host viral populations directly from Oxford Nanopore sequencing data
Source: Nat Commun. 2022 Mar 14;13:1321. doi: 10.1038/s41467-022-28852-1 (PMC8921239; doi:10.1038/s41467-022-28852-1)
Supplement: Supplementary file 4 — Source data [file 41467_2022_28852_MOESM4_ESM.zip › vcf_results/COVID/cross_patient/Illumina/ERR4970051.vcf]

##fileformat=VCFv4.0
##fileDate=20211117
##source=lofreq call --call-indels --no-default-filter -f NC_045512.2.fasta --no-default-filter -r NC_045512.2:1-233 -o /tmp/lofreq2_call_parallelpgrk0f7_/0.vcf.gz output/cross_patient/illumina/indel_bam_files/ERR4970051_sort.bam
##reference=NC_045512.2.fasta
##INFO=<ID=DP,Number=1,Type=Integer,Description="Raw Depth">
##INFO=<ID=AF,Number=1,Type=Float,Description="Allele Frequency">
##INFO=<ID=SB,Number=1,Type=Integer,Description="Phred-scaled strand bias at this position">
##INFO=<ID=DP4,Number=4,Type=Integer,Description="Counts for ref-forward bases, ref-reverse, alt-forward and alt-reverse bases">
##INFO=<ID=INDEL,Number=0,Type=Flag,Description="Indicates that the variant is an INDEL.">
##INFO=<ID=CONSVAR,Number=0,Type=Flag,Description="Indicates that the variant is a consensus variant (as opposed to a low frequency variant).">
##INFO=<ID=HRUN,Number=1,Type=Integer,Description="Homopolymer length to the right of report indel position">
##FILTER=<ID=min_snvqual_46,Description="Minimum SNV Quality (Phred) 46">
##FILTER=<ID=min_indelqual_26,Description="Minimum Indel Quality (Phred) 26">
##FILTER=<ID=min_snvqual_69,Description="Minimum SNV Quality (Phred) 69">
##FILTER=<ID=min_indelqual_56,Description="Minimum Indel Quality (Phred) 56">
##FILTER=<ID=min_af_0.020000,Description="Minimum allele frequency 0.020000">
##FILTER=<ID=min_dp_100,Description="Minimum Coverage 100">
##FILTER=<ID=sb_fdr,Description="Strand-Bias Multiple Testing Correction: fdr corr. pvalue > 0.010000">
#CHROM	POS	ID	REF	ALT	QUAL	FILTER	INFO
NC_045512.2	241	.	C	T	49314	PASS	DP=2110;AF=0.992891;SB=0;DP4=1,2,946,1149
NC_045512.2	558	.	G	T	82	PASS	DP=410;AF=0.024390;SB=1;DP4=174,226,5,5
NC_045512.2	1169	.	T	C	17354	PASS	DP=5303;AF=0.191024;SB=24;DP4=1671,2610,345,668
NC_045512.2	2658	.	A	T	162	PASS	DP=823;AF=0.021871;SB=0;DP4=561,242,12,6
NC_045512.2	3037	.	C	T	49314	PASS	DP=2673;AF=0.988777;SB=0;DP4=1,2,887,1756
NC_045512.2	3564	.	G	T	261	PASS	DP=571;AF=0.040280;SB=10;DP4=406,138,21,2
NC_045512.2	13571	.	G	T	204	PASS	DP=380;AF=0.052632;SB=0;DP4=98,262,6,14
NC_045512.2	13648	.	T	C	508	PASS	DP=2028;AF=0.023176;SB=0;DP4=1591,389,39,8
NC_045512.2	14408	.	C	T	49314	PASS	DP=3665;AF=0.997544;SB=3;DP4=2,4,1967,1689
NC_045512.2	18457	.	C	T	49314	PASS	DP=6433;AF=0.998601;SB=1;DP4=2,3,3553,2871
NC_045512.2	20742	.	A	C	49314	PASS	DP=6730;AF=0.998068;SB=0;DP4=0,4,1323,5394
NC_045512.2	21524	.	T	C	156	PASS	DP=1149;AF=0.020017;SB=0;DP4=898,225,18,5
NC_045512.2	21933	.	C	T	49314	PASS	DP=5857;AF=0.997610;SB=1;DP4=1,9,1088,4755
NC_045512.2	21952	.	C	T	49314	PASS	DP=4411;AF=0.998866;SB=0;DP4=1,4,740,3666
NC_045512.2	22225	.	G	T	33657	PASS	DP=1070;AF=0.928037;SB=1;DP4=22,51,280,713
NC_045512.2	23403	.	A	G	49314	PASS	DP=9839;AF=0.998171;SB=0;DP4=2,6,3018,6803
NC_045512.2	23602	.	T	C	944	PASS	DP=3837;AF=0.024238;SB=4;DP4=2256,1488,61,32
NC_045512.2	24517	.	C	CA	168	PASS	DP=109;AF=0.055046;SB=0;DP4=74,30,5,1;INDEL;HRUN=3
NC_045512.2	24536	.	CAA	C	76	PASS	DP=113;AF=0.026549;SB=0;DP4=77,35,2,1;INDEL;HRUN=3
NC_045512.2	24933	.	G	T	13846	PASS	DP=12001;AF=0.071494;SB=41;DP4=2020,9102,204,654
NC_045512.2	25204	.	G	T	422	PASS	DP=3542;AF=0.020045;SB=2;DP4=977,2488,17,54
NC_045512.2	25311	.	G	T	49314	PASS	DP=5095;AF=0.997645;SB=5;DP4=0,1,3655,1428
NC_045512.2	25517	.	CTTTCGGATGGCTTA	C	3360	PASS	DP=7369;AF=0.020491;SB=8;DP4=2126,5097,53,98;INDEL;HRUN=3
NC_045512.2	27048	.	C	T	316	PASS	DP=1830;AF=0.022951;SB=15;DP4=826,961,27,15
NC_045512.2	27884	.	C	T	49314	PASS	DP=3872;AF=0.494576;SB=0;DP4=1429,522,1403,512
NC_045512.2	28310	.	C	T	49314	PASS	DP=7974;AF=0.997617;SB=3;DP4=2,7,2980,4975
NC_045512.2	28881	.	G	A	35537	PASS	DP=1090;AF=0.997248;SB=3;DP4=1,0,490,597
NC_045512.2	28882	.	G	A	35682	PASS	DP=1090;AF=0.996330;SB=4;DP4=3,1,489,597
NC_045512.2	28883	.	G	C	38086	PASS	DP=1106;AF=0.998192;SB=0;DP4=0,0,493,611
NC_045512.2	29521	.	A	T	49314	PASS	DP=8052;AF=0.997516;SB=5;DP4=5,2,3856,4176
NC_045512.2	29645	.	G	T	49314	PASS	DP=8530;AF=0.995193;SB=1;DP4=3,2,3860,4629
