# Supplementary material for: Rescuing low frequency variants within intra-host viral populations directly from Oxford Nanopore sequencing data
Source: Nat Commun. 2022 Mar 14;13:1321. doi: 10.1038/s41467-022-28852-1 (PMC8921239; doi:10.1038/s41467-022-28852-1)
Supplement: Supplementary file 4 — Source data [file 41467_2022_28852_MOESM4_ESM.zip › vcf_results/COVID/cross_patient/Illumina/ERR4970052.vcf]

##fileformat=VCFv4.0
##fileDate=20211117
##source=lofreq call --call-indels --no-default-filter -f NC_045512.2.fasta --no-default-filter -r NC_045512.2:1-233 -o /tmp/lofreq2_call_paralleld8jd6daj/0.vcf.gz output/cross_patient/illumina/indel_bam_files/ERR4970052_sort.bam
##reference=NC_045512.2.fasta
##INFO=<ID=DP,Number=1,Type=Integer,Description="Raw Depth">
##INFO=<ID=AF,Number=1,Type=Float,Description="Allele Frequency">
##INFO=<ID=SB,Number=1,Type=Integer,Description="Phred-scaled strand bias at this position">
##INFO=<ID=DP4,Number=4,Type=Integer,Description="Counts for ref-forward bases, ref-reverse, alt-forward and alt-reverse bases">
##INFO=<ID=INDEL,Number=0,Type=Flag,Description="Indicates that the variant is an INDEL.">
##INFO=<ID=CONSVAR,Number=0,Type=Flag,Description="Indicates that the variant is a consensus variant (as opposed to a low frequency variant).">
##INFO=<ID=HRUN,Number=1,Type=Integer,Description="Homopolymer length to the right of report indel position">
##FILTER=<ID=min_snvqual_46,Description="Minimum SNV Quality (Phred) 46">
##FILTER=<ID=min_indelqual_30,Description="Minimum Indel Quality (Phred) 30">
##FILTER=<ID=min_snvqual_69,Description="Minimum SNV Quality (Phred) 69">
##FILTER=<ID=min_indelqual_55,Description="Minimum Indel Quality (Phred) 55">
##FILTER=<ID=min_af_0.020000,Description="Minimum allele frequency 0.020000">
##FILTER=<ID=min_dp_100,Description="Minimum Coverage 100">
##FILTER=<ID=sb_fdr,Description="Strand-Bias Multiple Testing Correction: fdr corr. pvalue > 0.010000">
#CHROM	POS	ID	REF	ALT	QUAL	FILTER	INFO
NC_045512.2	204	.	G	T	49174	PASS	DP=1449;AF=0.997239;SB=0;DP4=0,0,1053,392
NC_045512.2	239	.	T	C	1344	PASS	DP=2255;AF=0.082040;SB=36;DP4=965,1102,113,72
NC_045512.2	241	.	C	T	49314	PASS	DP=2287;AF=0.997377;SB=0;DP4=0,0,1073,1208
NC_045512.2	445	.	T	C	16615	PASS	DP=479;AF=0.997912;SB=0;DP4=1,0,359,119
NC_045512.2	1722	.	CT	C	139	PASS	DP=274;AF=0.021898;SB=1;DP4=202,66,4,2;INDEL;HRUN=4
NC_045512.2	2682	.	TG	T	97	PASS	DP=169;AF=0.023669;SB=2;DP4=85,80,3,1;INDEL;HRUN=1
NC_045512.2	2793	.	T	C	76	PASS	DP=218;AF=0.036697;SB=6;DP4=56,154,4,4
NC_045512.2	3037	.	C	T	49314	PASS	DP=1663;AF=0.989176;SB=2;DP4=0,3,522,1123
NC_045512.2	3545	.	AATG	A	212	PASS	DP=379;AF=0.023747;SB=0;DP4=278,92,7,2;INDEL;HRUN=2
NC_045512.2	5100	.	C	T	97	PASS	DP=460;AF=0.028261;SB=0;DP4=288,158,9,4
NC_045512.2	6027	.	C	T	2595	PASS	DP=1052;AF=0.143536;SB=4;DP4=565,325,102,49
NC_045512.2	6286	.	C	T	49314	PASS	DP=7313;AF=0.996855;SB=6;DP4=12,6,5792,1498
NC_045512.2	6696	.	C	T	1109	PASS	DP=6461;AF=0.023061;SB=0;DP4=2805,3502,66,83
NC_045512.2	8240	.	C	T	449	PASS	DP=2718;AF=0.022811;SB=3;DP4=448,2206,8,54
NC_045512.2	8673	.	C	T	175	PASS	DP=571;AF=0.024518;SB=5;DP4=457,100,10,4
NC_045512.2	10112	.	G	T	930	PASS	DP=4315;AF=0.020626;SB=0;DP4=3165,1059,67,22
NC_045512.2	10476	.	T	C	454	PASS	DP=2921;AF=0.021910;SB=1;DP4=2023,830,47,17
NC_045512.2	14408	.	C	T	49314	PASS	DP=3037;AF=0.994073;SB=6;DP4=0,2,1657,1362
NC_045512.2	15965	.	G	GT	11271	PASS	DP=6720;AF=0.064881;SB=7;DP4=4435,1864,294,142;INDEL;HRUN=4
NC_045512.2	19582	.	G	T	245	PASS	DP=445;AF=0.040449;SB=12;DP4=345,82,18,0
NC_045512.2	21486	.	TA	T	100	PASS	DP=208;AF=0.024038;SB=4;DP4=190,17,4,1;INDEL;HRUN=3
NC_045512.2	21614	.	C	T	33114	PASS	DP=958;AF=0.998956;SB=0;DP4=0,0,403,554
NC_045512.2	22227	.	C	T	21224	PASS	DP=679;AF=0.998527;SB=0;DP4=0,0,231,447
NC_045512.2	22712	.	C	T	3824	PASS	DP=1464;AF=0.144809;SB=21;DP4=608,643,82,130
NC_045512.2	23403	.	A	G	49314	PASS	DP=5632;AF=0.998402;SB=0;DP4=1,2,1689,3934
NC_045512.2	24334	.	C	T	49314	PASS	DP=3486;AF=0.998279;SB=0;DP4=1,3,1017,2463
NC_045512.2	26801	.	C	G	49314	PASS	DP=12318;AF=0.990421;SB=0;DP4=1,1,4092,8108
NC_045512.2	27944	.	C	T	49314	PASS	DP=1428;AF=0.997899;SB=2;DP4=2,0,851,574
NC_045512.2	28241	.	T	C	567	PASS	DP=2821;AF=0.025168;SB=22;DP4=1909,837,60,11
NC_045512.2	28932	.	C	T	36040	PASS	DP=1083;AF=0.997230;SB=2;DP4=0,2,371,709
NC_045512.2	29645	.	G	T	49314	PASS	DP=3565;AF=0.995231;SB=6;DP4=3,0,1789,1759
