# Supplementary material for: Rescuing low frequency variants within intra-host viral populations directly from Oxford Nanopore sequencing data
Source: Nat Commun. 2022 Mar 14;13:1321. doi: 10.1038/s41467-022-28852-1 (PMC8921239; doi:10.1038/s41467-022-28852-1)
Supplement: Supplementary file 4 — Source data [file 41467_2022_28852_MOESM4_ESM.zip › vcf_results/COVID/cross_patient/Illumina/ERR4970053.vcf]

##fileformat=VCFv4.0
##fileDate=20211117
##source=lofreq call --call-indels --no-default-filter -f NC_045512.2.fasta --no-default-filter -r NC_045512.2:1-233 -o /tmp/lofreq2_call_parallelkl235n7g/0.vcf.gz output/cross_patient/illumina/indel_bam_files/ERR4970053_sort.bam
##reference=NC_045512.2.fasta
##INFO=<ID=DP,Number=1,Type=Integer,Description="Raw Depth">
##INFO=<ID=AF,Number=1,Type=Float,Description="Allele Frequency">
##INFO=<ID=SB,Number=1,Type=Integer,Description="Phred-scaled strand bias at this position">
##INFO=<ID=DP4,Number=4,Type=Integer,Description="Counts for ref-forward bases, ref-reverse, alt-forward and alt-reverse bases">
##INFO=<ID=INDEL,Number=0,Type=Flag,Description="Indicates that the variant is an INDEL.">
##INFO=<ID=CONSVAR,Number=0,Type=Flag,Description="Indicates that the variant is a consensus variant (as opposed to a low frequency variant).">
##INFO=<ID=HRUN,Number=1,Type=Integer,Description="Homopolymer length to the right of report indel position">
##FILTER=<ID=min_snvqual_47,Description="Minimum SNV Quality (Phred) 47">
##FILTER=<ID=min_indelqual_31,Description="Minimum Indel Quality (Phred) 31">
##FILTER=<ID=min_snvqual_69,Description="Minimum SNV Quality (Phred) 69">
##FILTER=<ID=min_indelqual_57,Description="Minimum Indel Quality (Phred) 57">
##FILTER=<ID=min_af_0.020000,Description="Minimum allele frequency 0.020000">
##FILTER=<ID=min_dp_100,Description="Minimum Coverage 100">
##FILTER=<ID=sb_fdr,Description="Strand-Bias Multiple Testing Correction: fdr corr. pvalue > 0.010000">
#CHROM	POS	ID	REF	ALT	QUAL	FILTER	INFO
NC_045512.2	241	.	C	T	49314	PASS	DP=4033;AF=0.990826;SB=0;DP4=7,8,1894,2102
NC_045512.2	1742	.	G	A	49314	PASS	DP=1644;AF=0.992701;SB=0;DP4=8,3,1093,539
NC_045512.2	3037	.	C	T	49314	PASS	DP=5758;AF=0.992185;SB=1;DP4=2,6,1987,3726
NC_045512.2	3955	.	G	A	439	PASS	DP=1529;AF=0.027469;SB=0;DP4=782,704,23,19
NC_045512.2	5743	.	G	C	1281	PASS	DP=5204;AF=0.026326;SB=159;DP4=2514,2546,21,116
NC_045512.2	5744	.	T	C	282	PASS	DP=5272;AF=0.025607;SB=148;DP4=2514,2619,21,114
NC_045512.2	8917	.	C	T	49314	PASS	DP=7008;AF=0.996005;SB=0;DP4=6,5,3741,3239
NC_045512.2	9389	.	G	A	49314	PASS	DP=4322;AF=0.997455;SB=10;DP4=6,0,2588,1723
NC_045512.2	9474	.	C	T	4088	PASS	DP=7241;AF=0.045850;SB=5;DP4=2339,4559,122,210
NC_045512.2	11083	.	G	T	9697	PASS	DP=24634;AF=0.042665;SB=4;DP4=17377,6075,792,259
NC_045512.2	14408	.	C	T	49314	PASS	DP=5130;AF=0.997661;SB=3;DP4=5,2,2772,2346
NC_045512.2	20958	.	T	C	49314	PASS	DP=8560;AF=0.996612;SB=0;DP4=11,9,4629,3902
NC_045512.2	23403	.	A	G	49314	PASS	DP=10476;AF=0.998186;SB=3;DP4=1,6,3410,7047
NC_045512.2	27952	.	G	T	49314	PASS	DP=4121;AF=0.997573;SB=3;DP4=0,1,2263,1848
NC_045512.2	28720	.	C	T	49314	PASS	DP=9182;AF=0.997168;SB=1;DP4=4,6,3282,5874
NC_045512.2	28881	.	G	A	49314	PASS	DP=1962;AF=0.994903;SB=0;DP4=1,2,835,1117
NC_045512.2	28882	.	G	A	49314	PASS	DP=1961;AF=0.995920;SB=0;DP4=1,1,836,1117
NC_045512.2	28883	.	G	C	49314	PASS	DP=1969;AF=0.998984;SB=0;DP4=0,0,839,1128
NC_045512.2	29774	.	C	T	49314	PASS	DP=6000;AF=0.996167;SB=2;DP4=5,8,1724,4253
