# Supplementary material for: Rescuing low frequency variants within intra-host viral populations directly from Oxford Nanopore sequencing data
Source: Nat Commun. 2022 Mar 14;13:1321. doi: 10.1038/s41467-022-28852-1 (PMC8921239; doi:10.1038/s41467-022-28852-1)
Supplement: Supplementary file 4 — Source data [file 41467_2022_28852_MOESM4_ESM.zip › vcf_results/COVID/cross_patient/Illumina/ERR4970054.vcf]

##fileformat=VCFv4.0
##fileDate=20211117
##source=lofreq call --call-indels --no-default-filter -f NC_045512.2.fasta --no-default-filter -r NC_045512.2:1-233 -o /tmp/lofreq2_call_parallelt8y2p_ci/0.vcf.gz output/cross_patient/illumina/indel_bam_files/ERR4970054_sort.bam
##reference=NC_045512.2.fasta
##INFO=<ID=DP,Number=1,Type=Integer,Description="Raw Depth">
##INFO=<ID=AF,Number=1,Type=Float,Description="Allele Frequency">
##INFO=<ID=SB,Number=1,Type=Integer,Description="Phred-scaled strand bias at this position">
##INFO=<ID=DP4,Number=4,Type=Integer,Description="Counts for ref-forward bases, ref-reverse, alt-forward and alt-reverse bases">
##INFO=<ID=INDEL,Number=0,Type=Flag,Description="Indicates that the variant is an INDEL.">
##INFO=<ID=CONSVAR,Number=0,Type=Flag,Description="Indicates that the variant is a consensus variant (as opposed to a low frequency variant).">
##INFO=<ID=HRUN,Number=1,Type=Integer,Description="Homopolymer length to the right of report indel position">
##FILTER=<ID=min_snvqual_46,Description="Minimum SNV Quality (Phred) 46">
##FILTER=<ID=min_indelqual_27,Description="Minimum Indel Quality (Phred) 27">
##FILTER=<ID=min_snvqual_69,Description="Minimum SNV Quality (Phred) 69">
##FILTER=<ID=min_indelqual_57,Description="Minimum Indel Quality (Phred) 57">
##FILTER=<ID=min_af_0.020000,Description="Minimum allele frequency 0.020000">
##FILTER=<ID=min_dp_100,Description="Minimum Coverage 100">
##FILTER=<ID=sb_fdr,Description="Strand-Bias Multiple Testing Correction: fdr corr. pvalue > 0.010000">
#CHROM	POS	ID	REF	ALT	QUAL	FILTER	INFO
NC_045512.2	241	.	C	T	49314	PASS	DP=1821;AF=0.997803;SB=0;DP4=0,0,851,966
NC_045512.2	2659	.	G	T	49314	PASS	DP=1662;AF=0.996992;SB=0;DP4=0,0,1162,495
NC_045512.2	3037	.	C	T	49314	PASS	DP=3788;AF=0.996304;SB=0;DP4=1,3,1157,2617
NC_045512.2	5743	.	G	C	924	PASS	DP=3183;AF=0.029218;SB=68;DP4=1581,1505,22,71
NC_045512.2	5744	.	T	C	264	PASS	DP=3217;AF=0.030152;SB=63;DP4=1579,1540,24,73
NC_045512.2	14408	.	C	T	49314	PASS	DP=2921;AF=0.992126;SB=1;DP4=4,2,1617,1281
NC_045512.2	18086	.	C	T	49314	PASS	DP=5612;AF=0.998396;SB=0;DP4=2,1,3866,1737
NC_045512.2	18877	.	C	T	49314	PASS	DP=10556;AF=0.997063;SB=0;DP4=3,7,3081,7444
NC_045512.2	22918	.	G	T	31489	PASS	DP=921;AF=1.000000;SB=0;DP4=0,0,713,208
NC_045512.2	23403	.	A	G	49314	PASS	DP=5198;AF=0.999038;SB=0;DP4=0,0,1562,3631
NC_045512.2	25563	.	G	T	49314	PASS	DP=6214;AF=0.997425;SB=0;DP4=0,0,1651,4547
NC_045512.2	25947	.	G	C	49314	PASS	DP=4504;AF=0.999334;SB=0;DP4=0,0,2242,2259
NC_045512.2	26062	.	G	T	49314	PASS	DP=3827;AF=0.996080;SB=0;DP4=1,0,2914,898
NC_045512.2	26735	.	C	T	49314	PASS	DP=5908;AF=0.998477;SB=1;DP4=2,2,3673,2226
NC_045512.2	28854	.	C	T	26323	PASS	DP=775;AF=0.994839;SB=0;DP4=0,1,338,433
NC_045512.2	29039	.	A	T	850	PASS	DP=3914;AF=0.021461;SB=0;DP4=2728,1100,60,24
