# Supplementary material for: Rescuing low frequency variants within intra-host viral populations directly from Oxford Nanopore sequencing data
Source: Nat Commun. 2022 Mar 14;13:1321. doi: 10.1038/s41467-022-28852-1 (PMC8921239; doi:10.1038/s41467-022-28852-1)
Supplement: Supplementary file 4 — Source data [file 41467_2022_28852_MOESM4_ESM.zip › vcf_results/COVID/cross_patient/Illumina/ERR4970055.vcf]

##fileformat=VCFv4.0
##fileDate=20211117
##source=lofreq call --call-indels --no-default-filter -f NC_045512.2.fasta --no-default-filter -r NC_045512.2:1-233 -o /tmp/lofreq2_call_parallelj5254x41/0.vcf.gz output/cross_patient/illumina/indel_bam_files/ERR4970055_sort.bam
##reference=NC_045512.2.fasta
##INFO=<ID=DP,Number=1,Type=Integer,Description="Raw Depth">
##INFO=<ID=AF,Number=1,Type=Float,Description="Allele Frequency">
##INFO=<ID=SB,Number=1,Type=Integer,Description="Phred-scaled strand bias at this position">
##INFO=<ID=DP4,Number=4,Type=Integer,Description="Counts for ref-forward bases, ref-reverse, alt-forward and alt-reverse bases">
##INFO=<ID=INDEL,Number=0,Type=Flag,Description="Indicates that the variant is an INDEL.">
##INFO=<ID=CONSVAR,Number=0,Type=Flag,Description="Indicates that the variant is a consensus variant (as opposed to a low frequency variant).">
##INFO=<ID=HRUN,Number=1,Type=Integer,Description="Homopolymer length to the right of report indel position">
##FILTER=<ID=min_snvqual_47,Description="Minimum SNV Quality (Phred) 47">
##FILTER=<ID=min_indelqual_31,Description="Minimum Indel Quality (Phred) 31">
##FILTER=<ID=min_snvqual_69,Description="Minimum SNV Quality (Phred) 69">
##FILTER=<ID=min_indelqual_56,Description="Minimum Indel Quality (Phred) 56">
##FILTER=<ID=min_af_0.020000,Description="Minimum allele frequency 0.020000">
##FILTER=<ID=min_dp_100,Description="Minimum Coverage 100">
##FILTER=<ID=sb_fdr,Description="Strand-Bias Multiple Testing Correction: fdr corr. pvalue > 0.010000">
#CHROM	POS	ID	REF	ALT	QUAL	FILTER	INFO
NC_045512.2	241	.	C	T	49314	PASS	DP=3535;AF=0.994625;SB=1;DP4=1,3,1558,1958
NC_045512.2	505	.	T	C	35297	PASS	DP=1077;AF=0.998143;SB=0;DP4=0,0,568,507
NC_045512.2	872	.	G	T	49314	PASS	DP=4666;AF=0.997857;SB=0;DP4=0,0,1565,3091
NC_045512.2	3037	.	C	T	49314	PASS	DP=3836;AF=0.994526;SB=0;DP4=1,1,1285,2530
NC_045512.2	3261	.	C	T	49314	PASS	DP=5704;AF=0.998773;SB=5;DP4=2,2,4098,1599
NC_045512.2	7783	.	T	C	49314	PASS	DP=5380;AF=0.997955;SB=0;DP4=3,1,4095,1274
NC_045512.2	14408	.	C	T	49314	PASS	DP=4047;AF=0.996541;SB=0;DP4=4,3,2251,1782
NC_045512.2	15984	.	A	T	49314	PASS	DP=10255;AF=0.997075;SB=11;DP4=21,3,7182,3043
NC_045512.2	18578	.	G	A	2301	PASS	DP=7975;AF=0.026332;SB=1;DP4=2235,5528,58,152
NC_045512.2	20946	.	C	T	49314	PASS	DP=8249;AF=0.997212;SB=1;DP4=8,3,5463,2763
NC_045512.2	21569	.	G	GT	720	PASS	DP=2842;AF=0.064743;SB=9;DP4=1629,984,104,80;INDEL;HRUN=5
NC_045512.2	21574	.	TC	T	1347	PASS	DP=2878;AF=0.022585;SB=0;DP4=1596,1340,36,29;INDEL;HRUN=1
NC_045512.2	21575	.	C	T	49314	PASS	DP=2886;AF=0.975398;SB=2;DP4=1,2,1472,1343
NC_045512.2	22075	.	C	T	49314	PASS	DP=1593;AF=0.994350;SB=0;DP4=5,2,1041,543
NC_045512.2	22131	.	G	T	38107	PASS	DP=1144;AF=0.992133;SB=0;DP4=3,2,582,553
NC_045512.2	23403	.	A	G	49314	PASS	DP=9113;AF=0.998793;SB=3;DP4=1,1,2634,6468
NC_045512.2	25552	.	G	T	49314	PASS	DP=8144;AF=0.995702;SB=0;DP4=0,2,1903,6206
NC_045512.2	27945	.	C	T	49314	PASS	DP=3067;AF=0.998044;SB=0;DP4=2,1,1859,1202
NC_045512.2	28221	.	G	T	49314	PASS	DP=4328;AF=0.998383;SB=3;DP4=1,1,3267,1054
NC_045512.2	28881	.	G	A	48879	PASS	DP=1492;AF=0.993968;SB=0;DP4=3,4,610,873
NC_045512.2	28882	.	G	A	48398	PASS	DP=1489;AF=0.995970;SB=2;DP4=0,2,613,870
NC_045512.2	28883	.	G	C	49314	PASS	DP=1506;AF=0.999336;SB=0;DP4=0,0,615,890
NC_045512.2	29717	.	G	A	49314	PASS	DP=5300;AF=0.995472;SB=4;DP4=3,3,1624,3652
NC_045512.2	29750	.	C	T	49314	PASS	DP=5067;AF=0.996053;SB=2;DP4=0,3,1374,3673
