# Supplementary material for: Rescuing low frequency variants within intra-host viral populations directly from Oxford Nanopore sequencing data
Source: Nat Commun. 2022 Mar 14;13:1321. doi: 10.1038/s41467-022-28852-1 (PMC8921239; doi:10.1038/s41467-022-28852-1)
Supplement: Supplementary file 4 — Source data [file 41467_2022_28852_MOESM4_ESM.zip › vcf_results/COVID/cross_patient/Illumina/ERR4970056.vcf]

##fileformat=VCFv4.0
##fileDate=20211117
##source=lofreq call --call-indels --no-default-filter -f NC_045512.2.fasta --no-default-filter -r NC_045512.2:1-233 -o /tmp/lofreq2_call_paralleld5y9egbv/0.vcf.gz output/cross_patient/illumina/indel_bam_files/ERR4970056_sort.bam
##reference=NC_045512.2.fasta
##INFO=<ID=DP,Number=1,Type=Integer,Description="Raw Depth">
##INFO=<ID=AF,Number=1,Type=Float,Description="Allele Frequency">
##INFO=<ID=SB,Number=1,Type=Integer,Description="Phred-scaled strand bias at this position">
##INFO=<ID=DP4,Number=4,Type=Integer,Description="Counts for ref-forward bases, ref-reverse, alt-forward and alt-reverse bases">
##INFO=<ID=INDEL,Number=0,Type=Flag,Description="Indicates that the variant is an INDEL.">
##INFO=<ID=CONSVAR,Number=0,Type=Flag,Description="Indicates that the variant is a consensus variant (as opposed to a low frequency variant).">
##INFO=<ID=HRUN,Number=1,Type=Integer,Description="Homopolymer length to the right of report indel position">
##FILTER=<ID=min_snvqual_47,Description="Minimum SNV Quality (Phred) 47">
##FILTER=<ID=min_indelqual_30,Description="Minimum Indel Quality (Phred) 30">
##FILTER=<ID=min_snvqual_69,Description="Minimum SNV Quality (Phred) 69">
##FILTER=<ID=min_indelqual_56,Description="Minimum Indel Quality (Phred) 56">
##FILTER=<ID=min_af_0.020000,Description="Minimum allele frequency 0.020000">
##FILTER=<ID=min_dp_100,Description="Minimum Coverage 100">
##FILTER=<ID=sb_fdr,Description="Strand-Bias Multiple Testing Correction: fdr corr. pvalue > 0.010000">
#CHROM	POS	ID	REF	ALT	QUAL	FILTER	INFO
NC_045512.2	241	.	C	T	49314	PASS	DP=2517;AF=0.990862;SB=0;DP4=3,4,1147,1347
NC_045512.2	1185	.	C	T	913	PASS	DP=4010;AF=0.028678;SB=2;DP4=1291,2600,35,80
NC_045512.2	2035	.	G	T	49314	PASS	DP=1534;AF=0.996741;SB=0;DP4=0,0,942,587
NC_045512.2	3037	.	C	T	49314	PASS	DP=3087;AF=0.994493;SB=2;DP4=2,2,1019,2051
NC_045512.2	3994	.	G	A	49314	PASS	DP=2484;AF=0.998390;SB=5;DP4=1,0,781,1699
NC_045512.2	5730	.	C	T	49314	PASS	DP=4295;AF=0.998137;SB=0;DP4=3,2,2273,2014
NC_045512.2	5743	.	G	C	1522	PASS	DP=3987;AF=0.035365;SB=142;DP4=1922,1920,25,116
NC_045512.2	5744	.	T	C	519	PASS	DP=4019;AF=0.037074;SB=134;DP4=1914,1952,28,121
NC_045512.2	8438	.	C	T	612	PASS	DP=2005;AF=0.026933;SB=0;DP4=911,1040,26,28
NC_045512.2	9924	.	C	T	44411	PASS	DP=1292;AF=0.996904;SB=5;DP4=2,2,955,333
NC_045512.2	11082	.	TG	T	49314	PASS	DP=15273;AF=0.151051;SB=142;DP4=9230,3809,1812,495;INDEL;HRUN=1
NC_045512.2	11083	.	G	T	49314	PASS	DP=15369;AF=0.842215;SB=2;DP4=1,1,9064,3880
NC_045512.2	11109	.	C	T	49314	PASS	DP=16522;AF=0.998184;SB=1;DP4=10,3,11500,4992
NC_045512.2	14408	.	C	T	49314	PASS	DP=2429;AF=0.995060;SB=0;DP4=3,3,1323,1094
NC_045512.2	18877	.	C	T	49314	PASS	DP=8494;AF=0.997057;SB=0;DP4=4,9,2436,6033
NC_045512.2	21459	.	C	T	17042	PASS	DP=715;AF=0.751049;SB=8;DP4=163,15,508,29
NC_045512.2	22188	.	CTAT	C	39156	PASS	DP=1176;AF=0.931122;SB=15;DP4=24,63,434,661;INDEL;HRUN=1
NC_045512.2	23403	.	A	G	49314	PASS	DP=6464;AF=0.998453;SB=0;DP4=1,2,2021,4433
NC_045512.2	24138	.	C	A	49314	PASS	DP=4764;AF=0.992443;SB=3;DP4=0,1,2747,1981
NC_045512.2	25563	.	G	T	49314	PASS	DP=4942;AF=0.998179;SB=0;DP4=0,0,1282,3651
NC_045512.2	26735	.	C	T	49314	PASS	DP=5085;AF=0.999213;SB=0;DP4=1,1,3210,1871
NC_045512.2	27577	.	C	T	1027	PASS	DP=401;AF=0.132170;SB=0;DP4=253,94,38,15
NC_045512.2	28538	.	A	C	49314	PASS	DP=6204;AF=0.997582;SB=0;DP4=2,1,4111,2078
NC_045512.2	28854	.	C	T	49314	PASS	DP=1591;AF=0.993715;SB=1;DP4=3,5,726,855
