# Supplementary material for: Rescuing low frequency variants within intra-host viral populations directly from Oxford Nanopore sequencing data
Source: Nat Commun. 2022 Mar 14;13:1321. doi: 10.1038/s41467-022-28852-1 (PMC8921239; doi:10.1038/s41467-022-28852-1)
Supplement: Supplementary file 4 — Source data [file 41467_2022_28852_MOESM4_ESM.zip › vcf_results/COVID/cross_patient/Illumina/ERR4970057.vcf]

##fileformat=VCFv4.0
##fileDate=20211117
##source=lofreq call --call-indels --no-default-filter -f NC_045512.2.fasta --no-default-filter -r NC_045512.2:1-233 -o /tmp/lofreq2_call_parallelk9f51qhp/0.vcf.gz output/cross_patient/illumina/indel_bam_files/ERR4970057_sort.bam
##reference=NC_045512.2.fasta
##INFO=<ID=DP,Number=1,Type=Integer,Description="Raw Depth">
##INFO=<ID=AF,Number=1,Type=Float,Description="Allele Frequency">
##INFO=<ID=SB,Number=1,Type=Integer,Description="Phred-scaled strand bias at this position">
##INFO=<ID=DP4,Number=4,Type=Integer,Description="Counts for ref-forward bases, ref-reverse, alt-forward and alt-reverse bases">
##INFO=<ID=INDEL,Number=0,Type=Flag,Description="Indicates that the variant is an INDEL.">
##INFO=<ID=CONSVAR,Number=0,Type=Flag,Description="Indicates that the variant is a consensus variant (as opposed to a low frequency variant).">
##INFO=<ID=HRUN,Number=1,Type=Integer,Description="Homopolymer length to the right of report indel position">
##FILTER=<ID=min_snvqual_46,Description="Minimum SNV Quality (Phred) 46">
##FILTER=<ID=min_indelqual_29,Description="Minimum Indel Quality (Phred) 29">
##FILTER=<ID=min_snvqual_69,Description="Minimum SNV Quality (Phred) 69">
##FILTER=<ID=min_indelqual_58,Description="Minimum Indel Quality (Phred) 58">
##FILTER=<ID=min_af_0.020000,Description="Minimum allele frequency 0.020000">
##FILTER=<ID=min_dp_100,Description="Minimum Coverage 100">
##FILTER=<ID=sb_fdr,Description="Strand-Bias Multiple Testing Correction: fdr corr. pvalue > 0.010000">
#CHROM	POS	ID	REF	ALT	QUAL	FILTER	INFO
NC_045512.2	241	.	C	T	49314	PASS	DP=1881;AF=0.994152;SB=0;DP4=4,5,839,1031
NC_045512.2	1163	.	A	T	49314	PASS	DP=5255;AF=0.994862;SB=1;DP4=3,5,2512,2716
NC_045512.2	3037	.	C	T	49314	PASS	DP=10875;AF=0.993103;SB=0;DP4=9,17,3457,7343
NC_045512.2	3256	.	T	C	49314	PASS	DP=3183;AF=0.998429;SB=1;DP4=3,2,2209,969
NC_045512.2	4269	.	A	G	48099	PASS	DP=19945;AF=0.130258;SB=4;DP4=5401,11926,787,1811
NC_045512.2	5743	.	G	C	3181	PASS	DP=3433;AF=0.062627;SB=151;DP4=1451,1765,39,176
NC_045512.2	5744	.	T	C	1380	PASS	DP=3459;AF=0.063313;SB=148;DP4=1448,1789,40,179
NC_045512.2	14202	.	G	T	49314	PASS	DP=2540;AF=0.994488;SB=0;DP4=0,0,640,1886
NC_045512.2	14408	.	C	T	49314	PASS	DP=3521;AF=0.996592;SB=2;DP4=4,5,1947,1562
NC_045512.2	19542	.	G	T	41589	PASS	DP=1190;AF=0.997479;SB=0;DP4=0,0,353,834
NC_045512.2	19718	.	C	T	49314	PASS	DP=3299;AF=0.995150;SB=2;DP4=2,1,2546,737
NC_045512.2	22388	.	C	T	4434	PASS	DP=134;AF=0.985075;SB=0;DP4=1,1,88,44
NC_045512.2	23403	.	A	G	49314	PASS	DP=7038;AF=0.998011;SB=0;DP4=1,2,2196,4828
NC_045512.2	26060	.	C	T	49314	PASS	DP=7518;AF=0.997473;SB=0;DP4=5,1,5800,1699
NC_045512.2	27661	.	C	T	216	PASS	DP=1281;AF=0.021077;SB=1;DP4=548,703,13,14
NC_045512.2	27987	.	G	T	49314	PASS	DP=3648;AF=0.994243;SB=0;DP4=1,1,1222,2405
NC_045512.2	28881	.	G	A	49314	PASS	DP=4809;AF=0.996257;SB=1;DP4=5,4,2197,2594
NC_045512.2	28882	.	G	A	49314	PASS	DP=4804;AF=0.996253;SB=0;DP4=4,4,2191,2595
NC_045512.2	28883	.	G	C	49314	PASS	DP=4847;AF=0.998762;SB=0;DP4=0,0,2213,2628
NC_045512.2	29227	.	G	T	49314	PASS	DP=11723;AF=0.996332;SB=11;DP4=4,2,3628,8052
NC_045512.2	29254	.	G	A	49314	PASS	DP=11215;AF=0.995631;SB=4;DP4=5,21,3165,8001
NC_045512.2	29466	.	C	T	49314	PASS	DP=6852;AF=0.997373;SB=2;DP4=1,2,4257,2577
NC_045512.2	29745	.	G	T	3214	PASS	DP=11256;AF=0.030028;SB=1;DP4=3562,7347,114,224
NC_045512.2	29771	.	A	G	49314	PASS	DP=9705;AF=0.999382;SB=0;DP4=1,4,2816,6883
