# Supplementary material for: Rescuing low frequency variants within intra-host viral populations directly from Oxford Nanopore sequencing data
Source: Nat Commun. 2022 Mar 14;13:1321. doi: 10.1038/s41467-022-28852-1 (PMC8921239; doi:10.1038/s41467-022-28852-1)
Supplement: Supplementary file 4 — Source data [file 41467_2022_28852_MOESM4_ESM.zip › vcf_results/COVID/cross_patient/Illumina/ERR4970058.vcf]

##fileformat=VCFv4.0
##fileDate=20211117
##source=lofreq call --call-indels --no-default-filter -f NC_045512.2.fasta --no-default-filter -r NC_045512.2:1-233 -o /tmp/lofreq2_call_parallel3jtm9t4g/0.vcf.gz output/cross_patient/illumina/indel_bam_files/ERR4970058_sort.bam
##reference=NC_045512.2.fasta
##INFO=<ID=DP,Number=1,Type=Integer,Description="Raw Depth">
##INFO=<ID=AF,Number=1,Type=Float,Description="Allele Frequency">
##INFO=<ID=SB,Number=1,Type=Integer,Description="Phred-scaled strand bias at this position">
##INFO=<ID=DP4,Number=4,Type=Integer,Description="Counts for ref-forward bases, ref-reverse, alt-forward and alt-reverse bases">
##INFO=<ID=INDEL,Number=0,Type=Flag,Description="Indicates that the variant is an INDEL.">
##INFO=<ID=CONSVAR,Number=0,Type=Flag,Description="Indicates that the variant is a consensus variant (as opposed to a low frequency variant).">
##INFO=<ID=HRUN,Number=1,Type=Integer,Description="Homopolymer length to the right of report indel position">
##FILTER=<ID=min_snvqual_47,Description="Minimum SNV Quality (Phred) 47">
##FILTER=<ID=min_indelqual_30,Description="Minimum Indel Quality (Phred) 30">
##FILTER=<ID=min_snvqual_69,Description="Minimum SNV Quality (Phred) 69">
##FILTER=<ID=min_indelqual_56,Description="Minimum Indel Quality (Phred) 56">
##FILTER=<ID=min_af_0.020000,Description="Minimum allele frequency 0.020000">
##FILTER=<ID=min_dp_100,Description="Minimum Coverage 100">
##FILTER=<ID=sb_fdr,Description="Strand-Bias Multiple Testing Correction: fdr corr. pvalue > 0.010000">
#CHROM	POS	ID	REF	ALT	QUAL	FILTER	INFO
NC_045512.2	104	.	T	G	748	PASS	DP=2245;AF=0.031180;SB=2;DP4=1525,646,47,23
NC_045512.2	241	.	C	T	49314	PASS	DP=4349;AF=0.994482;SB=1;DP4=5,4,2077,2248
NC_045512.2	509	.	GGTCATGTTATGGTT	G	550	PASS	DP=501;AF=0.043912;SB=0;DP4=247,232,12,10;INDEL;HRUN=2
NC_045512.2	518	.	A	G	149	PASS	DP=524;AF=0.034351;SB=1;DP4=247,229,8,10
NC_045512.2	1163	.	A	T	49314	PASS	DP=12225;AF=0.996810;SB=0;DP4=4,4,5907,6279
NC_045512.2	1279	.	A	G	3811	PASS	DP=15049;AF=0.028042;SB=18;DP4=4090,10525,95,327
NC_045512.2	2020	.	GT	G	260	PASS	DP=107;AF=0.084112;SB=3;DP4=63,35,7,2;INDEL;HRUN=2
NC_045512.2	2027	.	T	C	99	PASS	DP=105;AF=0.066667;SB=0;DP4=62,36,5,2
NC_045512.2	3037	.	C	T	49314	PASS	DP=2923;AF=0.993500;SB=1;DP4=1,4,1012,1892
NC_045512.2	3256	.	T	C	49314	PASS	DP=5832;AF=0.997942;SB=1;DP4=4,3,3909,1911
NC_045512.2	4258	.	TC	T	6926	PASS	DP=14271;AF=0.024175;SB=17;DP4=6412,7566,181,164;INDEL;HRUN=1
NC_045512.2	4269	.	A	G	49314	PASS	DP=13033;AF=0.620655;SB=5;DP4=1299,3642,2058,6031
NC_045512.2	4547	.	A	G	4213	PASS	DP=1989;AF=0.107592;SB=0;DP4=517,1258,64,150
NC_045512.2	4861	.	TA	T	685	PASS	DP=1441;AF=0.021513;SB=1;DP4=418,1002,10,21;INDEL;HRUN=4
NC_045512.2	4865	.	A	G	97	PASS	DP=1429;AF=0.022393;SB=3;DP4=413,981,7,25
NC_045512.2	5743	.	G	C	546	PASS	DP=3217;AF=0.020205;SB=88;DP4=1644,1504,10,55
NC_045512.2	5744	.	T	C	116	PASS	DP=3239;AF=0.021303;SB=74;DP4=1637,1530,13,56
NC_045512.2	6499	.	A	C	4363	PASS	DP=14469;AF=0.041122;SB=20;DP4=11239,2612,508,87
NC_045512.2	6670	.	G	T	4100	PASS	DP=19752;AF=0.028757;SB=13;DP4=9936,9221,319,249
NC_045512.2	6787	.	T	C	5937	PASS	DP=22630;AF=0.024702;SB=3;DP4=5844,16216,139,420
NC_045512.2	6805	.	T	C	6694	PASS	DP=20270;AF=0.028959;SB=0;DP4=4495,15181,136,451
NC_045512.2	6937	.	T	A	644	PASS	DP=414;AF=0.103865;SB=2;DP4=129,241,17,26
NC_045512.2	7006	.	CGCT	C	1570	PASS	DP=554;AF=0.101083;SB=0;DP4=133,365,14,42;INDEL;HRUN=1
NC_045512.2	7928	.	A	G	1234	PASS	DP=6320;AF=0.023734;SB=1;DP4=1395,4767,32,118
NC_045512.2	8176	.	TC	T	355	PASS	DP=3434;AF=0.110367;SB=4;DP4=820,2307,108,271;INDEL;HRUN=1
NC_045512.2	8939	.	G	T	49314	PASS	DP=5030;AF=0.563817;SB=4;DP4=1652,536,2172,664
NC_045512.2	9112	.	C	T	3844	PASS	DP=9242;AF=0.041225;SB=5;DP4=3104,5747,144,237
NC_045512.2	9180	.	C	T	2093	PASS	DP=9846;AF=0.023258;SB=32;DP4=2919,6693,46,183
NC_045512.2	9314	.	G	GT	647	PASS	DP=1029;AF=0.027211;SB=0;DP4=769,236,22,6;INDEL;HRUN=4
NC_045512.2	9475	.	T	C	942	PASS	DP=2081;AF=0.048054;SB=0;DP4=714,1262,35,65
NC_045512.2	10007	.	G	GT	1747	PASS	DP=873;AF=0.073310;SB=0;DP4=409,402,31,33;INDEL;HRUN=2
NC_045512.2	10605	.	C	T	9935	PASS	DP=4244;AF=0.136428;SB=0;DP4=1323,2340,208,371
NC_045512.2	10733	.	C	A	4074	PASS	DP=2544;AF=0.085692;SB=81;DP4=815,1510,36,182
NC_045512.2	11103	.	CT	C	49314	PASS	DP=38965;AF=0.087848;SB=3;DP4=25128,10486,2437,986;INDEL;HRUN=4
NC_045512.2	12009	.	T	C	1043	PASS	DP=5904;AF=0.025068;SB=3;DP4=4081,1662,101,47
NC_045512.2	12350	.	A	G	10818	PASS	DP=8332;AF=0.077892;SB=0;DP4=1870,5802,156,493
NC_045512.2	12358	.	A	G	1478	PASS	DP=8086;AF=0.024116;SB=0;DP4=1895,5975,45,150
NC_045512.2	12979	.	TA	T	6802	PASS	DP=2260;AF=0.117699;SB=1;DP4=691,1310,95,171;INDEL;HRUN=1
NC_045512.2	13053	.	A	T	3596	PASS	DP=21074;AF=0.020025;SB=14;DP4=14274,6360,312,110
NC_045512.2	13125	.	G	T	10375	PASS	DP=25320;AF=0.042891;SB=72;DP4=17039,7167,846,240
NC_045512.2	13996	.	TTG	T	8042	PASS	DP=5714;AF=0.055478;SB=0;DP4=3813,1584,225,92;INDEL;HRUN=3
NC_045512.2	14202	.	G	T	49314	PASS	DP=4812;AF=0.997091;SB=0;DP4=0,1,1326,3472
NC_045512.2	14408	.	C	T	49314	PASS	DP=8415;AF=0.996910;SB=0;DP4=11,8,4528,3861
NC_045512.2	14511	.	G	C	2291	PASS	DP=11650;AF=0.021202;SB=2;DP4=3285,8111,67,180
NC_045512.2	15032	.	CA	C	304	PASS	DP=674;AF=0.020772;SB=2;DP4=373,289,9,5;INDEL;HRUN=4
NC_045512.2	15425	.	T	C	1143	PASS	DP=2136;AF=0.042603;SB=0;DP4=633,1410,28,63
NC_045512.2	15964	.	TG	T	17131	PASS	DP=17492;AF=0.046650;SB=6;DP4=11460,5220,544,272;INDEL;HRUN=1
NC_045512.2	16638	.	A	T	4521	PASS	DP=3985;AF=0.071518;SB=5;DP4=1950,1735,160,125
NC_045512.2	17231	.	G	A	6506	PASS	DP=15420;AF=0.037484;SB=8;DP4=10471,4360,425,153
NC_045512.2	17422	.	T	C	12795	PASS	DP=21031;AF=0.041415;SB=285;DP4=6684,13468,139,732
NC_045512.2	18368	.	G	GT	23440	PASS	DP=8151;AF=0.106735;SB=2;DP4=4850,2430,588,282;INDEL;HRUN=5
NC_045512.2	18459	.	A	G	1111	PASS	DP=7249;AF=0.028694;SB=3;DP4=3936,3097,122,86
NC_045512.2	18756	.	G	T	5819	PASS	DP=37399;AF=0.020910;SB=29;DP4=25319,11282,583,199
NC_045512.2	19517	.	TGTA	T	229	PASS	DP=352;AF=0.028409;SB=0;DP4=112,231,3,7;INDEL;HRUN=1
NC_045512.2	19542	.	G	T	11027	PASS	DP=315;AF=0.993651;SB=0;DP4=0,0,97,216
NC_045512.2	19718	.	C	T	49314	PASS	DP=2730;AF=0.997436;SB=0;DP4=1,0,2132,591
NC_045512.2	19969	.	G	A	1258	PASS	DP=6252;AF=0.023992;SB=0;DP4=4136,1963,102,48
NC_045512.2	20110	.	G	T	581	PASS	DP=4565;AF=0.020591;SB=1;DP4=1129,3331,22,72
NC_045512.2	20618	.	G	T	6281	PASS	DP=33469;AF=0.023216;SB=12;DP4=24911,7748,616,161
NC_045512.2	21120	.	TG	T	2460	PASS	DP=4913;AF=0.022390;SB=0;DP4=910,3909,19,91;INDEL;HRUN=3
NC_045512.2	21123	.	G	T	287	PASS	DP=4830;AF=0.022360;SB=0;DP4=895,3824,19,89
NC_045512.2	21468	.	G	T	741	PASS	DP=557;AF=0.078995;SB=6;DP4=455,57,42,2
NC_045512.2	21640	.	T	A	2165	PASS	DP=1485;AF=0.086195;SB=1;DP4=430,925,38,90
NC_045512.2	21650	.	A	C	513	PASS	DP=1492;AF=0.029491;SB=3;DP4=455,990,11,33
NC_045512.2	22139	.	G	T	1249	PASS	DP=724;AF=0.103591;SB=0;DP4=383,265,46,29
NC_045512.2	23029	.	CT	C	256	PASS	DP=519;AF=0.021195;SB=0;DP4=288,222,6,5;INDEL;HRUN=3
NC_045512.2	23403	.	A	G	49314	PASS	DP=8268;AF=0.998065;SB=1;DP4=3,4,2658,5594
NC_045512.2	23991	.	C	CA	884	PASS	DP=325;AF=0.101538;SB=13;DP4=154,138,24,9;INDEL;HRUN=4
NC_045512.2	24102	.	G	C	8108	PASS	DP=5159;AF=0.086257;SB=27;DP4=3474,1236,358,87
NC_045512.2	24379	.	T	C	793	PASS	DP=7688;AF=0.020942;SB=0;DP4=2071,5452,43,118
NC_045512.2	24488	.	G	GT	2107	PASS	DP=1024;AF=0.077148;SB=1;DP4=704,241,57,22;INDEL;HRUN=4
NC_045512.2	24820	.	A	G	7585	PASS	DP=49872;AF=0.022658;SB=0;DP4=33199,15494,774,356
NC_045512.2	24870	.	T	C	5956	PASS	DP=36026;AF=0.025981;SB=0;DP4=13818,21231,372,564
NC_045512.2	25203	.	G	T	4404	PASS	DP=3125;AF=0.097280;SB=3;DP4=863,1956,86,218
NC_045512.2	25302	.	G	T	1131	PASS	DP=9591;AF=0.020332;SB=6;DP4=7712,1678,167,28
NC_045512.2	25513	.	C	G	3557	PASS	DP=17879;AF=0.023491;SB=18;DP4=5466,11983,108,312
NC_045512.2	25563	.	G	T	4269	PASS	DP=18161;AF=0.021970;SB=5;DP4=4662,13094,114,285
NC_045512.2	25797	.	C	CA	1270	PASS	DP=583;AF=0.089194;SB=0;DP4=305,226,30,22;INDEL;HRUN=5
NC_045512.2	25826	.	AT	A	577	PASS	DP=467;AF=0.049251;SB=0;DP4=142,303,8,15;INDEL;HRUN=4
NC_045512.2	25886	.	C	CT	330	PASS	DP=575;AF=0.024348;SB=0;DP4=176,386,4,10;INDEL;HRUN=2
NC_045512.2	26060	.	C	T	13142	PASS	DP=406;AF=0.985222;SB=1;DP4=4,2,297,103
NC_045512.2	26257	.	G	GT	6628	PASS	DP=4096;AF=0.060547;SB=30;DP4=2629,1221,194,54;INDEL;HRUN=3
NC_045512.2	27987	.	G	T	49314	PASS	DP=4486;AF=0.997325;SB=0;DP4=0,0,1452,3022
NC_045512.2	28214	.	C	CT	19532	PASS	DP=11325;AF=0.067815;SB=16;DP4=7473,3122,572,196;INDEL;HRUN=5
NC_045512.2	28248	.	G	A	5895	PASS	DP=10214;AF=0.049246;SB=5;DP4=6381,3327,343,160
NC_045512.2	28881	.	G	A	16310	PASS	DP=497;AF=1.000000;SB=0;DP4=0,0,228,269
NC_045512.2	28882	.	G	A	16178	PASS	DP=496;AF=1.000000;SB=0;DP4=0,0,227,269
NC_045512.2	28883	.	G	C	17283	PASS	DP=500;AF=1.000000;SB=0;DP4=0,0,228,272
NC_045512.2	29039	.	A	T	1896	PASS	DP=2308;AF=0.054593;SB=1;DP4=1567,612,89,37
NC_045512.2	29227	.	G	T	49314	PASS	DP=3055;AF=0.998363;SB=0;DP4=0,0,893,2157
NC_045512.2	29254	.	G	A	49314	PASS	DP=2979;AF=0.997315;SB=0;DP4=1,3,840,2131
NC_045512.2	29318	.	CA	C	1436	PASS	DP=3022;AF=0.021840;SB=156;DP4=1040,1920,56,10;INDEL;HRUN=2
NC_045512.2	29320	.	A	G	81	PASS	DP=3035;AF=0.020758;SB=33;DP4=1094,1871,10,53
NC_045512.2	29344	.	T	C	334	PASS	DP=3354;AF=0.020274;SB=84;DP4=1534,1751,56,12
NC_045512.2	29466	.	C	T	49314	PASS	DP=2681;AF=0.995897;SB=1;DP4=2,2,1655,1015
NC_045512.2	29771	.	A	G	49314	PASS	DP=3611;AF=0.998892;SB=2;DP4=0,3,1044,2563
