# Supplementary material for: Rescuing low frequency variants within intra-host viral populations directly from Oxford Nanopore sequencing data
Source: Nat Commun. 2022 Mar 14;13:1321. doi: 10.1038/s41467-022-28852-1 (PMC8921239; doi:10.1038/s41467-022-28852-1)
Supplement: Supplementary file 4 — Source data [file 41467_2022_28852_MOESM4_ESM.zip › vcf_results/COVID/cross_patient/Illumina/ERR4970059.vcf]

##fileformat=VCFv4.0
##fileDate=20211117
##source=lofreq call --call-indels --no-default-filter -f NC_045512.2.fasta --no-default-filter -r NC_045512.2:1-233 -o /tmp/lofreq2_call_parallel3sz547n1/0.vcf.gz output/cross_patient/illumina/indel_bam_files/ERR4970059_sort.bam
##reference=NC_045512.2.fasta
##INFO=<ID=DP,Number=1,Type=Integer,Description="Raw Depth">
##INFO=<ID=AF,Number=1,Type=Float,Description="Allele Frequency">
##INFO=<ID=SB,Number=1,Type=Integer,Description="Phred-scaled strand bias at this position">
##INFO=<ID=DP4,Number=4,Type=Integer,Description="Counts for ref-forward bases, ref-reverse, alt-forward and alt-reverse bases">
##INFO=<ID=INDEL,Number=0,Type=Flag,Description="Indicates that the variant is an INDEL.">
##INFO=<ID=CONSVAR,Number=0,Type=Flag,Description="Indicates that the variant is a consensus variant (as opposed to a low frequency variant).">
##INFO=<ID=HRUN,Number=1,Type=Integer,Description="Homopolymer length to the right of report indel position">
##FILTER=<ID=min_snvqual_47,Description="Minimum SNV Quality (Phred) 47">
##FILTER=<ID=min_indelqual_30,Description="Minimum Indel Quality (Phred) 30">
##FILTER=<ID=min_snvqual_69,Description="Minimum SNV Quality (Phred) 69">
##FILTER=<ID=min_indelqual_56,Description="Minimum Indel Quality (Phred) 56">
##FILTER=<ID=min_af_0.020000,Description="Minimum allele frequency 0.020000">
##FILTER=<ID=min_dp_100,Description="Minimum Coverage 100">
##FILTER=<ID=sb_fdr,Description="Strand-Bias Multiple Testing Correction: fdr corr. pvalue > 0.010000">
#CHROM	POS	ID	REF	ALT	QUAL	FILTER	INFO
NC_045512.2	125	.	C	T	35320	PASS	DP=6146;AF=0.245688;SB=37;DP4=3552,1083,1084,426
NC_045512.2	241	.	C	T	49314	PASS	DP=9471;AF=0.994087;SB=2;DP4=11,9,4427,4988
NC_045512.2	505	.	T	C	41433	PASS	DP=1246;AF=0.998395;SB=0;DP4=0,0,690,554
NC_045512.2	517	.	TA	T	498	PASS	DP=1246;AF=0.020867;SB=2;DP4=677,546,16,10;INDEL;HRUN=1
NC_045512.2	872	.	G	T	49314	PASS	DP=9793;AF=0.998060;SB=2;DP4=0,2,3317,6457
NC_045512.2	1730	.	G	A	171	PASS	DP=636;AF=0.029874;SB=0;DP4=446,171,14,5
NC_045512.2	2417	.	AG	A	5143	PASS	DP=11722;AF=0.021157;SB=1;DP4=5986,5496,126,122;INDEL;HRUN=1
NC_045512.2	3037	.	C	T	49314	PASS	DP=6696;AF=0.994624;SB=0;DP4=6,14,2283,4377
NC_045512.2	3261	.	C	T	49314	PASS	DP=10006;AF=0.997901;SB=1;DP4=5,3,7167,2818
NC_045512.2	3964	.	A	G	121	PASS	DP=849;AF=0.023557;SB=14;DP4=411,406,5,15
NC_045512.2	7783	.	T	C	49314	PASS	DP=9036;AF=0.998340;SB=2;DP4=4,0,6699,2322
NC_045512.2	9474	.	C	T	1414	PASS	DP=8897;AF=0.020007;SB=0;DP4=2536,6175,53,125
NC_045512.2	10500	.	GT	G	4943	PASS	DP=8314;AF=0.027303;SB=0;DP4=5965,2124,169,58;INDEL;HRUN=4
NC_045512.2	11827	.	A	G	2572	PASS	DP=15577;AF=0.020864;SB=2;DP4=2636,12598,61,264
NC_045512.2	14408	.	C	T	49314	PASS	DP=5724;AF=0.997904;SB=3;DP4=3,5,3019,2693
NC_045512.2	15984	.	A	T	49314	PASS	DP=16211;AF=0.993770;SB=3;DP4=58,21,11105,5005
NC_045512.2	17929	.	A	G	626	PASS	DP=3013;AF=0.021573;SB=3;DP4=739,2206,19,46
NC_045512.2	20946	.	C	T	49314	PASS	DP=14085;AF=0.997586;SB=0;DP4=14,6,9193,4858
NC_045512.2	21650	.	A	C	1553	PASS	DP=5942;AF=0.025917;SB=2;DP4=1929,3849,48,106
NC_045512.2	22075	.	C	T	49314	PASS	DP=1672;AF=0.995215;SB=0;DP4=1,1,1104,560
NC_045512.2	22131	.	G	T	45626	PASS	DP=1332;AF=0.999249;SB=0;DP4=1,0,747,584
NC_045512.2	22861	.	TA	T	1964	PASS	DP=3413;AF=0.026956;SB=9;DP4=863,2483,17,75;INDEL;HRUN=1
NC_045512.2	23403	.	A	G	49314	PASS	DP=12439;AF=0.998633;SB=0;DP4=2,6,3550,8872
NC_045512.2	25552	.	G	T	49314	PASS	DP=7883;AF=0.999619;SB=0;DP4=0,0,2030,5850
NC_045512.2	27708	.	G	T	659	PASS	DP=643;AF=0.088647;SB=1;DP4=149,435,16,41
NC_045512.2	27945	.	C	T	49314	PASS	DP=3469;AF=0.998559;SB=3;DP4=0,1,2056,1408
NC_045512.2	28221	.	G	T	49314	PASS	DP=7067;AF=0.998585;SB=0;DP4=1,0,5178,1879
NC_045512.2	28473	.	C	T	2115	PASS	DP=13484;AF=0.020320;SB=5;DP4=10032,3170,217,57
NC_045512.2	28881	.	G	A	36118	PASS	DP=1102;AF=0.997278;SB=0;DP4=0,0,487,612
NC_045512.2	28882	.	G	A	35641	PASS	DP=1100;AF=0.995455;SB=4;DP4=3,1,483,612
NC_045512.2	28883	.	G	C	38465	PASS	DP=1115;AF=1.000000;SB=0;DP4=0,0,488,627
NC_045512.2	29039	.	A	T	798	PASS	DP=2298;AF=0.028721;SB=2;DP4=1420,771,45,21
NC_045512.2	29474	.	G	T	1309	PASS	DP=6720;AF=0.026786;SB=15;DP4=4144,2385,129,51
NC_045512.2	29717	.	G	A	49314	PASS	DP=8631;AF=0.994902;SB=9;DP4=13,14,2819,5768
NC_045512.2	29750	.	C	T	49314	PASS	DP=8341;AF=0.997722;SB=2;DP4=3,12,2500,5822
