# Supplementary material for: Rescuing low frequency variants within intra-host viral populations directly from Oxford Nanopore sequencing data
Source: Nat Commun. 2022 Mar 14;13:1321. doi: 10.1038/s41467-022-28852-1 (PMC8921239; doi:10.1038/s41467-022-28852-1)
Supplement: Supplementary file 4 — Source data [file 41467_2022_28852_MOESM4_ESM.zip › vcf_results/COVID/cross_patient/Illumina/ERR4970060.vcf]

##fileformat=VCFv4.0
##fileDate=20211117
##source=lofreq call --call-indels --no-default-filter -f NC_045512.2.fasta --no-default-filter -r NC_045512.2:1-233 -o /tmp/lofreq2_call_paralleletx7q13f/0.vcf.gz output/cross_patient/illumina/indel_bam_files/ERR4970060_sort.bam
##reference=NC_045512.2.fasta
##INFO=<ID=DP,Number=1,Type=Integer,Description="Raw Depth">
##INFO=<ID=AF,Number=1,Type=Float,Description="Allele Frequency">
##INFO=<ID=SB,Number=1,Type=Integer,Description="Phred-scaled strand bias at this position">
##INFO=<ID=DP4,Number=4,Type=Integer,Description="Counts for ref-forward bases, ref-reverse, alt-forward and alt-reverse bases">
##INFO=<ID=INDEL,Number=0,Type=Flag,Description="Indicates that the variant is an INDEL.">
##INFO=<ID=CONSVAR,Number=0,Type=Flag,Description="Indicates that the variant is a consensus variant (as opposed to a low frequency variant).">
##INFO=<ID=HRUN,Number=1,Type=Integer,Description="Homopolymer length to the right of report indel position">
##FILTER=<ID=min_snvqual_47,Description="Minimum SNV Quality (Phred) 47">
##FILTER=<ID=min_indelqual_31,Description="Minimum Indel Quality (Phred) 31">
##FILTER=<ID=min_snvqual_69,Description="Minimum SNV Quality (Phred) 69">
##FILTER=<ID=min_indelqual_58,Description="Minimum Indel Quality (Phred) 58">
##FILTER=<ID=min_af_0.020000,Description="Minimum allele frequency 0.020000">
##FILTER=<ID=min_dp_100,Description="Minimum Coverage 100">
##FILTER=<ID=sb_fdr,Description="Strand-Bias Multiple Testing Correction: fdr corr. pvalue > 0.010000">
#CHROM	POS	ID	REF	ALT	QUAL	FILTER	INFO
NC_045512.2	241	.	C	T	49314	PASS	DP=6442;AF=0.994877;SB=3;DP4=5,9,3027,3382
NC_045512.2	505	.	T	C	49314	PASS	DP=3662;AF=0.994812;SB=5;DP4=3,0,1937,1706
NC_045512.2	872	.	G	T	49314	PASS	DP=8941;AF=0.997651;SB=5;DP4=2,1,3160,5760
NC_045512.2	3037	.	C	T	49314	PASS	DP=12619;AF=0.994215;SB=2;DP4=11,18,4120,8426
NC_045512.2	3261	.	C	T	49314	PASS	DP=10409;AF=0.998367;SB=7;DP4=6,0,7258,3134
NC_045512.2	5743	.	G	C	2784	PASS	DP=8630;AF=0.029664;SB=264;DP4=4153,4213,43,213
NC_045512.2	5744	.	T	C	723	PASS	DP=8720;AF=0.030619;SB=237;DP4=4140,4308,49,218
NC_045512.2	6696	.	C	CT	6824	PASS	DP=13093;AF=0.023830;SB=1;DP4=6204,6633,154,158;INDEL;HRUN=4
NC_045512.2	7783	.	T	C	49314	PASS	DP=10645;AF=0.997370;SB=0;DP4=2,1,7762,2855
NC_045512.2	8287	.	G	T	7341	PASS	DP=13950;AF=0.040430;SB=80;DP4=6260,7109,334,230
NC_045512.2	11031	.	C	T	49314	PASS	DP=31126;AF=0.818062;SB=87;DP4=3669,1965,15488,9975
NC_045512.2	12651	.	C	T	49314	PASS	DP=16998;AF=0.997882;SB=1;DP4=9,18,5093,11869
NC_045512.2	14408	.	C	T	49314	PASS	DP=6470;AF=0.996136;SB=0;DP4=8,6,3518,2927
NC_045512.2	15965	.	G	GT	25965	PASS	DP=17686;AF=0.058069;SB=11;DP4=11689,4989,692,335;INDEL;HRUN=4
NC_045512.2	15984	.	A	T	49314	PASS	DP=17552;AF=0.996639;SB=14;DP4=33,6,12058,5435
NC_045512.2	20946	.	C	T	49314	PASS	DP=14177;AF=0.996262;SB=0;DP4=21,12,9175,4949
NC_045512.2	22075	.	C	T	49314	PASS	DP=2906;AF=0.993806;SB=0;DP4=8,3,1964,924
NC_045512.2	22131	.	G	T	49314	PASS	DP=2258;AF=0.997786;SB=0;DP4=0,0,1257,996
NC_045512.2	23403	.	A	G	49314	PASS	DP=15344;AF=0.998631;SB=0;DP4=2,4,4819,10504
NC_045512.2	25552	.	G	T	49314	PASS	DP=12150;AF=0.996214;SB=2;DP4=0,4,3112,8992
NC_045512.2	27945	.	C	T	49314	PASS	DP=5787;AF=0.997062;SB=0;DP4=4,3,3372,2398
NC_045512.2	28221	.	G	T	49314	PASS	DP=7753;AF=0.999226;SB=2;DP4=3,0,5565,2182
NC_045512.2	28881	.	G	A	49314	PASS	DP=2392;AF=0.994565;SB=5;DP4=5,3,1028,1351
NC_045512.2	28882	.	G	A	49314	PASS	DP=2387;AF=0.992878;SB=1;DP4=5,5,1022,1348
NC_045512.2	28883	.	G	C	49314	PASS	DP=2411;AF=0.997097;SB=0;DP4=0,0,1032,1372
NC_045512.2	29317	.	T	C	2261	PASS	DP=8026;AF=0.026788;SB=9;DP4=3348,4458,104,111
NC_045512.2	29717	.	G	A	49314	PASS	DP=13740;AF=0.994760;SB=0;DP4=14,26,4550,9118
NC_045512.2	29750	.	C	T	49314	PASS	DP=13212;AF=0.993869;SB=0;DP4=6,14,3953,9178
