# Supplementary material for: Rescuing low frequency variants within intra-host viral populations directly from Oxford Nanopore sequencing data
Source: Nat Commun. 2022 Mar 14;13:1321. doi: 10.1038/s41467-022-28852-1 (PMC8921239; doi:10.1038/s41467-022-28852-1)
Supplement: Supplementary file 4 — Source data [file 41467_2022_28852_MOESM4_ESM.zip › vcf_results/COVID/cross_patient/Illumina/ERR4970061.vcf]

##fileformat=VCFv4.0
##fileDate=20211117
##source=lofreq call --call-indels --no-default-filter -f NC_045512.2.fasta --no-default-filter -r NC_045512.2:1-233 -o /tmp/lofreq2_call_parallelnpsalfrn/0.vcf.gz output/cross_patient/illumina/indel_bam_files/ERR4970061_sort.bam
##reference=NC_045512.2.fasta
##INFO=<ID=DP,Number=1,Type=Integer,Description="Raw Depth">
##INFO=<ID=AF,Number=1,Type=Float,Description="Allele Frequency">
##INFO=<ID=SB,Number=1,Type=Integer,Description="Phred-scaled strand bias at this position">
##INFO=<ID=DP4,Number=4,Type=Integer,Description="Counts for ref-forward bases, ref-reverse, alt-forward and alt-reverse bases">
##INFO=<ID=INDEL,Number=0,Type=Flag,Description="Indicates that the variant is an INDEL.">
##INFO=<ID=CONSVAR,Number=0,Type=Flag,Description="Indicates that the variant is a consensus variant (as opposed to a low frequency variant).">
##INFO=<ID=HRUN,Number=1,Type=Integer,Description="Homopolymer length to the right of report indel position">
##FILTER=<ID=min_snvqual_47,Description="Minimum SNV Quality (Phred) 47">
##FILTER=<ID=min_indelqual_29,Description="Minimum Indel Quality (Phred) 29">
##FILTER=<ID=min_snvqual_69,Description="Minimum SNV Quality (Phred) 69">
##FILTER=<ID=min_indelqual_57,Description="Minimum Indel Quality (Phred) 57">
##FILTER=<ID=min_af_0.020000,Description="Minimum allele frequency 0.020000">
##FILTER=<ID=min_dp_100,Description="Minimum Coverage 100">
##FILTER=<ID=sb_fdr,Description="Strand-Bias Multiple Testing Correction: fdr corr. pvalue > 0.010000">
#CHROM	POS	ID	REF	ALT	QUAL	FILTER	INFO
NC_045512.2	241	.	C	T	49314	PASS	DP=5559;AF=0.992804;SB=3;DP4=10,8,2600,2919
NC_045512.2	285	.	G	T	9036	PASS	DP=5749;AF=0.102627;SB=0;DP4=1731,3424,201,389
NC_045512.2	505	.	T	C	13081	PASS	DP=394;AF=1.000000;SB=0;DP4=0,0,186,208
NC_045512.2	519	.	TG	T	759	PASS	DP=402;AF=0.072139;SB=0;DP4=178,195,14,15;INDEL;HRUN=2
NC_045512.2	602	.	G	A	162	PASS	DP=463;AF=0.030238;SB=1;DP4=134,315,3,11
NC_045512.2	872	.	G	T	49314	PASS	DP=20110;AF=0.998508;SB=0;DP4=0,0,6993,13087
NC_045512.2	1066	.	TG	T	15565	PASS	DP=22050;AF=0.030703;SB=9;DP4=15730,5759,514,163;INDEL;HRUN=4
NC_045512.2	2113	.	CT	C	852	PASS	DP=297;AF=0.101010;SB=0;DP4=91,177,10,20;INDEL;HRUN=3
NC_045512.2	2410	.	A	G	5576	PASS	DP=14327;AF=0.033713;SB=4;DP4=7450,6377,249,234
NC_045512.2	2482	.	T	C	3656	PASS	DP=19257;AF=0.027055;SB=0;DP4=6226,12494,176,345
NC_045512.2	2531	.	G	GT	31870	PASS	DP=14863;AF=0.079257;SB=4;DP4=3540,10249,287,891;INDEL;HRUN=2
NC_045512.2	2783	.	AAT	A	216	PASS	DP=330;AF=0.027273;SB=3;DP4=102,222,4,5;INDEL;HRUN=2
NC_045512.2	3037	.	C	T	49314	PASS	DP=3641;AF=0.995880;SB=1;DP4=3,3,1323,2303
NC_045512.2	3261	.	C	T	49314	PASS	DP=23626;AF=0.998519;SB=0;DP4=14,5,16201,7390
NC_045512.2	3688	.	C	T	463	PASS	DP=896;AF=0.045759;SB=0;DP4=274,578,14,27
NC_045512.2	3738	.	C	T	838	PASS	DP=885;AF=0.063277;SB=0;DP4=201,627,14,42
NC_045512.2	4394	.	GAA	G	16636	PASS	DP=14377;AF=0.046672;SB=296;DP4=5703,8023,430,241;INDEL;HRUN=3
NC_045512.2	4456	.	C	T	49314	PASS	DP=7714;AF=0.999093;SB=0;DP4=0,0,4508,3199
NC_045512.2	5909	.	TATA	T	5317	PASS	DP=4076;AF=0.053484;SB=93;DP4=1754,2110,53,165;INDEL;HRUN=1
NC_045512.2	6562	.	T	G	23043	PASS	DP=36947;AF=0.044063;SB=2;DP4=26889,8350,1232,396
NC_045512.2	7155	.	CT	C	1561	PASS	DP=1119;AF=0.054513;SB=1;DP4=787,271,47,14;INDEL;HRUN=3
NC_045512.2	7615	.	G	C	15765	PASS	DP=6750;AF=0.126963;SB=0;DP4=1298,4590,190,667
NC_045512.2	7783	.	T	C	49314	PASS	DP=9038;AF=0.997787;SB=1;DP4=4,2,6575,2443
NC_045512.2	8092	.	C	CA	49314	PASS	DP=31007;AF=0.063405;SB=10;DP4=18611,10463,1220,746;INDEL;HRUN=4
NC_045512.2	8092	.	CA	C	45304	PASS	DP=31007;AF=0.057955;SB=0;DP4=18680,10564,1151,646;INDEL;HRUN=4
NC_045512.2	8481	.	C	CT	6472	PASS	DP=4626;AF=0.055772;SB=2;DP4=1690,2771,93,165;INDEL;HRUN=4
NC_045512.2	8622	.	T	A	5013	PASS	DP=4358;AF=0.072281;SB=1;DP4=751,3284,62,253
NC_045512.2	9125	.	T	G	7414	PASS	DP=10347;AF=0.056055;SB=11;DP4=2932,6811,154,426
NC_045512.2	9707	.	AT	A	4036	PASS	DP=3610;AF=0.044875;SB=1;DP4=1273,2179,57,105;INDEL;HRUN=3
NC_045512.2	9972	.	AG	A	919	PASS	DP=1717;AF=0.023879;SB=0;DP4=1040,644,26,15;INDEL;HRUN=2
NC_045512.2	10046	.	G	GT	4893	PASS	DP=1866;AF=0.094319;SB=0;DP4=584,1112,59,117;INDEL;HRUN=4
NC_045512.2	10574	.	G	T	13772	PASS	DP=10548;AF=0.086272;SB=9;DP4=4803,4806,481,429
NC_045512.2	10619	.	C	CA	30362	PASS	DP=13310;AF=0.081968;SB=0;DP4=3783,8435,341,750;INDEL;HRUN=3
NC_045512.2	10767	.	AT	A	773	PASS	DP=566;AF=0.053004;SB=0;DP4=371,165,21,9;INDEL;HRUN=2
NC_045512.2	10945	.	TA	T	880	PASS	DP=621;AF=0.057971;SB=1;DP4=177,409,12,24;INDEL;HRUN=1
NC_045512.2	11179	.	G	GT	49314	PASS	DP=95715;AF=0.065267;SB=4;DP4=49815,39797,3433,2814;INDEL;HRUN=5
NC_045512.2	11616	.	G	T	37866	PASS	DP=33100;AF=0.069668;SB=113;DP4=22010,8768,1801,505
NC_045512.2	11654	.	T	C	49314	PASS	DP=39469;AF=0.124123;SB=40;DP4=22791,11732,3372,1527
NC_045512.2	12855	.	CT	C	11633	PASS	DP=15776;AF=0.033976;SB=0;DP4=9148,6100,322,214;INDEL;HRUN=1
NC_045512.2	12872	.	G	T	3160	PASS	DP=11559;AF=0.032702;SB=4;DP4=5550,5608,198,180
NC_045512.2	13586	.	TA	T	137	PASS	DP=241;AF=0.024896;SB=1;DP4=71,164,1,5;INDEL;HRUN=5
NC_045512.2	13829	.	CT	C	12892	PASS	DP=16381;AF=0.033514;SB=6;DP4=5481,10446,174,375;INDEL;HRUN=3
NC_045512.2	14189	.	C	CT	20424	PASS	DP=12881;AF=0.061408;SB=2;DP4=2796,9342,190,601;INDEL;HRUN=3
NC_045512.2	14408	.	C	T	49314	PASS	DP=15999;AF=0.997312;SB=1;DP4=16,11,8580,7376
NC_045512.2	14708	.	CTG	C	38708	PASS	DP=15494;AF=0.089389;SB=17;DP4=8160,5961,754,631;INDEL;HRUN=1
NC_045512.2	15061	.	C	CA	360	PASS	DP=500;AF=0.030000;SB=1;DP4=149,348,5,10;INDEL;HRUN=3
NC_045512.2	15605	.	A	T	4449	PASS	DP=12983;AF=0.031888;SB=3;DP4=8966,3588,304,110
NC_045512.2	15964	.	TG	T	47266	PASS	DP=28833;AF=0.073700;SB=1;DP4=18241,8481,1460,665;INDEL;HRUN=1
NC_045512.2	15965	.	G	GT	49314	PASS	DP=28984;AF=0.068383;SB=3;DP4=18606,8506,1343,639;INDEL;HRUN=4
NC_045512.2	15984	.	A	T	49314	PASS	DP=28765;AF=0.996836;SB=16;DP4=42,9,19336,9338
NC_045512.2	16573	.	G	A	17352	PASS	DP=9145;AF=0.108147;SB=1;DP4=5954,2197,727,262
NC_045512.2	16839	.	A	G	818	PASS	DP=3705;AF=0.030499;SB=0;DP4=2695,890,84,29
NC_045512.2	17266	.	GAT	G	48123	PASS	DP=25149;AF=0.073204;SB=4;DP4=15459,7925,1237,604;INDEL;HRUN=1
NC_045512.2	17474	.	C	T	4763	PASS	DP=7041;AF=0.050135;SB=1;DP4=4739,1945,254,99
NC_045512.2	18159	.	T	G	1694	PASS	DP=4361;AF=0.038523;SB=1;DP4=2003,2171,78,90
NC_045512.2	18368	.	G	GT	49314	PASS	DP=16500;AF=0.153515;SB=28;DP4=9623,4344,1826,707;INDEL;HRUN=5
NC_045512.2	18560	.	T	A	49314	PASS	DP=19730;AF=0.164927;SB=12;DP4=5489,10908,1034,2220
NC_045512.2	18561	.	T	A	49314	PASS	DP=19719;AF=0.164410;SB=15;DP4=5508,10930,1022,2220
NC_045512.2	19178	.	G	A	9452	PASS	DP=6628;AF=0.086904;SB=1;DP4=1850,4200,171,405
NC_045512.2	20206	.	CA	C	1647	PASS	DP=1816;AF=0.038546;SB=30;DP4=577,1266,9,61;INDEL;HRUN=1
NC_045512.2	20317	.	G	GA	1398	PASS	DP=964;AF=0.058091;SB=1;DP4=703,205,45,11;INDEL;HRUN=2
NC_045512.2	20946	.	C	T	49314	PASS	DP=25572;AF=0.996676;SB=6;DP4=35,27,16229,9258
NC_045512.2	21569	.	G	GT	304	PASS	DP=1780;AF=0.043820;SB=2;DP4=978,725,42,36;INDEL;HRUN=5
NC_045512.2	21575	.	C	T	49314	PASS	DP=1773;AF=0.986464;SB=0;DP4=3,3,868,881
NC_045512.2	21650	.	A	C	987	PASS	DP=1797;AF=0.041736;SB=7;DP4=492,1226,16,59
NC_045512.2	21831	.	T	C	23789	PASS	DP=29485;AF=0.068747;SB=3;DP4=10557,16860,764,1263
NC_045512.2	22051	.	G	A	1452	PASS	DP=1090;AF=0.080734;SB=1;DP4=679,320,58,30
NC_045512.2	22075	.	C	T	49314	PASS	DP=1542;AF=0.998055;SB=0;DP4=0,0,1045,494
NC_045512.2	22131	.	G	T	48960	PASS	DP=1437;AF=0.997216;SB=0;DP4=0,0,861,572
NC_045512.2	22218	.	G	GT	2864	PASS	DP=1425;AF=0.080000;SB=0;DP4=407,951,34,80;INDEL;HRUN=5
NC_045512.2	22858	.	C	G	11227	PASS	DP=4376;AF=0.129799;SB=17;DP4=846,2952,101,467
NC_045512.2	23042	.	T	G	6804	PASS	DP=635;AF=0.400000;SB=0;DP4=195,185,128,126
NC_045512.2	23229	.	A	G	49314	PASS	DP=18191;AF=0.826563;SB=1;DP4=2374,759,11332,3704
NC_045512.2	23403	.	A	G	49314	PASS	DP=23864;AF=0.998575;SB=0;DP4=2,6,7366,16464
NC_045512.2	23638	.	CA	C	7077	PASS	DP=9587;AF=0.032857;SB=8;DP4=3878,5408,145,170;INDEL;HRUN=1
NC_045512.2	23817	.	T	C	3235	PASS	DP=5095;AF=0.046712;SB=5;DP4=1151,3697,49,189
NC_045512.2	24267	.	T	A	1269	PASS	DP=5644;AF=0.025337;SB=2;DP4=3016,2481,82,61
NC_045512.2	24656	.	T	C	1202	PASS	DP=2110;AF=0.063033;SB=2;DP4=591,1380,43,90
NC_045512.2	25441	.	CA	C	1529	PASS	DP=22746;AF=0.024708;SB=37;DP4=15543,6817,348,214;INDEL;HRUN=2
NC_045512.2	25552	.	G	T	49314	PASS	DP=27005;AF=0.996408;SB=0;DP4=0,1,6583,20325
NC_045512.2	26329	.	G	A	30498	PASS	DP=8649;AF=0.166724;SB=0;DP4=4922,2277,987,455
NC_045512.2	26613	.	TG	T	3175	PASS	DP=23348;AF=0.036877;SB=2;DP4=18362,4191,709,152;INDEL;HRUN=2
NC_045512.2	26616	.	A	T	3072	PASS	DP=23626;AF=0.036993;SB=2;DP4=18496,4190,719,155
NC_045512.2	26623	.	TTC	T	20112	PASS	DP=24063;AF=0.034493;SB=3;DP4=19097,4192,673,157;INDEL;HRUN=2
NC_045512.2	26709	.	G	C	14839	PASS	DP=25935;AF=0.042761;SB=14;DP4=18973,5833,878,231
NC_045512.2	26826	.	C	T	25133	PASS	DP=46899;AF=0.041003;SB=0;DP4=12204,32761,526,1397
NC_045512.2	27396	.	G	A	3054	PASS	DP=7968;AF=0.036270;SB=2;DP4=2315,5351,92,197
NC_045512.2	27945	.	C	T	49314	PASS	DP=5730;AF=0.997731;SB=0;DP4=4,3,3427,2290
NC_045512.2	28019	.	T	G	1482	PASS	DP=4947;AF=0.035981;SB=0;DP4=1020,3736,37,141
NC_045512.2	28221	.	G	T	49314	PASS	DP=16221;AF=0.997781;SB=1;DP4=6,3,11580,4605
NC_045512.2	28601	.	TTCTA	T	8768	PASS	DP=14292;AF=0.028058;SB=5;DP4=4773,9214,126,275;INDEL;HRUN=3
NC_045512.2	28603	.	C	T	6624	PASS	DP=14440;AF=0.045914;SB=63;DP4=4641,8720,168,495
NC_045512.2	28741	.	A	G	7505	PASS	DP=16457;AF=0.037552;SB=25;DP4=4693,11126,149,469
NC_045512.2	28881	.	G	A	25960	PASS	DP=783;AF=0.996169;SB=0;DP4=1,1,339,441
NC_045512.2	28882	.	G	A	25325	PASS	DP=782;AF=0.994885;SB=3;DP4=1,0,337,441
NC_045512.2	28883	.	G	C	27005	PASS	DP=791;AF=0.998736;SB=0;DP4=0,1,340,450
NC_045512.2	29218	.	CG	C	956	PASS	DP=1340;AF=0.031343;SB=1;DP4=508,797,15,27;INDEL;HRUN=2
NC_045512.2	29320	.	A	G	1591	PASS	DP=2512;AF=0.043392;SB=60;DP4=1335,1065,86,23
NC_045512.2	29444	.	A	G	907	PASS	DP=5076;AF=0.038613;SB=4;DP4=3617,1246,152,44
NC_045512.2	29639	.	G	C	1186	PASS	DP=8627;AF=0.020633;SB=122;DP4=4343,4084,44,134
NC_045512.2	29717	.	G	A	49314	PASS	DP=5478;AF=0.995619;SB=4;DP4=5,6,1794,3660
NC_045512.2	29750	.	C	T	49314	PASS	DP=5283;AF=0.998296;SB=0;DP4=0,1,1550,3724
