# Supplementary material for: Rescuing low frequency variants within intra-host viral populations directly from Oxford Nanopore sequencing data
Source: Nat Commun. 2022 Mar 14;13:1321. doi: 10.1038/s41467-022-28852-1 (PMC8921239; doi:10.1038/s41467-022-28852-1)
Supplement: Supplementary file 4 — Source data [file 41467_2022_28852_MOESM4_ESM.zip › vcf_results/COVID/cross_patient/Illumina/ERR4970062.vcf]

##fileformat=VCFv4.0
##fileDate=20211117
##source=lofreq call --call-indels --no-default-filter -f NC_045512.2.fasta --no-default-filter -r NC_045512.2:1-233 -o /tmp/lofreq2_call_parallelqpu2ttm7/0.vcf.gz output/cross_patient/illumina/indel_bam_files/ERR4970062_sort.bam
##reference=NC_045512.2.fasta
##INFO=<ID=DP,Number=1,Type=Integer,Description="Raw Depth">
##INFO=<ID=AF,Number=1,Type=Float,Description="Allele Frequency">
##INFO=<ID=SB,Number=1,Type=Integer,Description="Phred-scaled strand bias at this position">
##INFO=<ID=DP4,Number=4,Type=Integer,Description="Counts for ref-forward bases, ref-reverse, alt-forward and alt-reverse bases">
##INFO=<ID=INDEL,Number=0,Type=Flag,Description="Indicates that the variant is an INDEL.">
##INFO=<ID=CONSVAR,Number=0,Type=Flag,Description="Indicates that the variant is a consensus variant (as opposed to a low frequency variant).">
##INFO=<ID=HRUN,Number=1,Type=Integer,Description="Homopolymer length to the right of report indel position">
##FILTER=<ID=min_snvqual_47,Description="Minimum SNV Quality (Phred) 47">
##FILTER=<ID=min_indelqual_35,Description="Minimum Indel Quality (Phred) 35">
##FILTER=<ID=min_snvqual_69,Description="Minimum SNV Quality (Phred) 69">
##FILTER=<ID=min_indelqual_59,Description="Minimum Indel Quality (Phred) 59">
##FILTER=<ID=min_af_0.020000,Description="Minimum allele frequency 0.020000">
##FILTER=<ID=min_dp_100,Description="Minimum Coverage 100">
##FILTER=<ID=sb_fdr,Description="Strand-Bias Multiple Testing Correction: fdr corr. pvalue > 0.010000">
#CHROM	POS	ID	REF	ALT	QUAL	FILTER	INFO
NC_045512.2	241	.	C	T	49314	PASS	DP=17597;AF=0.993351;SB=1;DP4=21,29,8026,9454
NC_045512.2	540	.	T	C	111	PASS	DP=829;AF=0.020507;SB=0;DP4=380,431,8,9
NC_045512.2	2035	.	G	T	47464	PASS	DP=1449;AF=0.996549;SB=0;DP4=0,0,872,572
NC_045512.2	3037	.	C	T	49314	PASS	DP=7103;AF=0.994650;SB=0;DP4=7,11,2451,4614
NC_045512.2	3994	.	G	A	49314	PASS	DP=1735;AF=0.998271;SB=5;DP4=1,0,531,1201
NC_045512.2	4511	.	G	T	3132	PASS	DP=9289;AF=0.032296;SB=48;DP4=4091,4893,175,125
NC_045512.2	4518	.	A	G	2418	PASS	DP=15116;AF=0.022030;SB=0;DP4=3958,10802,90,243
NC_045512.2	4861	.	TA	T	1588	PASS	DP=2637;AF=0.026545;SB=8;DP4=674,1903,24,46;INDEL;HRUN=4
NC_045512.2	5730	.	C	T	49314	PASS	DP=2701;AF=0.995557;SB=1;DP4=5,5,1533,1156
NC_045512.2	5985	.	TC	T	1854	PASS	DP=2414;AF=0.033969;SB=2;DP4=1858,476,63,19;INDEL;HRUN=1
NC_045512.2	9924	.	C	T	49314	PASS	DP=6098;AF=0.998360;SB=2;DP4=5,0,4724,1364
NC_045512.2	10210	.	T	A	12399	PASS	DP=38840;AF=0.035247;SB=22;DP4=27854,9567,972,397
NC_045512.2	11082	.	TG	T	49314	PASS	DP=112871;AF=0.145219;SB=689;DP4=75399,21581,13719,2672;INDEL;HRUN=1
NC_045512.2	11083	.	G	T	49314	PASS	DP=113476;AF=0.846884;SB=34;DP4=5,10,74152,21949
NC_045512.2	11109	.	C	T	49314	PASS	DP=120369;AF=0.997092;SB=0;DP4=139,43,92271,27748
NC_045512.2	12511	.	T	C	2608	PASS	DP=13350;AF=0.020524;SB=8;DP4=10687,2376,234,40
NC_045512.2	13164	.	C	T	12637	PASS	DP=55917;AF=0.025806;SB=12;DP4=39054,15355,1003,440
NC_045512.2	13223	.	T	C	6911	PASS	DP=45401;AF=0.020198;SB=3;DP4=20375,24078,431,486
NC_045512.2	14351	.	A	G	1908	PASS	DP=13372;AF=0.021014;SB=3;DP4=9854,3230,218,63
NC_045512.2	14408	.	C	T	49314	PASS	DP=10280;AF=0.996595;SB=2;DP4=10,12,5473,4772
NC_045512.2	16057	.	C	T	15085	PASS	DP=35637;AF=0.043410;SB=15;DP4=7717,26317,313,1234
NC_045512.2	17575	.	G	A	1853	PASS	DP=10184;AF=0.020228;SB=3;DP4=3875,6094,86,120
NC_045512.2	17602	.	G	T	2455	PASS	DP=12912;AF=0.021918;SB=1;DP4=3136,9485,73,210
NC_045512.2	18877	.	C	T	49314	PASS	DP=81113;AF=0.996906;SB=0;DP4=34,96,20614,60248
NC_045512.2	20978	.	C	T	5211	PASS	DP=34236;AF=0.020592;SB=1;DP4=15939,17562,340,365
NC_045512.2	21868	.	A	G	6349	PASS	DP=28963;AF=0.028519;SB=5;DP4=8332,19755,260,566
NC_045512.2	22188	.	CTAT	C	49314	PASS	DP=2046;AF=0.934018;SB=11;DP4=44,97,742,1169;INDEL;HRUN=1
NC_045512.2	23403	.	A	G	49314	PASS	DP=54335;AF=0.998988;SB=3;DP4=6,22,16098,38182
NC_045512.2	23554	.	ACCCATTGGTGCAGGTATATGCGCTAGTT	A	12865	PASS	DP=19090;AF=0.027973;SB=2;DP4=13005,5647,379,155;INDEL;HRUN=3
NC_045512.2	24138	.	C	A	49314	PASS	DP=8765;AF=0.997262;SB=2;DP4=1,2,4931,3810
NC_045512.2	24382	.	C	T	1670	PASS	DP=7555;AF=0.024487;SB=6;DP4=1929,5433,41,144
NC_045512.2	24503	.	C	CT	5290	PASS	DP=8129;AF=0.027679;SB=1;DP4=6227,1720,179,46;INDEL;HRUN=3
NC_045512.2	24647	.	A	G	1176	PASS	DP=10443;AF=0.022503;SB=0;DP4=2928,7248,69,166
NC_045512.2	25563	.	G	T	49314	PASS	DP=44083;AF=0.997391;SB=11;DP4=3,2,9770,34198
NC_045512.2	26735	.	C	T	49314	PASS	DP=29611;AF=0.998176;SB=1;DP4=24,10,19645,9912
NC_045512.2	27600	.	C	T	1513	PASS	DP=720;AF=0.119444;SB=1;DP4=485,149,64,22
NC_045512.2	28253	.	C	T	5233	PASS	DP=26145;AF=0.025894;SB=23;DP4=17479,7954,430,247
NC_045512.2	28538	.	A	C	49314	PASS	DP=24905;AF=0.997671;SB=1;DP4=10,5,17243,7604
NC_045512.2	28854	.	C	T	49314	PASS	DP=3479;AF=0.997988;SB=0;DP4=2,2,1654,1818
