# Supplementary material for: Rescuing low frequency variants within intra-host viral populations directly from Oxford Nanopore sequencing data
Source: Nat Commun. 2022 Mar 14;13:1321. doi: 10.1038/s41467-022-28852-1 (PMC8921239; doi:10.1038/s41467-022-28852-1)
Supplement: Supplementary file 4 — Source data [file 41467_2022_28852_MOESM4_ESM.zip › vcf_results/COVID/cross_patient/Illumina/ERR4970063.vcf]

##fileformat=VCFv4.0
##fileDate=20211117
##source=lofreq call --call-indels --no-default-filter -f NC_045512.2.fasta --no-default-filter -r NC_045512.2:1-233 -o /tmp/lofreq2_call_paralleljoyg_d2c/0.vcf.gz output/cross_patient/illumina/indel_bam_files/ERR4970063_sort.bam
##reference=NC_045512.2.fasta
##INFO=<ID=DP,Number=1,Type=Integer,Description="Raw Depth">
##INFO=<ID=AF,Number=1,Type=Float,Description="Allele Frequency">
##INFO=<ID=SB,Number=1,Type=Integer,Description="Phred-scaled strand bias at this position">
##INFO=<ID=DP4,Number=4,Type=Integer,Description="Counts for ref-forward bases, ref-reverse, alt-forward and alt-reverse bases">
##INFO=<ID=INDEL,Number=0,Type=Flag,Description="Indicates that the variant is an INDEL.">
##INFO=<ID=CONSVAR,Number=0,Type=Flag,Description="Indicates that the variant is a consensus variant (as opposed to a low frequency variant).">
##INFO=<ID=HRUN,Number=1,Type=Integer,Description="Homopolymer length to the right of report indel position">
##FILTER=<ID=min_snvqual_38,Description="Minimum SNV Quality (Phred) 38">
##FILTER=<ID=min_indelqual_23,Description="Minimum Indel Quality (Phred) 23">
##FILTER=<ID=min_snvqual_66,Description="Minimum SNV Quality (Phred) 66">
##FILTER=<ID=min_indelqual_49,Description="Minimum Indel Quality (Phred) 49">
##FILTER=<ID=min_af_0.020000,Description="Minimum allele frequency 0.020000">
##FILTER=<ID=min_dp_100,Description="Minimum Coverage 100">
##FILTER=<ID=sb_fdr,Description="Strand-Bias Multiple Testing Correction: fdr corr. pvalue > 0.010000">
#CHROM	POS	ID	REF	ALT	QUAL	FILTER	INFO
NC_045512.2	241	.	C	T	4005	PASS	DP=129;AF=1.000000;SB=0;DP4=0,0,67,62
NC_045512.2	1684	.	C	T	7951	PASS	DP=231;AF=1.000000;SB=0;DP4=0,0,175,56
NC_045512.2	3037	.	C	T	22253	PASS	DP=699;AF=0.994278;SB=0;DP4=0,0,264,431
NC_045512.2	6593	.	C	T	9948	PASS	DP=289;AF=0.996540;SB=0;DP4=0,0,211,77
NC_045512.2	11083	.	G	T	197	PASS	DP=1289;AF=0.024825;SB=2;DP4=906,350,25,7
NC_045512.2	12915	.	C	T	9189	PASS	DP=271;AF=0.996310;SB=0;DP4=0,0,100,170
NC_045512.2	14408	.	C	T	6985	PASS	DP=205;AF=1.000000;SB=0;DP4=0,0,116,89
NC_045512.2	14829	.	G	T	17826	PASS	DP=521;AF=0.998081;SB=0;DP4=0,0,142,378
NC_045512.2	20268	.	A	G	8053	PASS	DP=237;AF=1.000000;SB=0;DP4=0,0,181,56
NC_045512.2	21255	.	G	T	3982	PASS	DP=118;AF=1.000000;SB=0;DP4=0,0,59,59
NC_045512.2	23403	.	A	G	20925	PASS	DP=624;AF=0.998397;SB=0;DP4=0,0,207,416
NC_045512.2	29744	.	G	A	19844	PASS	DP=595;AF=0.991597;SB=0;DP4=1,2,188,402
