# Supplementary material for: Rescuing low frequency variants within intra-host viral populations directly from Oxford Nanopore sequencing data
Source: Nat Commun. 2022 Mar 14;13:1321. doi: 10.1038/s41467-022-28852-1 (PMC8921239; doi:10.1038/s41467-022-28852-1)
Supplement: Supplementary file 4 — Source data [file 41467_2022_28852_MOESM4_ESM.zip › vcf_results/COVID/cross_patient/Illumina/ERR4970064.vcf]

##fileformat=VCFv4.0
##fileDate=20211117
##source=lofreq call --call-indels --no-default-filter -f NC_045512.2.fasta --no-default-filter -r NC_045512.2:1-233 -o /tmp/lofreq2_call_paralleltjnvbc_0/0.vcf.gz output/cross_patient/illumina/indel_bam_files/ERR4970064_sort.bam
##reference=NC_045512.2.fasta
##INFO=<ID=DP,Number=1,Type=Integer,Description="Raw Depth">
##INFO=<ID=AF,Number=1,Type=Float,Description="Allele Frequency">
##INFO=<ID=SB,Number=1,Type=Integer,Description="Phred-scaled strand bias at this position">
##INFO=<ID=DP4,Number=4,Type=Integer,Description="Counts for ref-forward bases, ref-reverse, alt-forward and alt-reverse bases">
##INFO=<ID=INDEL,Number=0,Type=Flag,Description="Indicates that the variant is an INDEL.">
##INFO=<ID=CONSVAR,Number=0,Type=Flag,Description="Indicates that the variant is a consensus variant (as opposed to a low frequency variant).">
##INFO=<ID=HRUN,Number=1,Type=Integer,Description="Homopolymer length to the right of report indel position">
##FILTER=<ID=min_snvqual_45,Description="Minimum SNV Quality (Phred) 45">
##FILTER=<ID=min_indelqual_26,Description="Minimum Indel Quality (Phred) 26">
##FILTER=<ID=min_snvqual_69,Description="Minimum SNV Quality (Phred) 69">
##FILTER=<ID=min_indelqual_54,Description="Minimum Indel Quality (Phred) 54">
##FILTER=<ID=min_af_0.020000,Description="Minimum allele frequency 0.020000">
##FILTER=<ID=min_dp_100,Description="Minimum Coverage 100">
##FILTER=<ID=sb_fdr,Description="Strand-Bias Multiple Testing Correction: fdr corr. pvalue > 0.010000">
#CHROM	POS	ID	REF	ALT	QUAL	FILTER	INFO
NC_045512.2	241	.	C	T	26905	PASS	DP=905;AF=0.981215;SB=0;DP4=1,1,415,473
NC_045512.2	3037	.	C	T	49314	PASS	DP=2532;AF=0.996445;SB=0;DP4=0,0,814,1709
NC_045512.2	4501	.	A	G	49314	PASS	DP=1973;AF=0.995945;SB=0;DP4=3,4,846,1119
NC_045512.2	5743	.	G	C	645	PASS	DP=1724;AF=0.034803;SB=56;DP4=816,846,11,49
NC_045512.2	5744	.	T	C	161	PASS	DP=1745;AF=0.033811;SB=60;DP4=816,868,10,49
NC_045512.2	8367	.	C	T	49314	PASS	DP=1897;AF=0.994729;SB=0;DP4=4,2,1257,630
NC_045512.2	14408	.	C	T	30617	PASS	DP=901;AF=0.992231;SB=0;DP4=2,2,488,406
NC_045512.2	23403	.	A	G	49314	PASS	DP=2605;AF=0.998081;SB=0;DP4=0,1,848,1752
NC_045512.2	28881	.	G	A	13635	PASS	DP=418;AF=0.990431;SB=0;DP4=0,0,195,219
NC_045512.2	28882	.	G	A	13250	PASS	DP=418;AF=0.992823;SB=0;DP4=1,1,195,220
NC_045512.2	28883	.	G	C	14463	PASS	DP=424;AF=1.000000;SB=0;DP4=0,0,197,227
