# Supplementary material for: Rescuing low frequency variants within intra-host viral populations directly from Oxford Nanopore sequencing data
Source: Nat Commun. 2022 Mar 14;13:1321. doi: 10.1038/s41467-022-28852-1 (PMC8921239; doi:10.1038/s41467-022-28852-1)
Supplement: Supplementary file 4 — Source data [file 41467_2022_28852_MOESM4_ESM.zip › vcf_results/COVID/cross_patient/Illumina/ERR4970067.vcf]

##fileformat=VCFv4.0
##fileDate=20211117
##source=lofreq call --call-indels --no-default-filter -f NC_045512.2.fasta --no-default-filter -r NC_045512.2:1-233 -o /tmp/lofreq2_call_parallelvs8n34ud/0.vcf.gz output/cross_patient/illumina/indel_bam_files/ERR4970067_sort.bam
##reference=NC_045512.2.fasta
##INFO=<ID=DP,Number=1,Type=Integer,Description="Raw Depth">
##INFO=<ID=AF,Number=1,Type=Float,Description="Allele Frequency">
##INFO=<ID=SB,Number=1,Type=Integer,Description="Phred-scaled strand bias at this position">
##INFO=<ID=DP4,Number=4,Type=Integer,Description="Counts for ref-forward bases, ref-reverse, alt-forward and alt-reverse bases">
##INFO=<ID=INDEL,Number=0,Type=Flag,Description="Indicates that the variant is an INDEL.">
##INFO=<ID=CONSVAR,Number=0,Type=Flag,Description="Indicates that the variant is a consensus variant (as opposed to a low frequency variant).">
##INFO=<ID=HRUN,Number=1,Type=Integer,Description="Homopolymer length to the right of report indel position">
##FILTER=<ID=min_snvqual_39,Description="Minimum SNV Quality (Phred) 39">
##FILTER=<ID=min_indelqual_23,Description="Minimum Indel Quality (Phred) 23">
##FILTER=<ID=min_snvqual_68,Description="Minimum SNV Quality (Phred) 68">
##FILTER=<ID=min_indelqual_52,Description="Minimum Indel Quality (Phred) 52">
##FILTER=<ID=min_af_0.020000,Description="Minimum allele frequency 0.020000">
##FILTER=<ID=min_dp_100,Description="Minimum Coverage 100">
##FILTER=<ID=sb_fdr,Description="Strand-Bias Multiple Testing Correction: fdr corr. pvalue > 0.010000">
#CHROM	POS	ID	REF	ALT	QUAL	FILTER	INFO
NC_045512.2	186	.	C	T	4726	PASS	DP=140;AF=1.000000;SB=0;DP4=0,0,109,31
NC_045512.2	241	.	C	T	5054	PASS	DP=175;AF=0.982857;SB=3;DP4=1,0,83,89
NC_045512.2	1059	.	C	T	17046	PASS	DP=503;AF=1.000000;SB=0;DP4=0,0,346,157
NC_045512.2	3037	.	C	T	41018	PASS	DP=1312;AF=0.996189;SB=4;DP4=1,0,450,857
NC_045512.2	5743	.	G	C	264	PASS	DP=744;AF=0.032258;SB=28;DP4=356,362,4,20
NC_045512.2	5744	.	T	C	70	PASS	DP=750;AF=0.032000;SB=28;DP4=355,369,4,20
NC_045512.2	6696	.	C	CT	452	PASS	DP=605;AF=0.031405;SB=0;DP4=293,295,10,9;INDEL;HRUN=4
NC_045512.2	9634	.	A	T	45094	PASS	DP=1418;AF=0.980254;SB=0;DP4=1,0,913,477
NC_045512.2	11109	.	C	T	49314	PASS	DP=2634;AF=0.995065;SB=1;DP4=4,2,1928,693
NC_045512.2	11916	.	C	T	35795	PASS	DP=1055;AF=0.998104;SB=0;DP4=1,1,550,503
NC_045512.2	14408	.	C	T	13281	PASS	DP=383;AF=0.997389;SB=0;DP4=0,0,223,159
NC_045512.2	23403	.	A	G	42833	PASS	DP=1270;AF=0.999213;SB=0;DP4=0,1,447,822
NC_045512.2	25563	.	G	T	27887	PASS	DP=834;AF=0.996403;SB=0;DP4=0,0,241,590
NC_045512.2	26058	.	C	T	23592	PASS	DP=713;AF=0.998598;SB=0;DP4=0,0,525,187
