# Supplementary material for: Rescuing low frequency variants within intra-host viral populations directly from Oxford Nanopore sequencing data
Source: Nat Commun. 2022 Mar 14;13:1321. doi: 10.1038/s41467-022-28852-1 (PMC8921239; doi:10.1038/s41467-022-28852-1)
Supplement: Supplementary file 4 — Source data [file 41467_2022_28852_MOESM4_ESM.zip › vcf_results/COVID/cross_patient/Illumina/ERR4970068.vcf]

##fileformat=VCFv4.0
##fileDate=20211117
##source=lofreq call --call-indels --no-default-filter -f NC_045512.2.fasta --no-default-filter -r NC_045512.2:1-233 -o /tmp/lofreq2_call_parallelfzcecgnb/0.vcf.gz output/cross_patient/illumina/indel_bam_files/ERR4970068_sort.bam
##reference=NC_045512.2.fasta
##INFO=<ID=DP,Number=1,Type=Integer,Description="Raw Depth">
##INFO=<ID=AF,Number=1,Type=Float,Description="Allele Frequency">
##INFO=<ID=SB,Number=1,Type=Integer,Description="Phred-scaled strand bias at this position">
##INFO=<ID=DP4,Number=4,Type=Integer,Description="Counts for ref-forward bases, ref-reverse, alt-forward and alt-reverse bases">
##INFO=<ID=INDEL,Number=0,Type=Flag,Description="Indicates that the variant is an INDEL.">
##INFO=<ID=CONSVAR,Number=0,Type=Flag,Description="Indicates that the variant is a consensus variant (as opposed to a low frequency variant).">
##INFO=<ID=HRUN,Number=1,Type=Integer,Description="Homopolymer length to the right of report indel position">
##FILTER=<ID=min_snvqual_42,Description="Minimum SNV Quality (Phred) 42">
##FILTER=<ID=min_indelqual_24,Description="Minimum Indel Quality (Phred) 24">
##FILTER=<ID=min_snvqual_68,Description="Minimum SNV Quality (Phred) 68">
##FILTER=<ID=min_indelqual_52,Description="Minimum Indel Quality (Phred) 52">
##FILTER=<ID=min_af_0.020000,Description="Minimum allele frequency 0.020000">
##FILTER=<ID=min_dp_100,Description="Minimum Coverage 100">
##FILTER=<ID=sb_fdr,Description="Strand-Bias Multiple Testing Correction: fdr corr. pvalue > 0.010000">
#CHROM	POS	ID	REF	ALT	QUAL	FILTER	INFO
NC_045512.2	241	.	C	T	10478	PASS	DP=349;AF=0.991404;SB=0;DP4=0,0,177,169
NC_045512.2	3037	.	C	T	49314	PASS	DP=1636;AF=0.995721;SB=0;DP4=1,2,590,1039
NC_045512.2	5743	.	G	C	1069	PASS	DP=1183;AF=0.060862;SB=45;DP4=557,554,18,54
NC_045512.2	5744	.	T	C	418	PASS	DP=1195;AF=0.061088;SB=44;DP4=554,566,18,55
NC_045512.2	10262	.	G	A	30496	PASS	DP=948;AF=0.997890;SB=0;DP4=1,0,521,425
NC_045512.2	14408	.	C	T	19191	PASS	DP=558;AF=0.998208;SB=0;DP4=0,0,303,254
NC_045512.2	19839	.	T	C	49314	PASS	DP=1487;AF=0.999327;SB=0;DP4=0,0,496,990
NC_045512.2	22995	.	C	T	7638	PASS	DP=230;AF=1.000000;SB=0;DP4=0,0,119,111
NC_045512.2	23403	.	A	G	49314	PASS	DP=1578;AF=0.999366;SB=0;DP4=0,0,558,1019
NC_045512.2	25314	.	G	T	128	PASS	DP=653;AF=0.026034;SB=72;DP4=536,96,4,13
NC_045512.2	25471	.	G	C	28483	PASS	DP=878;AF=0.997722;SB=0;DP4=0,0,384,492
NC_045512.2	27669	.	A	G	15830	PASS	DP=484;AF=0.995868;SB=0;DP4=0,1,206,276
NC_045512.2	28603	.	C	T	423	PASS	DP=891;AF=0.048260;SB=4;DP4=301,543,12,31
NC_045512.2	28881	.	G	A	13436	PASS	DP=411;AF=1.000000;SB=0;DP4=0,0,185,226
NC_045512.2	28882	.	G	A	13051	PASS	DP=411;AF=0.992701;SB=0;DP4=1,2,184,224
NC_045512.2	28883	.	G	C	14039	PASS	DP=414;AF=0.997585;SB=0;DP4=0,1,186,227
