# Supplementary material for: Rescuing low frequency variants within intra-host viral populations directly from Oxford Nanopore sequencing data
Source: Nat Commun. 2022 Mar 14;13:1321. doi: 10.1038/s41467-022-28852-1 (PMC8921239; doi:10.1038/s41467-022-28852-1)
Supplement: Supplementary file 4 — Source data [file 41467_2022_28852_MOESM4_ESM.zip › vcf_results/COVID/cross_patient/Illumina/ERR4970069.vcf]

##fileformat=VCFv4.0
##fileDate=20211117
##source=lofreq call --call-indels --no-default-filter -f NC_045512.2.fasta --no-default-filter -r NC_045512.2:1-233 -o /tmp/lofreq2_call_parallel8w647em4/0.vcf.gz output/cross_patient/illumina/indel_bam_files/ERR4970069_sort.bam
##reference=NC_045512.2.fasta
##INFO=<ID=DP,Number=1,Type=Integer,Description="Raw Depth">
##INFO=<ID=AF,Number=1,Type=Float,Description="Allele Frequency">
##INFO=<ID=SB,Number=1,Type=Integer,Description="Phred-scaled strand bias at this position">
##INFO=<ID=DP4,Number=4,Type=Integer,Description="Counts for ref-forward bases, ref-reverse, alt-forward and alt-reverse bases">
##INFO=<ID=INDEL,Number=0,Type=Flag,Description="Indicates that the variant is an INDEL.">
##INFO=<ID=CONSVAR,Number=0,Type=Flag,Description="Indicates that the variant is a consensus variant (as opposed to a low frequency variant).">
##INFO=<ID=HRUN,Number=1,Type=Integer,Description="Homopolymer length to the right of report indel position">
##FILTER=<ID=min_snvqual_45,Description="Minimum SNV Quality (Phred) 45">
##FILTER=<ID=min_indelqual_24,Description="Minimum Indel Quality (Phred) 24">
##FILTER=<ID=min_snvqual_69,Description="Minimum SNV Quality (Phred) 69">
##FILTER=<ID=min_indelqual_54,Description="Minimum Indel Quality (Phred) 54">
##FILTER=<ID=min_af_0.020000,Description="Minimum allele frequency 0.020000">
##FILTER=<ID=min_dp_100,Description="Minimum Coverage 100">
##FILTER=<ID=sb_fdr,Description="Strand-Bias Multiple Testing Correction: fdr corr. pvalue > 0.010000">
#CHROM	POS	ID	REF	ALT	QUAL	FILTER	INFO
NC_045512.2	241	.	C	T	23579	PASS	DP=803;AF=0.970112;SB=0;DP4=1,1,369,410
NC_045512.2	1743	.	G	GT	123	PASS	DP=198;AF=0.025253;SB=1;DP4=133,63,3,2;INDEL;HRUN=3
NC_045512.2	1800	.	CA	C	94	PASS	DP=181;AF=0.022099;SB=0;DP4=79,98,2,2;INDEL;HRUN=4
NC_045512.2	2270	.	A	G	539	PASS	DP=1787;AF=0.030218;SB=2;DP4=1317,413,43,11
NC_045512.2	2272	.	G	GA	918	PASS	DP=1845;AF=0.023306;SB=2;DP4=1385,417,35,8;INDEL;HRUN=2
NC_045512.2	3037	.	C	T	49314	PASS	DP=3200;AF=0.993125;SB=1;DP4=3,3,1139,2039
NC_045512.2	3955	.	G	GA	116	PASS	DP=193;AF=0.025907;SB=4;DP4=93,95,1,4;INDEL;HRUN=4
NC_045512.2	4885	.	T	C	363	PASS	DP=1064;AF=0.029135;SB=1;DP4=333,700,11,20
NC_045512.2	5743	.	G	C	108	PASS	DP=303;AF=0.026403;SB=1;DP4=148,147,3,5
NC_045512.2	5845	.	A	G	107	PASS	DP=266;AF=0.030075;SB=1;DP4=79,179,3,5
NC_045512.2	6696	.	C	CT	1655	PASS	DP=3061;AF=0.024175;SB=0;DP4=1356,1649,34,40;INDEL;HRUN=4
NC_045512.2	7528	.	C	T	49314	PASS	DP=3348;AF=0.566308;SB=2;DP4=545,906,694,1202
NC_045512.2	11083	.	G	T	7521	PASS	DP=11175;AF=0.066577;SB=5;DP4=7430,2937,547,197
NC_045512.2	13862	.	C	T	49314	PASS	DP=2483;AF=0.997986;SB=0;DP4=1,2,778,1700
NC_045512.2	14383	.	GT	G	1544	PASS	DP=2731;AF=0.025632;SB=1;DP4=1545,1155,42,28;INDEL;HRUN=4
NC_045512.2	14408	.	C	T	49314	PASS	DP=2816;AF=0.995028;SB=2;DP4=5,6,1559,1243
NC_045512.2	18427	.	A	G	1719	PASS	DP=5265;AF=0.034568;SB=9;DP4=3015,2065,97,85
NC_045512.2	19330	.	T	C	24528	PASS	DP=725;AF=0.995862;SB=0;DP4=2,1,511,211
NC_045512.2	21650	.	A	C	671	PASS	DP=3533;AF=0.020096;SB=6;DP4=1436,2019,24,47
NC_045512.2	21767	.	C	T	16146	PASS	DP=7237;AF=0.129474;SB=1;DP4=4099,2190,605,332
NC_045512.2	23403	.	A	G	49314	PASS	DP=6533;AF=0.999235;SB=0;DP4=0,0,2243,4285
NC_045512.2	23958	.	G	GT	293	PASS	DP=688;AF=0.020349;SB=0;DP4=414,274,9,5;INDEL;HRUN=4
NC_045512.2	24536	.	C	A	262	PASS	DP=1616;AF=0.020421;SB=3;DP4=1122,461,21,12
NC_045512.2	26084	.	T	G	98	PASS	DP=1009;AF=0.022795;SB=1;DP4=685,297,15,8
NC_045512.2	26388	.	C	T	556	PASS	DP=3095;AF=0.022617;SB=4;DP4=1605,1418,41,29
NC_045512.2	27578	.	AATT	A	730	PASS	DP=387;AF=0.072351;SB=0;DP4=269,95,20,8;INDEL;HRUN=2
NC_045512.2	28561	.	T	G	189	PASS	DP=3101;AF=0.029345;SB=70;DP4=1431,1575,69,22
NC_045512.2	28836	.	C	T	49314	PASS	DP=1949;AF=0.999487;SB=0;DP4=0,0,1087,861
