# Supplementary material for: Rescuing low frequency variants within intra-host viral populations directly from Oxford Nanopore sequencing data
Source: Nat Commun. 2022 Mar 14;13:1321. doi: 10.1038/s41467-022-28852-1 (PMC8921239; doi:10.1038/s41467-022-28852-1)
Supplement: Supplementary file 4 — Source data [file 41467_2022_28852_MOESM4_ESM.zip › vcf_results/COVID/cross_patient/Illumina/ERR4970071.vcf]

##fileformat=VCFv4.0
##fileDate=20211117
##source=lofreq call --call-indels --no-default-filter -f NC_045512.2.fasta --no-default-filter -r NC_045512.2:1-233 -o /tmp/lofreq2_call_parallelgzljhzff/0.vcf.gz output/cross_patient/illumina/indel_bam_files/ERR4970071_sort.bam
##reference=NC_045512.2.fasta
##INFO=<ID=DP,Number=1,Type=Integer,Description="Raw Depth">
##INFO=<ID=AF,Number=1,Type=Float,Description="Allele Frequency">
##INFO=<ID=SB,Number=1,Type=Integer,Description="Phred-scaled strand bias at this position">
##INFO=<ID=DP4,Number=4,Type=Integer,Description="Counts for ref-forward bases, ref-reverse, alt-forward and alt-reverse bases">
##INFO=<ID=INDEL,Number=0,Type=Flag,Description="Indicates that the variant is an INDEL.">
##INFO=<ID=CONSVAR,Number=0,Type=Flag,Description="Indicates that the variant is a consensus variant (as opposed to a low frequency variant).">
##INFO=<ID=HRUN,Number=1,Type=Integer,Description="Homopolymer length to the right of report indel position">
##FILTER=<ID=min_snvqual_46,Description="Minimum SNV Quality (Phred) 46">
##FILTER=<ID=min_indelqual_30,Description="Minimum Indel Quality (Phred) 30">
##FILTER=<ID=min_snvqual_69,Description="Minimum SNV Quality (Phred) 69">
##FILTER=<ID=min_indelqual_55,Description="Minimum Indel Quality (Phred) 55">
##FILTER=<ID=min_af_0.020000,Description="Minimum allele frequency 0.020000">
##FILTER=<ID=min_dp_100,Description="Minimum Coverage 100">
##FILTER=<ID=sb_fdr,Description="Strand-Bias Multiple Testing Correction: fdr corr. pvalue > 0.010000">
#CHROM	POS	ID	REF	ALT	QUAL	FILTER	INFO
NC_045512.2	241	.	C	T	49314	PASS	DP=1817;AF=0.984590;SB=0;DP4=3,4,860,929
NC_045512.2	3037	.	C	T	49314	PASS	DP=4097;AF=0.992189;SB=1;DP4=4,5,1504,2561
NC_045512.2	3903	.	C	T	7255	PASS	DP=211;AF=1.000000;SB=0;DP4=0,0,120,91
NC_045512.2	14408	.	C	T	49314	PASS	DP=1820;AF=0.998352;SB=0;DP4=1,1,1040,777
NC_045512.2	23403	.	A	G	49314	PASS	DP=5470;AF=0.998537;SB=0;DP4=1,1,1925,3537
NC_045512.2	27877	.	G	T	49314	PASS	DP=2272;AF=0.996479;SB=0;DP4=0,0,1570,694
NC_045512.2	28561	.	T	G	142	PASS	DP=2877;AF=0.026416;SB=17;DP4=1338,1454,47,29
NC_045512.2	28881	.	G	A	31530	PASS	DP=978;AF=0.989775;SB=2;DP4=2,1,428,540
NC_045512.2	28882	.	G	A	31203	PASS	DP=977;AF=0.994882;SB=0;DP4=0,1,432,540
NC_045512.2	28883	.	G	C	33375	PASS	DP=992;AF=0.995968;SB=0;DP4=0,0,436,552
