# Supplementary material for: Rescuing low frequency variants within intra-host viral populations directly from Oxford Nanopore sequencing data
Source: Nat Commun. 2022 Mar 14;13:1321. doi: 10.1038/s41467-022-28852-1 (PMC8921239; doi:10.1038/s41467-022-28852-1)
Supplement: Supplementary file 4 — Source data [file 41467_2022_28852_MOESM4_ESM.zip › vcf_results/COVID/cross_patient/Illumina/ERR4970072.vcf]

##fileformat=VCFv4.0
##fileDate=20211117
##source=lofreq call --call-indels --no-default-filter -f NC_045512.2.fasta --no-default-filter -r NC_045512.2:1-233 -o /tmp/lofreq2_call_parallelqaiptl0y/0.vcf.gz output/cross_patient/illumina/indel_bam_files/ERR4970072_sort.bam
##reference=NC_045512.2.fasta
##INFO=<ID=DP,Number=1,Type=Integer,Description="Raw Depth">
##INFO=<ID=AF,Number=1,Type=Float,Description="Allele Frequency">
##INFO=<ID=SB,Number=1,Type=Integer,Description="Phred-scaled strand bias at this position">
##INFO=<ID=DP4,Number=4,Type=Integer,Description="Counts for ref-forward bases, ref-reverse, alt-forward and alt-reverse bases">
##INFO=<ID=INDEL,Number=0,Type=Flag,Description="Indicates that the variant is an INDEL.">
##INFO=<ID=CONSVAR,Number=0,Type=Flag,Description="Indicates that the variant is a consensus variant (as opposed to a low frequency variant).">
##INFO=<ID=HRUN,Number=1,Type=Integer,Description="Homopolymer length to the right of report indel position">
##FILTER=<ID=min_snvqual_43,Description="Minimum SNV Quality (Phred) 43">
##FILTER=<ID=min_indelqual_20,Description="Minimum Indel Quality (Phred) 20">
##FILTER=<ID=min_snvqual_68,Description="Minimum SNV Quality (Phred) 68">
##FILTER=<ID=min_indelqual_52,Description="Minimum Indel Quality (Phred) 52">
##FILTER=<ID=min_af_0.020000,Description="Minimum allele frequency 0.020000">
##FILTER=<ID=min_dp_100,Description="Minimum Coverage 100">
##FILTER=<ID=sb_fdr,Description="Strand-Bias Multiple Testing Correction: fdr corr. pvalue > 0.010000">
#CHROM	POS	ID	REF	ALT	QUAL	FILTER	INFO
NC_045512.2	241	.	C	T	15621	PASS	DP=512;AF=0.992188;SB=0;DP4=1,1,243,265
NC_045512.2	3037	.	C	T	49314	PASS	DP=1673;AF=0.992827;SB=2;DP4=0,2,570,1091
NC_045512.2	6696	.	C	CT	566	PASS	DP=998;AF=0.025050;SB=1;DP4=444,535,10,15;INDEL;HRUN=4
NC_045512.2	10626	.	C	T	48690	PASS	DP=1460;AF=0.998630;SB=0;DP4=1,1,490,968
NC_045512.2	14408	.	C	T	23208	PASS	DP=675;AF=0.998519;SB=0;DP4=0,0,352,322
NC_045512.2	19983	.	C	CT	452	PASS	DP=908;AF=0.029736;SB=0;DP4=579,305,18,9;INDEL;HRUN=6
NC_045512.2	20465	.	A	G	112	PASS	DP=411;AF=0.034063;SB=4;DP4=94,303,5,9
NC_045512.2	23403	.	A	G	49314	PASS	DP=1795;AF=0.997772;SB=0;DP4=1,1,640,1151
NC_045512.2	28077	.	G	T	18905	PASS	DP=563;AF=1.000000;SB=0;DP4=0,0,171,392
NC_045512.2	28881	.	G	A	9527	PASS	DP=302;AF=0.986755;SB=2;DP4=0,2,138,160
NC_045512.2	28882	.	G	A	9596	PASS	DP=300;AF=0.996667;SB=0;DP4=0,0,136,163
NC_045512.2	28883	.	G	C	10285	PASS	DP=302;AF=1.000000;SB=0;DP4=0,0,137,165
