# Supplementary material for: Rescuing low frequency variants within intra-host viral populations directly from Oxford Nanopore sequencing data
Source: Nat Commun. 2022 Mar 14;13:1321. doi: 10.1038/s41467-022-28852-1 (PMC8921239; doi:10.1038/s41467-022-28852-1)
Supplement: Supplementary file 4 — Source data [file 41467_2022_28852_MOESM4_ESM.zip › vcf_results/COVID/cross_patient/Illumina/ERR4970073.vcf]

##fileformat=VCFv4.0
##fileDate=20211117
##source=lofreq call --call-indels --no-default-filter -f NC_045512.2.fasta --no-default-filter -r NC_045512.2:1-233 -o /tmp/lofreq2_call_parallelbtvxhj7e/0.vcf.gz output/cross_patient/illumina/indel_bam_files/ERR4970073_sort.bam
##reference=NC_045512.2.fasta
##INFO=<ID=DP,Number=1,Type=Integer,Description="Raw Depth">
##INFO=<ID=AF,Number=1,Type=Float,Description="Allele Frequency">
##INFO=<ID=SB,Number=1,Type=Integer,Description="Phred-scaled strand bias at this position">
##INFO=<ID=DP4,Number=4,Type=Integer,Description="Counts for ref-forward bases, ref-reverse, alt-forward and alt-reverse bases">
##INFO=<ID=INDEL,Number=0,Type=Flag,Description="Indicates that the variant is an INDEL.">
##INFO=<ID=CONSVAR,Number=0,Type=Flag,Description="Indicates that the variant is a consensus variant (as opposed to a low frequency variant).">
##INFO=<ID=HRUN,Number=1,Type=Integer,Description="Homopolymer length to the right of report indel position">
##FILTER=<ID=min_snvqual_42,Description="Minimum SNV Quality (Phred) 42">
##FILTER=<ID=min_indelqual_26,Description="Minimum Indel Quality (Phred) 26">
##FILTER=<ID=min_snvqual_68,Description="Minimum SNV Quality (Phred) 68">
##FILTER=<ID=min_indelqual_53,Description="Minimum Indel Quality (Phred) 53">
##FILTER=<ID=min_af_0.020000,Description="Minimum allele frequency 0.020000">
##FILTER=<ID=min_dp_100,Description="Minimum Coverage 100">
##FILTER=<ID=sb_fdr,Description="Strand-Bias Multiple Testing Correction: fdr corr. pvalue > 0.010000">
#CHROM	POS	ID	REF	ALT	QUAL	FILTER	INFO
NC_045512.2	241	.	C	T	12926	PASS	DP=425;AF=1.000000;SB=0;DP4=0,0,216,209
NC_045512.2	3037	.	C	T	49314	PASS	DP=1691;AF=0.992312;SB=0;DP4=0,1,551,1127
NC_045512.2	5743	.	G	C	765	PASS	DP=1250;AF=0.047200;SB=45;DP4=592,599,13,46
NC_045512.2	5744	.	T	C	259	PASS	DP=1263;AF=0.045922;SB=36;DP4=591,614,14,44
NC_045512.2	6696	.	C	CT	957	PASS	DP=904;AF=0.043142;SB=3;DP4=381,492,20,19;INDEL;HRUN=4
NC_045512.2	10626	.	C	T	49314	PASS	DP=1485;AF=0.999327;SB=0;DP4=0,0,477,1007
NC_045512.2	14408	.	C	T	22379	PASS	DP=658;AF=0.986322;SB=2;DP4=2,0,371,278
NC_045512.2	23403	.	A	G	49314	PASS	DP=1632;AF=1.000000;SB=0;DP4=0,0,537,1095
NC_045512.2	25314	.	G	T	101	PASS	DP=675;AF=0.022222;SB=58;DP4=530,130,3,12
NC_045512.2	28077	.	G	T	20192	PASS	DP=600;AF=1.000000;SB=0;DP4=0,0,180,420
NC_045512.2	28881	.	G	A	12683	PASS	DP=397;AF=0.989924;SB=0;DP4=1,2,176,217
NC_045512.2	28882	.	G	A	12746	PASS	DP=394;AF=0.997462;SB=0;DP4=0,0,173,220
NC_045512.2	28883	.	G	C	13692	PASS	DP=403;AF=0.997519;SB=0;DP4=0,0,178,224
