# Supplementary material for: Rescuing low frequency variants within intra-host viral populations directly from Oxford Nanopore sequencing data
Source: Nat Commun. 2022 Mar 14;13:1321. doi: 10.1038/s41467-022-28852-1 (PMC8921239; doi:10.1038/s41467-022-28852-1)
Supplement: Supplementary file 4 — Source data [file 41467_2022_28852_MOESM4_ESM.zip › vcf_results/COVID/cross_patient/Illumina/ERR4970074.vcf]

##fileformat=VCFv4.0
##fileDate=20211117
##source=lofreq call --call-indels --no-default-filter -f NC_045512.2.fasta --no-default-filter -r NC_045512.2:1-233 -o /tmp/lofreq2_call_parallelod5xwrgb/0.vcf.gz output/cross_patient/illumina/indel_bam_files/ERR4970074_sort.bam
##reference=NC_045512.2.fasta
##INFO=<ID=DP,Number=1,Type=Integer,Description="Raw Depth">
##INFO=<ID=AF,Number=1,Type=Float,Description="Allele Frequency">
##INFO=<ID=SB,Number=1,Type=Integer,Description="Phred-scaled strand bias at this position">
##INFO=<ID=DP4,Number=4,Type=Integer,Description="Counts for ref-forward bases, ref-reverse, alt-forward and alt-reverse bases">
##INFO=<ID=INDEL,Number=0,Type=Flag,Description="Indicates that the variant is an INDEL.">
##INFO=<ID=CONSVAR,Number=0,Type=Flag,Description="Indicates that the variant is a consensus variant (as opposed to a low frequency variant).">
##INFO=<ID=HRUN,Number=1,Type=Integer,Description="Homopolymer length to the right of report indel position">
##FILTER=<ID=min_snvqual_41,Description="Minimum SNV Quality (Phred) 41">
##FILTER=<ID=min_indelqual_26,Description="Minimum Indel Quality (Phred) 26">
##FILTER=<ID=min_snvqual_67,Description="Minimum SNV Quality (Phred) 67">
##FILTER=<ID=min_indelqual_51,Description="Minimum Indel Quality (Phred) 51">
##FILTER=<ID=min_af_0.020000,Description="Minimum allele frequency 0.020000">
##FILTER=<ID=min_dp_100,Description="Minimum Coverage 100">
##FILTER=<ID=sb_fdr,Description="Strand-Bias Multiple Testing Correction: fdr corr. pvalue > 0.010000">
#CHROM	POS	ID	REF	ALT	QUAL	FILTER	INFO
NC_045512.2	241	.	C	T	9321	PASS	DP=310;AF=0.990323;SB=0;DP4=0,1,143,164
NC_045512.2	566	.	G	A	172	PASS	DP=405;AF=0.039506;SB=2;DP4=163,226,8,8
NC_045512.2	3037	.	C	T	31177	PASS	DP=993;AF=0.994965;SB=4;DP4=1,0,328,660
NC_045512.2	5743	.	G	C	240	PASS	DP=452;AF=0.042035;SB=12;DP4=220,213,5,14
NC_045512.2	5744	.	T	C	67	PASS	DP=454;AF=0.041850;SB=17;DP4=220,215,4,15
NC_045512.2	6696	.	C	CT	405	PASS	DP=507;AF=0.033531;SB=0;DP4=226,268,7,10;INDEL;HRUN=4
NC_045512.2	14408	.	C	T	11418	PASS	DP=329;AF=1.000000;SB=0;DP4=0,0,171,158
NC_045512.2	18486	.	C	T	14225	PASS	DP=884;AF=0.587104;SB=42;DP4=224,141,246,273
NC_045512.2	21569	.	G	GT	134	PASS	DP=703;AF=0.049787;SB=6;DP4=419,245,18,17;INDEL;HRUN=5
NC_045512.2	21575	.	C	T	21644	PASS	DP=720;AF=0.984722;SB=0;DP4=0,0,380,329
NC_045512.2	23403	.	A	G	29507	PASS	DP=885;AF=0.996610;SB=0;DP4=0,0,284,598
NC_045512.2	28006	.	C	T	827	PASS	DP=350;AF=0.125714;SB=2;DP4=63,243,7,37
NC_045512.2	28881	.	G	A	4425	PASS	DP=131;AF=1.000000;SB=0;DP4=0,0,54,77
NC_045512.2	28882	.	G	A	4385	PASS	DP=131;AF=1.000000;SB=0;DP4=0,0,54,77
NC_045512.2	28883	.	G	C	4517	PASS	DP=133;AF=1.000000;SB=0;DP4=0,0,54,79
