# Supplementary material for: Rescuing low frequency variants within intra-host viral populations directly from Oxford Nanopore sequencing data
Source: Nat Commun. 2022 Mar 14;13:1321. doi: 10.1038/s41467-022-28852-1 (PMC8921239; doi:10.1038/s41467-022-28852-1)
Supplement: Supplementary file 4 — Source data [file 41467_2022_28852_MOESM4_ESM.zip › vcf_results/COVID/cross_patient/Illumina/ERR4970075.vcf]

##fileformat=VCFv4.0
##fileDate=20211117
##source=lofreq call --call-indels --no-default-filter -f NC_045512.2.fasta --no-default-filter -r NC_045512.2:1-233 -o /tmp/lofreq2_call_parallelgfw1yj2k/0.vcf.gz output/cross_patient/illumina/indel_bam_files/ERR4970075_sort.bam
##reference=NC_045512.2.fasta
##INFO=<ID=DP,Number=1,Type=Integer,Description="Raw Depth">
##INFO=<ID=AF,Number=1,Type=Float,Description="Allele Frequency">
##INFO=<ID=SB,Number=1,Type=Integer,Description="Phred-scaled strand bias at this position">
##INFO=<ID=DP4,Number=4,Type=Integer,Description="Counts for ref-forward bases, ref-reverse, alt-forward and alt-reverse bases">
##INFO=<ID=INDEL,Number=0,Type=Flag,Description="Indicates that the variant is an INDEL.">
##INFO=<ID=CONSVAR,Number=0,Type=Flag,Description="Indicates that the variant is a consensus variant (as opposed to a low frequency variant).">
##INFO=<ID=HRUN,Number=1,Type=Integer,Description="Homopolymer length to the right of report indel position">
##FILTER=<ID=min_snvqual_40,Description="Minimum SNV Quality (Phred) 40">
##FILTER=<ID=min_indelqual_23,Description="Minimum Indel Quality (Phred) 23">
##FILTER=<ID=min_snvqual_67,Description="Minimum SNV Quality (Phred) 67">
##FILTER=<ID=min_indelqual_50,Description="Minimum Indel Quality (Phred) 50">
##FILTER=<ID=min_af_0.020000,Description="Minimum allele frequency 0.020000">
##FILTER=<ID=min_dp_100,Description="Minimum Coverage 100">
##FILTER=<ID=sb_fdr,Description="Strand-Bias Multiple Testing Correction: fdr corr. pvalue > 0.010000">
#CHROM	POS	ID	REF	ALT	QUAL	FILTER	INFO
NC_045512.2	241	.	C	T	5213	PASS	DP=174;AF=0.988506;SB=0;DP4=0,0,83,89
NC_045512.2	3037	.	C	T	28485	PASS	DP=902;AF=0.992239;SB=0;DP4=1,2,313,582
NC_045512.2	5743	.	G	C	306	PASS	DP=610;AF=0.040984;SB=21;DP4=279,306,5,20
NC_045512.2	5744	.	T	C	97	PASS	DP=611;AF=0.040917;SB=21;DP4=278,306,5,20
NC_045512.2	14408	.	C	T	10695	PASS	DP=310;AF=1.000000;SB=0;DP4=0,0,170,140
NC_045512.2	15965	.	G	GT	979	PASS	DP=1181;AF=0.035563;SB=11;DP4=761,378,22,20;INDEL;HRUN=4
NC_045512.2	23403	.	A	G	27828	PASS	DP=831;AF=0.996390;SB=0;DP4=1,1,297,531
NC_045512.2	28001	.	G	T	1103	PASS	DP=386;AF=0.142487;SB=4;DP4=87,242,18,37
NC_045512.2	28881	.	G	A	6945	PASS	DP=213;AF=0.995305;SB=0;DP4=0,0,90,122
NC_045512.2	28882	.	G	A	6643	PASS	DP=213;AF=0.990610;SB=0;DP4=1,1,89,122
NC_045512.2	28883	.	G	C	7293	PASS	DP=215;AF=1.000000;SB=0;DP4=0,0,90,125
