# Supplementary material for: Rescuing low frequency variants within intra-host viral populations directly from Oxford Nanopore sequencing data
Source: Nat Commun. 2022 Mar 14;13:1321. doi: 10.1038/s41467-022-28852-1 (PMC8921239; doi:10.1038/s41467-022-28852-1)
Supplement: Supplementary file 4 — Source data [file 41467_2022_28852_MOESM4_ESM.zip › vcf_results/COVID/cross_patient/Illumina/ERR4970076.vcf]

##fileformat=VCFv4.0
##fileDate=20211117
##source=lofreq call --call-indels --no-default-filter -f NC_045512.2.fasta --no-default-filter -r NC_045512.2:1-233 -o /tmp/lofreq2_call_parallel8amkldi3/0.vcf.gz output/cross_patient/illumina/indel_bam_files/ERR4970076_sort.bam
##reference=NC_045512.2.fasta
##INFO=<ID=DP,Number=1,Type=Integer,Description="Raw Depth">
##INFO=<ID=AF,Number=1,Type=Float,Description="Allele Frequency">
##INFO=<ID=SB,Number=1,Type=Integer,Description="Phred-scaled strand bias at this position">
##INFO=<ID=DP4,Number=4,Type=Integer,Description="Counts for ref-forward bases, ref-reverse, alt-forward and alt-reverse bases">
##INFO=<ID=INDEL,Number=0,Type=Flag,Description="Indicates that the variant is an INDEL.">
##INFO=<ID=CONSVAR,Number=0,Type=Flag,Description="Indicates that the variant is a consensus variant (as opposed to a low frequency variant).">
##INFO=<ID=HRUN,Number=1,Type=Integer,Description="Homopolymer length to the right of report indel position">
##FILTER=<ID=min_snvqual_43,Description="Minimum SNV Quality (Phred) 43">
##FILTER=<ID=min_indelqual_23,Description="Minimum Indel Quality (Phred) 23">
##FILTER=<ID=min_snvqual_68,Description="Minimum SNV Quality (Phred) 68">
##FILTER=<ID=min_indelqual_53,Description="Minimum Indel Quality (Phred) 53">
##FILTER=<ID=min_af_0.020000,Description="Minimum allele frequency 0.020000">
##FILTER=<ID=min_dp_100,Description="Minimum Coverage 100">
##FILTER=<ID=sb_fdr,Description="Strand-Bias Multiple Testing Correction: fdr corr. pvalue > 0.010000">
#CHROM	POS	ID	REF	ALT	QUAL	FILTER	INFO
NC_045512.2	241	.	C	T	15104	PASS	DP=502;AF=0.990040;SB=0;DP4=0,0,240,257
NC_045512.2	3037	.	C	T	49314	PASS	DP=1733;AF=0.990190;SB=0;DP4=1,2,580,1136
NC_045512.2	5743	.	G	C	357	PASS	DP=1203;AF=0.029094;SB=36;DP4=562,606,6,29
NC_045512.2	5744	.	T	C	106	PASS	DP=1215;AF=0.030453;SB=32;DP4=561,617,7,30
NC_045512.2	10626	.	C	T	49314	PASS	DP=1518;AF=0.995389;SB=2;DP4=1,1,487,1024
NC_045512.2	14408	.	C	T	23588	PASS	DP=689;AF=0.994195;SB=0;DP4=0,0,378,307
NC_045512.2	20014	.	G	T	189	PASS	DP=782;AF=0.025575;SB=0;DP4=392,370,10,10
NC_045512.2	20459	.	T	C	92	PASS	DP=425;AF=0.032941;SB=4;DP4=81,330,1,13
NC_045512.2	20465	.	A	G	337	PASS	DP=420;AF=0.069048;SB=27;DP4=79,310,14,15
NC_045512.2	23403	.	A	G	49314	PASS	DP=2055;AF=0.997567;SB=0;DP4=1,2,695,1355
NC_045512.2	25314	.	G	T	119	PASS	DP=855;AF=0.022222;SB=83;DP4=673,163,3,16
NC_045512.2	28077	.	G	T	23872	PASS	DP=708;AF=0.997175;SB=0;DP4=0,0,198,508
NC_045512.2	28881	.	G	A	10807	PASS	DP=323;AF=1.000000;SB=0;DP4=0,0,137,186
NC_045512.2	28882	.	G	A	10447	PASS	DP=320;AF=0.996875;SB=0;DP4=0,0,134,185
NC_045512.2	28883	.	G	C	11065	PASS	DP=323;AF=0.996904;SB=0;DP4=0,1,135,187
