# Supplementary material for: Rescuing low frequency variants within intra-host viral populations directly from Oxford Nanopore sequencing data
Source: Nat Commun. 2022 Mar 14;13:1321. doi: 10.1038/s41467-022-28852-1 (PMC8921239; doi:10.1038/s41467-022-28852-1)
Supplement: Supplementary file 4 — Source data [file 41467_2022_28852_MOESM4_ESM.zip › vcf_results/COVID/cross_patient/Illumina/ERR4970077.vcf]

##fileformat=VCFv4.0
##fileDate=20211117
##source=lofreq call --call-indels --no-default-filter -f NC_045512.2.fasta --no-default-filter -r NC_045512.2:1-233 -o /tmp/lofreq2_call_parallel41bd3wnr/0.vcf.gz output/cross_patient/illumina/indel_bam_files/ERR4970077_sort.bam
##reference=NC_045512.2.fasta
##INFO=<ID=DP,Number=1,Type=Integer,Description="Raw Depth">
##INFO=<ID=AF,Number=1,Type=Float,Description="Allele Frequency">
##INFO=<ID=SB,Number=1,Type=Integer,Description="Phred-scaled strand bias at this position">
##INFO=<ID=DP4,Number=4,Type=Integer,Description="Counts for ref-forward bases, ref-reverse, alt-forward and alt-reverse bases">
##INFO=<ID=INDEL,Number=0,Type=Flag,Description="Indicates that the variant is an INDEL.">
##INFO=<ID=CONSVAR,Number=0,Type=Flag,Description="Indicates that the variant is a consensus variant (as opposed to a low frequency variant).">
##INFO=<ID=HRUN,Number=1,Type=Integer,Description="Homopolymer length to the right of report indel position">
##FILTER=<ID=min_snvqual_45,Description="Minimum SNV Quality (Phred) 45">
##FILTER=<ID=min_indelqual_29,Description="Minimum Indel Quality (Phred) 29">
##FILTER=<ID=min_snvqual_69,Description="Minimum SNV Quality (Phred) 69">
##FILTER=<ID=min_indelqual_57,Description="Minimum Indel Quality (Phred) 57">
##FILTER=<ID=min_af_0.020000,Description="Minimum allele frequency 0.020000">
##FILTER=<ID=min_dp_100,Description="Minimum Coverage 100">
##FILTER=<ID=sb_fdr,Description="Strand-Bias Multiple Testing Correction: fdr corr. pvalue > 0.010000">
#CHROM	POS	ID	REF	ALT	QUAL	FILTER	INFO
NC_045512.2	241	.	C	T	35495	PASS	DP=1176;AF=0.979592;SB=0;DP4=4,4,561,591
NC_045512.2	1620	.	A	G	49314	PASS	DP=2364;AF=0.997885;SB=0;DP4=2,2,1212,1147
NC_045512.2	3037	.	C	T	49314	PASS	DP=5118;AF=0.993552;SB=0;DP4=2,5,1656,3429
NC_045512.2	4002	.	C	T	49314	PASS	DP=2331;AF=0.998284;SB=0;DP4=0,1,614,1713
NC_045512.2	4399	.	G	T	49314	PASS	DP=9494;AF=0.997156;SB=0;DP4=0,0,5249,4218
NC_045512.2	5743	.	G	C	3160	PASS	DP=3604;AF=0.061598;SB=200;DP4=1697,1682,42,180
NC_045512.2	5744	.	T	C	1131	PASS	DP=3642;AF=0.061779;SB=198;DP4=1693,1720,42,183
NC_045512.2	6604	.	A	G	49314	PASS	DP=4181;AF=0.996891;SB=0;DP4=2,0,2932,1236
NC_045512.2	13536	.	C	T	49314	PASS	DP=4808;AF=0.998544;SB=0;DP4=0,2,1399,3402
NC_045512.2	14408	.	C	T	49314	PASS	DP=1515;AF=0.996040;SB=2;DP4=1,2,851,658
NC_045512.2	23403	.	A	G	49314	PASS	DP=4854;AF=0.998146;SB=0;DP4=1,3,1613,3232
NC_045512.2	23731	.	C	T	49314	PASS	DP=2714;AF=0.997421;SB=0;DP4=1,4,648,2059
NC_045512.2	27059	.	C	T	49314	PASS	DP=3069;AF=0.991202;SB=2;DP4=0,3,836,2206
NC_045512.2	28561	.	T	G	113	PASS	DP=3397;AF=0.023845;SB=37;DP4=1573,1734,56,25
NC_045512.2	28881	.	G	A	49314	PASS	DP=1563;AF=0.994882;SB=0;DP4=1,2,685,870
NC_045512.2	28882	.	G	A	49314	PASS	DP=1560;AF=0.996795;SB=2;DP4=0,2,685,870
NC_045512.2	28883	.	G	C	49314	PASS	DP=1575;AF=0.999365;SB=0;DP4=0,0,686,888
