# Supplementary material for: Rescuing low frequency variants within intra-host viral populations directly from Oxford Nanopore sequencing data
Source: Nat Commun. 2022 Mar 14;13:1321. doi: 10.1038/s41467-022-28852-1 (PMC8921239; doi:10.1038/s41467-022-28852-1)
Supplement: Supplementary file 4 — Source data [file 41467_2022_28852_MOESM4_ESM.zip › vcf_results/COVID/cross_patient/Illumina/ERR4970078.vcf]

##fileformat=VCFv4.0
##fileDate=20211117
##source=lofreq call --call-indels --no-default-filter -f NC_045512.2.fasta --no-default-filter -r NC_045512.2:1-233 -o /tmp/lofreq2_call_parallelxk8tu_01/0.vcf.gz output/cross_patient/illumina/indel_bam_files/ERR4970078_sort.bam
##reference=NC_045512.2.fasta
##INFO=<ID=DP,Number=1,Type=Integer,Description="Raw Depth">
##INFO=<ID=AF,Number=1,Type=Float,Description="Allele Frequency">
##INFO=<ID=SB,Number=1,Type=Integer,Description="Phred-scaled strand bias at this position">
##INFO=<ID=DP4,Number=4,Type=Integer,Description="Counts for ref-forward bases, ref-reverse, alt-forward and alt-reverse bases">
##INFO=<ID=INDEL,Number=0,Type=Flag,Description="Indicates that the variant is an INDEL.">
##INFO=<ID=CONSVAR,Number=0,Type=Flag,Description="Indicates that the variant is a consensus variant (as opposed to a low frequency variant).">
##INFO=<ID=HRUN,Number=1,Type=Integer,Description="Homopolymer length to the right of report indel position">
##FILTER=<ID=min_snvqual_42,Description="Minimum SNV Quality (Phred) 42">
##FILTER=<ID=min_indelqual_26,Description="Minimum Indel Quality (Phred) 26">
##FILTER=<ID=min_snvqual_68,Description="Minimum SNV Quality (Phred) 68">
##FILTER=<ID=min_indelqual_53,Description="Minimum Indel Quality (Phred) 53">
##FILTER=<ID=min_af_0.020000,Description="Minimum allele frequency 0.020000">
##FILTER=<ID=min_dp_100,Description="Minimum Coverage 100">
##FILTER=<ID=sb_fdr,Description="Strand-Bias Multiple Testing Correction: fdr corr. pvalue > 0.010000">
#CHROM	POS	ID	REF	ALT	QUAL	FILTER	INFO
NC_045512.2	241	.	C	T	18018	PASS	DP=592;AF=0.988176;SB=0;DP4=0,1,291,294
NC_045512.2	3037	.	C	T	49314	PASS	DP=1912;AF=0.997908;SB=0;DP4=0,1,680,1228
NC_045512.2	4927	.	C	T	1122	PASS	DP=1078;AF=0.070501;SB=5;DP4=342,660,21,55
NC_045512.2	5743	.	G	C	621	PASS	DP=1466;AF=0.037517;SB=57;DP4=710,701,10,45
NC_045512.2	5744	.	T	C	172	PASS	DP=1480;AF=0.037162;SB=55;DP4=709,715,10,45
NC_045512.2	6696	.	C	CT	528	PASS	DP=1165;AF=0.020601;SB=0;DP4=509,641,10,14;INDEL;HRUN=4
NC_045512.2	14408	.	C	T	23127	PASS	DP=675;AF=0.992593;SB=0;DP4=1,1,378,292
NC_045512.2	17814	.	G	T	38172	PASS	DP=1147;AF=0.997384;SB=0;DP4=0,0,742,402
NC_045512.2	19810	.	A	G	49314	PASS	DP=1846;AF=0.996750;SB=0;DP4=1,1,662,1178
NC_045512.2	20268	.	A	G	15327	PASS	DP=445;AF=1.000000;SB=0;DP4=0,0,343,102
NC_045512.2	20465	.	A	G	114	PASS	DP=508;AF=0.029528;SB=12;DP4=117,376,7,8
NC_045512.2	23403	.	A	G	49314	PASS	DP=2063;AF=0.998061;SB=0;DP4=1,1,717,1342
NC_045512.2	23941	.	A	T	38557	PASS	DP=1170;AF=0.996581;SB=0;DP4=2,0,784,382
NC_045512.2	27563	.	CTTGCTTTAGCACTCAAT	C	22510	PASS	DP=558;AF=0.940860;SB=23;DP4=18,15,410,115;INDEL;HRUN=2
NC_045512.2	29167	.	C	T	1320	PASS	DP=769;AF=0.104031;SB=5;DP4=433,256,45,35
