# Supplementary material for: Rescuing low frequency variants within intra-host viral populations directly from Oxford Nanopore sequencing data
Source: Nat Commun. 2022 Mar 14;13:1321. doi: 10.1038/s41467-022-28852-1 (PMC8921239; doi:10.1038/s41467-022-28852-1)
Supplement: Supplementary file 4 — Source data [file 41467_2022_28852_MOESM4_ESM.zip › vcf_results/COVID/cross_patient/Illumina/ERR4970079.vcf]

##fileformat=VCFv4.0
##fileDate=20211117
##source=lofreq call --call-indels --no-default-filter -f NC_045512.2.fasta --no-default-filter -r NC_045512.2:1-233 -o /tmp/lofreq2_call_parallelpv22eu2y/0.vcf.gz output/cross_patient/illumina/indel_bam_files/ERR4970079_sort.bam
##reference=NC_045512.2.fasta
##INFO=<ID=DP,Number=1,Type=Integer,Description="Raw Depth">
##INFO=<ID=AF,Number=1,Type=Float,Description="Allele Frequency">
##INFO=<ID=SB,Number=1,Type=Integer,Description="Phred-scaled strand bias at this position">
##INFO=<ID=DP4,Number=4,Type=Integer,Description="Counts for ref-forward bases, ref-reverse, alt-forward and alt-reverse bases">
##INFO=<ID=INDEL,Number=0,Type=Flag,Description="Indicates that the variant is an INDEL.">
##INFO=<ID=CONSVAR,Number=0,Type=Flag,Description="Indicates that the variant is a consensus variant (as opposed to a low frequency variant).">
##INFO=<ID=HRUN,Number=1,Type=Integer,Description="Homopolymer length to the right of report indel position">
##FILTER=<ID=min_snvqual_46,Description="Minimum SNV Quality (Phred) 46">
##FILTER=<ID=min_indelqual_31,Description="Minimum Indel Quality (Phred) 31">
##FILTER=<ID=min_snvqual_69,Description="Minimum SNV Quality (Phred) 69">
##FILTER=<ID=min_indelqual_54,Description="Minimum Indel Quality (Phred) 54">
##FILTER=<ID=min_af_0.020000,Description="Minimum allele frequency 0.020000">
##FILTER=<ID=min_dp_100,Description="Minimum Coverage 100">
##FILTER=<ID=sb_fdr,Description="Strand-Bias Multiple Testing Correction: fdr corr. pvalue > 0.010000">
#CHROM	POS	ID	REF	ALT	QUAL	FILTER	INFO
NC_045512.2	241	.	C	T	49314	PASS	DP=1988;AF=0.985915;SB=1;DP4=4,6,974,986
NC_045512.2	3037	.	C	T	49314	PASS	DP=2889;AF=0.992039;SB=0;DP4=2,4,964,1902
NC_045512.2	3874	.	C	T	30716	PASS	DP=898;AF=0.995546;SB=3;DP4=1,1,668,226
NC_045512.2	11455	.	C	T	49314	PASS	DP=3848;AF=0.997921;SB=0;DP4=5,2,2781,1059
NC_045512.2	13426	.	C	T	28866	PASS	DP=877;AF=0.996579;SB=0;DP4=1,0,584,290
NC_045512.2	14408	.	C	T	49314	PASS	DP=1620;AF=0.996296;SB=1;DP4=2,3,866,748
NC_045512.2	20055	.	A	G	34192	PASS	DP=1073;AF=0.995340;SB=0;DP4=1,1,459,609
NC_045512.2	21587	.	C	T	49314	PASS	DP=1681;AF=0.998810;SB=0;DP4=1,1,667,1012
NC_045512.2	21643	.	A	G	49314	PASS	DP=1795;AF=0.996657;SB=2;DP4=2,2,628,1161
NC_045512.2	23403	.	A	G	49314	PASS	DP=4268;AF=0.997188;SB=0;DP4=0,0,1404,2852
NC_045512.2	28561	.	T	G	101	PASS	DP=1988;AF=0.027666;SB=43;DP4=974,955,43,12
NC_045512.2	28881	.	G	A	16053	PASS	DP=499;AF=0.993988;SB=0;DP4=1,1,203,293
NC_045512.2	28882	.	G	A	16073	PASS	DP=498;AF=0.995984;SB=0;DP4=1,1,202,294
NC_045512.2	28883	.	G	C	17180	PASS	DP=502;AF=1.000000;SB=0;DP4=0,0,204,298
