# Supplementary material for: Rescuing low frequency variants within intra-host viral populations directly from Oxford Nanopore sequencing data
Source: Nat Commun. 2022 Mar 14;13:1321. doi: 10.1038/s41467-022-28852-1 (PMC8921239; doi:10.1038/s41467-022-28852-1)
Supplement: Supplementary file 4 — Source data [file 41467_2022_28852_MOESM4_ESM.zip › vcf_results/COVID/cross_patient/Illumina/ERR4970080.vcf]

##fileformat=VCFv4.0
##fileDate=20211117
##source=lofreq call --call-indels --no-default-filter -f NC_045512.2.fasta --no-default-filter -r NC_045512.2:1-233 -o /tmp/lofreq2_call_parallelevgsy2da/0.vcf.gz output/cross_patient/illumina/indel_bam_files/ERR4970080_sort.bam
##reference=NC_045512.2.fasta
##INFO=<ID=DP,Number=1,Type=Integer,Description="Raw Depth">
##INFO=<ID=AF,Number=1,Type=Float,Description="Allele Frequency">
##INFO=<ID=SB,Number=1,Type=Integer,Description="Phred-scaled strand bias at this position">
##INFO=<ID=DP4,Number=4,Type=Integer,Description="Counts for ref-forward bases, ref-reverse, alt-forward and alt-reverse bases">
##INFO=<ID=INDEL,Number=0,Type=Flag,Description="Indicates that the variant is an INDEL.">
##INFO=<ID=CONSVAR,Number=0,Type=Flag,Description="Indicates that the variant is a consensus variant (as opposed to a low frequency variant).">
##INFO=<ID=HRUN,Number=1,Type=Integer,Description="Homopolymer length to the right of report indel position">
##FILTER=<ID=min_snvqual_44,Description="Minimum SNV Quality (Phred) 44">
##FILTER=<ID=min_indelqual_28,Description="Minimum Indel Quality (Phred) 28">
##FILTER=<ID=min_snvqual_69,Description="Minimum SNV Quality (Phred) 69">
##FILTER=<ID=min_indelqual_55,Description="Minimum Indel Quality (Phred) 55">
##FILTER=<ID=min_af_0.020000,Description="Minimum allele frequency 0.020000">
##FILTER=<ID=min_dp_100,Description="Minimum Coverage 100">
##FILTER=<ID=sb_fdr,Description="Strand-Bias Multiple Testing Correction: fdr corr. pvalue > 0.010000">
#CHROM	POS	ID	REF	ALT	QUAL	FILTER	INFO
NC_045512.2	241	.	C	T	20494	PASS	DP=686;AF=0.985423;SB=0;DP4=0,0,325,351
NC_045512.2	3037	.	C	T	49314	PASS	DP=2801;AF=0.992146;SB=2;DP4=4,5,949,1830
NC_045512.2	5175	.	C	T	818	PASS	DP=2291;AF=0.037975;SB=4;DP4=584,1619,19,68
NC_045512.2	5743	.	G	C	962	PASS	DP=2087;AF=0.040249;SB=90;DP4=993,1009,14,70
NC_045512.2	5744	.	T	C	321	PASS	DP=2112;AF=0.041667;SB=82;DP4=989,1033,16,72
NC_045512.2	6696	.	C	CT	809	PASS	DP=1475;AF=0.025085;SB=0;DP4=644,799,17,20;INDEL;HRUN=4
NC_045512.2	14408	.	C	T	37094	PASS	DP=1106;AF=0.990054;SB=0;DP4=1,1,600,495
NC_045512.2	14854	.	G	T	1864	PASS	DP=2421;AF=0.052871;SB=0;DP4=540,1743,31,97
NC_045512.2	22987	.	C	T	10396	PASS	DP=304;AF=1.000000;SB=0;DP4=0,0,190,114
NC_045512.2	23403	.	A	G	49314	PASS	DP=2989;AF=0.997324;SB=0;DP4=0,1,987,1994
NC_045512.2	25728	.	C	T	49314	PASS	DP=3272;AF=0.996944;SB=1;DP4=4,1,2084,1178
NC_045512.2	28561	.	T	G	99	PASS	DP=1883;AF=0.027616;SB=31;DP4=900,925,38,14
NC_045512.2	28881	.	G	A	29801	PASS	DP=919;AF=0.994559;SB=1;DP4=1,3,395,519
NC_045512.2	28882	.	G	A	30060	PASS	DP=916;AF=0.996725;SB=2;DP4=0,2,395,518
NC_045512.2	28883	.	G	C	31837	PASS	DP=926;AF=0.997840;SB=2;DP4=0,2,399,525
