# Supplementary material for: Rescuing low frequency variants within intra-host viral populations directly from Oxford Nanopore sequencing data
Source: Nat Commun. 2022 Mar 14;13:1321. doi: 10.1038/s41467-022-28852-1 (PMC8921239; doi:10.1038/s41467-022-28852-1)
Supplement: Supplementary file 4 — Source data [file 41467_2022_28852_MOESM4_ESM.zip › vcf_results/COVID/cross_patient/Illumina/ERR4970081.vcf]

##fileformat=VCFv4.0
##fileDate=20211117
##source=lofreq call --call-indels --no-default-filter -f NC_045512.2.fasta --no-default-filter -r NC_045512.2:1-233 -o /tmp/lofreq2_call_paralleleuf0ukwn/0.vcf.gz output/cross_patient/illumina/indel_bam_files/ERR4970081_sort.bam
##reference=NC_045512.2.fasta
##INFO=<ID=DP,Number=1,Type=Integer,Description="Raw Depth">
##INFO=<ID=AF,Number=1,Type=Float,Description="Allele Frequency">
##INFO=<ID=SB,Number=1,Type=Integer,Description="Phred-scaled strand bias at this position">
##INFO=<ID=DP4,Number=4,Type=Integer,Description="Counts for ref-forward bases, ref-reverse, alt-forward and alt-reverse bases">
##INFO=<ID=INDEL,Number=0,Type=Flag,Description="Indicates that the variant is an INDEL.">
##INFO=<ID=CONSVAR,Number=0,Type=Flag,Description="Indicates that the variant is a consensus variant (as opposed to a low frequency variant).">
##INFO=<ID=HRUN,Number=1,Type=Integer,Description="Homopolymer length to the right of report indel position">
##FILTER=<ID=min_snvqual_44,Description="Minimum SNV Quality (Phred) 44">
##FILTER=<ID=min_indelqual_26,Description="Minimum Indel Quality (Phred) 26">
##FILTER=<ID=min_snvqual_69,Description="Minimum SNV Quality (Phred) 69">
##FILTER=<ID=min_indelqual_55,Description="Minimum Indel Quality (Phred) 55">
##FILTER=<ID=min_af_0.020000,Description="Minimum allele frequency 0.020000">
##FILTER=<ID=min_dp_100,Description="Minimum Coverage 100">
##FILTER=<ID=sb_fdr,Description="Strand-Bias Multiple Testing Correction: fdr corr. pvalue > 0.010000">
#CHROM	POS	ID	REF	ALT	QUAL	FILTER	INFO
NC_045512.2	241	.	C	T	27911	PASS	DP=910;AF=0.989011;SB=6;DP4=0,2,455,445
NC_045512.2	3037	.	C	T	49314	PASS	DP=2453;AF=0.989808;SB=0;DP4=2,4,872,1556
NC_045512.2	5744	.	T	C	96	PASS	DP=1538;AF=0.028609;SB=46;DP4=706,785,7,37
NC_045512.2	6317	.	C	T	2759	PASS	DP=5641;AF=0.042368;SB=1;DP4=3682,1716,160,79
NC_045512.2	6696	.	C	CT	856	PASS	DP=1357;AF=0.028003;SB=0;DP4=585,742,16,22;INDEL;HRUN=4
NC_045512.2	12915	.	C	T	38691	PASS	DP=1133;AF=0.997352;SB=0;DP4=0,0,475,655
NC_045512.2	14408	.	C	T	29180	PASS	DP=856;AF=0.995327;SB=0;DP4=2,2,462,390
NC_045512.2	20268	.	A	G	28441	PASS	DP=847;AF=0.996458;SB=0;DP4=0,0,646,198
NC_045512.2	21255	.	G	T	15563	PASS	DP=456;AF=1.000000;SB=0;DP4=0,0,283,173
NC_045512.2	23403	.	A	G	49314	PASS	DP=2447;AF=0.996322;SB=0;DP4=0,1,863,1575
