# Supplementary material for: Rescuing low frequency variants within intra-host viral populations directly from Oxford Nanopore sequencing data
Source: Nat Commun. 2022 Mar 14;13:1321. doi: 10.1038/s41467-022-28852-1 (PMC8921239; doi:10.1038/s41467-022-28852-1)
Supplement: Supplementary file 4 — Source data [file 41467_2022_28852_MOESM4_ESM.zip › vcf_results/COVID/cross_patient/Illumina/ERR4970082.vcf]

##fileformat=VCFv4.0
##fileDate=20211117
##source=lofreq call --call-indels --no-default-filter -f NC_045512.2.fasta --no-default-filter -r NC_045512.2:1-233 -o /tmp/lofreq2_call_parallelrpuj8mlo/0.vcf.gz output/cross_patient/illumina/indel_bam_files/ERR4970082_sort.bam
##reference=NC_045512.2.fasta
##INFO=<ID=DP,Number=1,Type=Integer,Description="Raw Depth">
##INFO=<ID=AF,Number=1,Type=Float,Description="Allele Frequency">
##INFO=<ID=SB,Number=1,Type=Integer,Description="Phred-scaled strand bias at this position">
##INFO=<ID=DP4,Number=4,Type=Integer,Description="Counts for ref-forward bases, ref-reverse, alt-forward and alt-reverse bases">
##INFO=<ID=INDEL,Number=0,Type=Flag,Description="Indicates that the variant is an INDEL.">
##INFO=<ID=CONSVAR,Number=0,Type=Flag,Description="Indicates that the variant is a consensus variant (as opposed to a low frequency variant).">
##INFO=<ID=HRUN,Number=1,Type=Integer,Description="Homopolymer length to the right of report indel position">
##FILTER=<ID=min_snvqual_46,Description="Minimum SNV Quality (Phred) 46">
##FILTER=<ID=min_indelqual_27,Description="Minimum Indel Quality (Phred) 27">
##FILTER=<ID=min_snvqual_69,Description="Minimum SNV Quality (Phred) 69">
##FILTER=<ID=min_indelqual_54,Description="Minimum Indel Quality (Phred) 54">
##FILTER=<ID=min_af_0.020000,Description="Minimum allele frequency 0.020000">
##FILTER=<ID=min_dp_100,Description="Minimum Coverage 100">
##FILTER=<ID=sb_fdr,Description="Strand-Bias Multiple Testing Correction: fdr corr. pvalue > 0.010000">
#CHROM	POS	ID	REF	ALT	QUAL	FILTER	INFO
NC_045512.2	241	.	C	T	49314	PASS	DP=1740;AF=0.987931;SB=0;DP4=1,2,815,904
NC_045512.2	313	.	C	T	49314	PASS	DP=1941;AF=1.000000;SB=0;DP4=0,0,607,1334
NC_045512.2	1348	.	C	T	6092	PASS	DP=1063;AF=0.257761;SB=2;DP4=572,217,204,70
NC_045512.2	1439	.	G	T	38289	PASS	DP=1123;AF=0.995548;SB=0;DP4=0,0,622,496
NC_045512.2	1473	.	C	T	1455	PASS	DP=1493;AF=0.075687;SB=4;DP4=610,770,45,68
NC_045512.2	3037	.	C	T	49314	PASS	DP=2553;AF=0.992166;SB=1;DP4=1,4,862,1671
NC_045512.2	3738	.	C	T	267	PASS	DP=967;AF=0.024819;SB=6;DP4=232,710,3,21
NC_045512.2	4465	.	A	G	658	PASS	DP=2809;AF=0.029548;SB=5;DP4=1531,1194,41,42
NC_045512.2	6696	.	C	CT	1188	PASS	DP=2429;AF=0.022231;SB=0;DP4=1041,1345,24,30;INDEL;HRUN=4
NC_045512.2	6878	.	A	G	117	PASS	DP=748;AF=0.022727;SB=6;DP4=562,167,11,6
NC_045512.2	7247	.	T	G	155	PASS	DP=502;AF=0.065737;SB=4;DP4=142,324,7,26
NC_045512.2	10660	.	TA	T	1328	PASS	DP=2548;AF=0.023155;SB=0;DP4=731,1835,17,42;INDEL;HRUN=2
NC_045512.2	12754	.	C	T	748	PASS	DP=3765;AF=0.020983;SB=4;DP4=1475,2207,27,52
NC_045512.2	14408	.	C	T	49314	PASS	DP=2156;AF=0.997217;SB=0;DP4=2,1,1185,965
NC_045512.2	17673	.	T	C	18772	PASS	DP=2016;AF=0.361607;SB=24;DP4=267,1020,193,536
NC_045512.2	20404	.	C	T	19312	PASS	DP=570;AF=0.998246;SB=0;DP4=0,0,182,387
NC_045512.2	20459	.	T	C	274	PASS	DP=500;AF=0.060000;SB=2;DP4=91,379,4,26
NC_045512.2	20465	.	A	G	870	PASS	DP=506;AF=0.102767;SB=50;DP4=85,369,25,27
NC_045512.2	21933	.	C	G	690	PASS	DP=2398;AF=0.027940;SB=10;DP4=524,1806,9,58
NC_045512.2	23403	.	A	G	49314	PASS	DP=4830;AF=0.999379;SB=0;DP4=0,1,1576,3251
NC_045512.2	24492	.	T	A	209	PASS	DP=1064;AF=0.020677;SB=0;DP4=783,256,16,6
NC_045512.2	25713	.	T	C	98	PASS	DP=381;AF=0.031496;SB=5;DP4=277,92,11,1
NC_045512.2	27029	.	T	C	75	PASS	DP=389;AF=0.023136;SB=0;DP4=206,174,5,4
NC_045512.2	28179	.	G	T	49314	PASS	DP=2546;AF=0.998036;SB=0;DP4=0,0,1813,728
NC_045512.2	28561	.	T	G	74	PASS	DP=1881;AF=0.025518;SB=6;DP4=910,922,28,20
NC_045512.2	28881	.	G	A	12606	PASS	DP=384;AF=0.994792;SB=0;DP4=0,0,166,216
NC_045512.2	28882	.	G	A	12325	PASS	DP=384;AF=0.989583;SB=0;DP4=1,1,165,215
NC_045512.2	28883	.	G	C	13164	PASS	DP=390;AF=0.997436;SB=0;DP4=0,0,166,223
NC_045512.2	29722	.	C	T	1023	PASS	DP=2453;AF=0.041582;SB=0;DP4=799,1552,34,68
