# Supplementary material for: Rescuing low frequency variants within intra-host viral populations directly from Oxford Nanopore sequencing data
Source: Nat Commun. 2022 Mar 14;13:1321. doi: 10.1038/s41467-022-28852-1 (PMC8921239; doi:10.1038/s41467-022-28852-1)
Supplement: Supplementary file 4 — Source data [file 41467_2022_28852_MOESM4_ESM.zip › vcf_results/COVID/cross_patient/Illumina/ERR4970083.vcf]

##fileformat=VCFv4.0
##fileDate=20211117
##source=lofreq call --call-indels --no-default-filter -f NC_045512.2.fasta --no-default-filter -r NC_045512.2:1-233 -o /tmp/lofreq2_call_parallelacguidcz/0.vcf.gz output/cross_patient/illumina/indel_bam_files/ERR4970083_sort.bam
##reference=NC_045512.2.fasta
##INFO=<ID=DP,Number=1,Type=Integer,Description="Raw Depth">
##INFO=<ID=AF,Number=1,Type=Float,Description="Allele Frequency">
##INFO=<ID=SB,Number=1,Type=Integer,Description="Phred-scaled strand bias at this position">
##INFO=<ID=DP4,Number=4,Type=Integer,Description="Counts for ref-forward bases, ref-reverse, alt-forward and alt-reverse bases">
##INFO=<ID=INDEL,Number=0,Type=Flag,Description="Indicates that the variant is an INDEL.">
##INFO=<ID=CONSVAR,Number=0,Type=Flag,Description="Indicates that the variant is a consensus variant (as opposed to a low frequency variant).">
##INFO=<ID=HRUN,Number=1,Type=Integer,Description="Homopolymer length to the right of report indel position">
##FILTER=<ID=min_snvqual_45,Description="Minimum SNV Quality (Phred) 45">
##FILTER=<ID=min_indelqual_27,Description="Minimum Indel Quality (Phred) 27">
##FILTER=<ID=min_snvqual_69,Description="Minimum SNV Quality (Phred) 69">
##FILTER=<ID=min_indelqual_55,Description="Minimum Indel Quality (Phred) 55">
##FILTER=<ID=min_af_0.020000,Description="Minimum allele frequency 0.020000">
##FILTER=<ID=min_dp_100,Description="Minimum Coverage 100">
##FILTER=<ID=sb_fdr,Description="Strand-Bias Multiple Testing Correction: fdr corr. pvalue > 0.010000">
#CHROM	POS	ID	REF	ALT	QUAL	FILTER	INFO
NC_045512.2	241	.	C	T	37973	PASS	DP=1273;AF=0.977219;SB=1;DP4=3,5,610,634
NC_045512.2	3037	.	C	T	49314	PASS	DP=2877;AF=0.991658;SB=0;DP4=1,3,981,1872
NC_045512.2	3874	.	C	T	49314	PASS	DP=1597;AF=0.996869;SB=3;DP4=1,1,1162,430
NC_045512.2	5743	.	G	C	725	PASS	DP=2272;AF=0.031690;SB=76;DP4=1050,1149,11,61
NC_045512.2	6696	.	C	CT	871	PASS	DP=1782;AF=0.022447;SB=0;DP4=808,942,19,21;INDEL;HRUN=4
NC_045512.2	11455	.	C	T	49314	PASS	DP=4513;AF=0.998449;SB=0;DP4=4,1,3148,1358
NC_045512.2	13426	.	C	T	49314	PASS	DP=2084;AF=0.994242;SB=2;DP4=3,0,1325,747
NC_045512.2	14055	.	G	T	425	PASS	DP=3005;AF=0.030948;SB=14;DP4=1874,1032,50,43
NC_045512.2	14408	.	C	T	45573	PASS	DP=1333;AF=0.995499;SB=0;DP4=0,0,736,591
NC_045512.2	20055	.	A	G	40397	PASS	DP=1253;AF=0.996010;SB=0;DP4=0,0,552,696
NC_045512.2	20465	.	A	G	163	PASS	DP=867;AF=0.026528;SB=15;DP4=220,622,11,12
NC_045512.2	21587	.	C	T	49314	PASS	DP=2544;AF=0.995283;SB=1;DP4=5,5,1046,1486
NC_045512.2	21643	.	A	G	49314	PASS	DP=2734;AF=0.999634;SB=0;DP4=0,0,1017,1716
NC_045512.2	23403	.	A	G	49314	PASS	DP=3781;AF=0.998413;SB=0;DP4=1,1,1358,2417
NC_045512.2	27478	.	G	T	24181	PASS	DP=2467;AF=0.381030;SB=56;DP4=559,966,436,504
NC_045512.2	28376	.	G	A	417	PASS	DP=2341;AF=0.020931;SB=1;DP4=815,1475,16,33
NC_045512.2	28561	.	T	G	73	PASS	DP=1811;AF=0.024296;SB=15;DP4=817,946,28,16
NC_045512.2	28881	.	G	A	18581	PASS	DP=573;AF=0.996510;SB=0;DP4=0,1,257,314
NC_045512.2	28882	.	G	A	18143	PASS	DP=569;AF=0.992970;SB=0;DP4=1,1,252,313
NC_045512.2	28883	.	G	C	19836	PASS	DP=580;AF=1.000000;SB=0;DP4=0,0,257,323
