# Supplementary material for: Rescuing low frequency variants within intra-host viral populations directly from Oxford Nanopore sequencing data
Source: Nat Commun. 2022 Mar 14;13:1321. doi: 10.1038/s41467-022-28852-1 (PMC8921239; doi:10.1038/s41467-022-28852-1)
Supplement: Supplementary file 4 — Source data [file 41467_2022_28852_MOESM4_ESM.zip › vcf_results/COVID/cross_patient/Illumina/ERR4970084.vcf]

##fileformat=VCFv4.0
##fileDate=20211117
##source=lofreq call --call-indels --no-default-filter -f NC_045512.2.fasta --no-default-filter -r NC_045512.2:1-233 -o /tmp/lofreq2_call_parallel3so76_hl/0.vcf.gz output/cross_patient/illumina/indel_bam_files/ERR4970084_sort.bam
##reference=NC_045512.2.fasta
##INFO=<ID=DP,Number=1,Type=Integer,Description="Raw Depth">
##INFO=<ID=AF,Number=1,Type=Float,Description="Allele Frequency">
##INFO=<ID=SB,Number=1,Type=Integer,Description="Phred-scaled strand bias at this position">
##INFO=<ID=DP4,Number=4,Type=Integer,Description="Counts for ref-forward bases, ref-reverse, alt-forward and alt-reverse bases">
##INFO=<ID=INDEL,Number=0,Type=Flag,Description="Indicates that the variant is an INDEL.">
##INFO=<ID=CONSVAR,Number=0,Type=Flag,Description="Indicates that the variant is a consensus variant (as opposed to a low frequency variant).">
##INFO=<ID=HRUN,Number=1,Type=Integer,Description="Homopolymer length to the right of report indel position">
##FILTER=<ID=min_snvqual_46,Description="Minimum SNV Quality (Phred) 46">
##FILTER=<ID=min_indelqual_30,Description="Minimum Indel Quality (Phred) 30">
##FILTER=<ID=min_snvqual_69,Description="Minimum SNV Quality (Phred) 69">
##FILTER=<ID=min_indelqual_53,Description="Minimum Indel Quality (Phred) 53">
##FILTER=<ID=min_af_0.020000,Description="Minimum allele frequency 0.020000">
##FILTER=<ID=min_dp_100,Description="Minimum Coverage 100">
##FILTER=<ID=sb_fdr,Description="Strand-Bias Multiple Testing Correction: fdr corr. pvalue > 0.010000">
#CHROM	POS	ID	REF	ALT	QUAL	FILTER	INFO
NC_045512.2	175	.	TC	T	1512	PASS	DP=2087;AF=0.036416;SB=1;DP4=1585,426,59,17;INDEL;HRUN=1
NC_045512.2	180	.	CT	C	1619	PASS	DP=2147;AF=0.032138;SB=6;DP4=1647,441,59,10;INDEL;HRUN=2
NC_045512.2	241	.	C	T	49314	PASS	DP=2825;AF=0.991504;SB=9;DP4=0,4,1372,1429
NC_045512.2	482	.	C	T	349	PASS	DP=1268;AF=0.034700;SB=1;DP4=752,470,29,15
NC_045512.2	486	.	C	G	357	PASS	DP=1261;AF=0.032514;SB=1;DP4=726,494,26,15
NC_045512.2	731	.	G	T	1398	PASS	DP=3149;AF=0.035249;SB=0;DP4=2166,871,78,33
NC_045512.2	1044	.	CA	C	3137	PASS	DP=4649;AF=0.028393;SB=3;DP4=3201,1316,90,42;INDEL;HRUN=3
NC_045512.2	2234	.	T	C	680	PASS	DP=904;AF=0.051991;SB=1;DP4=625,230,36,11
NC_045512.2	2287	.	TG	T	1650	PASS	DP=1297;AF=0.053971;SB=3;DP4=902,325,48,22;INDEL;HRUN=1
NC_045512.2	2672	.	G	A	263	PASS	DP=212;AF=0.070755;SB=2;DP4=120,77,8,7
NC_045512.2	3037	.	C	T	49314	PASS	DP=2459;AF=0.991867;SB=9;DP4=5,2,874,1565
NC_045512.2	3042	.	C	T	316	PASS	DP=2514;AF=0.022275;SB=3;DP4=880,1572,17,39
NC_045512.2	3288	.	T	C	1283	PASS	DP=8539;AF=0.032439;SB=0;DP4=5506,2742,184,93
NC_045512.2	3337	.	AGTG	A	2518	PASS	DP=5452;AF=0.021643;SB=0;DP4=2967,2874,60,58;INDEL;HRUN=1
NC_045512.2	3360	.	TA	T	3715	PASS	DP=6123;AF=0.028091;SB=10;DP4=1986,3991,68,104;INDEL;HRUN=4
NC_045512.2	4015	.	AG	A	147	PASS	DP=287;AF=0.024390;SB=0;DP4=67,213,1,6;INDEL;HRUN=1
NC_045512.2	4111	.	TG	T	850	PASS	DP=1493;AF=0.026792;SB=17;DP4=942,511,33,7;INDEL;HRUN=1
NC_045512.2	4219	.	A	G	1288	PASS	DP=3133;AF=0.036068;SB=2;DP4=1733,1287,62,51
NC_045512.2	4732	.	TC	T	686	PASS	DP=789;AF=0.038023;SB=0;DP4=520,243,20,10;INDEL;HRUN=1
NC_045512.2	4733	.	C	A	145	PASS	DP=789;AF=0.021546;SB=0;DP4=503,238,12,5
NC_045512.2	5111	.	A	G	202	PASS	DP=591;AF=0.028765;SB=6;DP4=357,217,8,9
NC_045512.2	5608	.	A	G	309	PASS	DP=1711;AF=0.021040;SB=36;DP4=724,948,27,9
NC_045512.2	6070	.	CA	C	1747	PASS	DP=797;AF=0.082811;SB=2;DP4=296,436,29,37;INDEL;HRUN=3
NC_045512.2	7553	.	GT	G	1444	PASS	DP=2158;AF=0.031047;SB=0;DP4=744,1358,24,43;INDEL;HRUN=2
NC_045512.2	7621	.	T	C	1186	PASS	DP=1599;AF=0.055034;SB=2;DP4=403,1108,21,67
NC_045512.2	7822	.	T	A	665	PASS	DP=2085;AF=0.035492;SB=13;DP4=1026,984,47,27
NC_045512.2	8084	.	G	A	3108	PASS	DP=6595;AF=0.044731;SB=6;DP4=4135,2158,183,112
NC_045512.2	8165	.	AT	A	6368	PASS	DP=3640;AF=0.066758;SB=1;DP4=1022,2378,76,167;INDEL;HRUN=3
NC_045512.2	8204	.	G	GA	4084	PASS	DP=4235;AF=0.038725;SB=0;DP4=935,3151,38,126;INDEL;HRUN=3
NC_045512.2	8293	.	C	T	714	PASS	DP=3453;AF=0.023747;SB=42;DP4=1244,2127,13,69
NC_045512.2	8458	.	TG	T	692	PASS	DP=1367;AF=0.023409;SB=4;DP4=696,648,14,18;INDEL;HRUN=1
NC_045512.2	8595	.	C	T	225	PASS	DP=1241;AF=0.024980;SB=5;DP4=306,903,5,26
NC_045512.2	9005	.	GT	G	4786	PASS	DP=4981;AF=0.041759;SB=2;DP4=3425,1352,145,63;INDEL;HRUN=4
NC_045512.2	9067	.	TG	T	6147	PASS	DP=5010;AF=0.050499;SB=10;DP4=3025,1758,174,79;INDEL;HRUN=1
NC_045512.2	9108	.	T	C	3264	PASS	DP=5743;AF=0.045969;SB=0;DP4=2392,3086,117,147
NC_045512.2	9536	.	G	T	457	PASS	DP=2324;AF=0.022806;SB=50;DP4=1152,1118,43,10
NC_045512.2	9672	.	T	C	385	PASS	DP=1412;AF=0.028329;SB=0;DP4=603,769,17,23
NC_045512.2	9706	.	T	C	331	PASS	DP=1319;AF=0.025777;SB=0;DP4=315,970,8,26
NC_045512.2	10191	.	C	T	2527	PASS	DP=3777;AF=0.046068;SB=16;DP4=2557,1045,109,65
NC_045512.2	10660	.	TA	T	2304	PASS	DP=3453;AF=0.029250;SB=0;DP4=1050,2427,29,72;INDEL;HRUN=2
NC_045512.2	10831	.	TG	T	151	PASS	DP=298;AF=0.023490;SB=0;DP4=158,135,4,3;INDEL;HRUN=1
NC_045512.2	10833	.	C	T	143	PASS	DP=297;AF=0.047138;SB=1;DP4=146,137,8,6
NC_045512.2	10882	.	G	A	215	PASS	DP=230;AF=0.069565;SB=3;DP4=97,116,9,7
NC_045512.2	11301	.	TA	T	10413	PASS	DP=10348;AF=0.041554;SB=9;DP4=2463,7460,92,338;INDEL;HRUN=4
NC_045512.2	11646	.	TTG	T	8356	PASS	DP=11756;AF=0.030963;SB=18;DP4=7193,4246,252,112;INDEL;HRUN=3
NC_045512.2	11718	.	A	G	3819	PASS	DP=10120;AF=0.036759;SB=9;DP4=6019,3713,214,158
NC_045512.2	12301	.	G	T	448	PASS	DP=1363;AF=0.035216;SB=0;DP4=612,702,23,25
NC_045512.2	12368	.	A	T	436	PASS	DP=1468;AF=0.032698;SB=0;DP4=336,1081,12,36
NC_045512.2	12554	.	GA	G	1226	PASS	DP=1814;AF=0.028666;SB=1;DP4=1312,457,40,12;INDEL;HRUN=3
NC_045512.2	12625	.	T	A	438	PASS	DP=1479;AF=0.033130;SB=1;DP4=836,592,27,22
NC_045512.2	12975	.	T	A	184	PASS	DP=664;AF=0.028614;SB=0;DP4=209,434,7,12
NC_045512.2	14327	.	C	CA	2805	PASS	DP=4510;AF=0.027494;SB=5;DP4=3247,1140,86,38;INDEL;HRUN=3
NC_045512.2	14408	.	C	T	49314	PASS	DP=4190;AF=0.996897;SB=0;DP4=5,4,2301,1876
NC_045512.2	14649	.	CA	C	2549	PASS	DP=5094;AF=0.022968;SB=3;DP4=3605,1405,88,29;INDEL;HRUN=2
NC_045512.2	15277	.	C	T	40934	PASS	DP=1290;AF=0.957364;SB=7;DP4=44,10,892,343
NC_045512.2	15638	.	G	A	1646	PASS	DP=5899;AF=0.029497;SB=3;DP4=3859,1863,123,51
NC_045512.2	15817	.	T	C	1043	PASS	DP=3586;AF=0.028723;SB=1;DP4=802,2679,26,77
NC_045512.2	15986	.	A	G	2120	PASS	DP=4427;AF=0.047210;SB=1;DP4=2711,1505,131,78
NC_045512.2	16308	.	C	T	228	PASS	DP=950;AF=0.026316;SB=3;DP4=453,472,10,15
NC_045512.2	16391	.	C	T	287	PASS	DP=1014;AF=0.027613;SB=1;DP4=238,748,8,20
NC_045512.2	16905	.	TTA	T	980	PASS	DP=1074;AF=0.039106;SB=2;DP4=691,343,26,16;INDEL;HRUN=2
NC_045512.2	17319	.	T	G	847	PASS	DP=6488;AF=0.024507;SB=14;DP4=2095,4219,40,119
NC_045512.2	17373	.	C	T	1113	PASS	DP=5700;AF=0.023509;SB=2;DP4=1543,4019,34,100
NC_045512.2	17954	.	T	C	231	PASS	DP=284;AF=0.052817;SB=0;DP4=97,172,5,10
NC_045512.2	17958	.	C	T	198	PASS	DP=286;AF=0.048951;SB=1;DP4=100,172,4,10
NC_045512.2	18557	.	C	T	3019	PASS	DP=9628;AF=0.033860;SB=8;DP4=3329,5965,103,223
NC_045512.2	18580	.	G	T	3771	PASS	DP=8780;AF=0.035308;SB=1;DP4=2786,5680,99,211
NC_045512.2	19963	.	AT	A	850	PASS	DP=1047;AF=0.033429;SB=3;DP4=675,339,21,14;INDEL;HRUN=3
NC_045512.2	20634	.	AG	A	5001	PASS	DP=3846;AF=0.056422;SB=4;DP4=2196,1451,138,79;INDEL;HRUN=1
NC_045512.2	21036	.	C	T	2039	PASS	DP=4584;AF=0.049302;SB=20;DP4=1065,3283,38,188
NC_045512.2	21111	.	TTACA	T	1894	PASS	DP=2868;AF=0.028243;SB=0;DP4=598,2195,17,64;INDEL;HRUN=2
NC_045512.2	21627	.	CT	C	924	PASS	DP=1524;AF=0.026247;SB=1;DP4=572,913,14,26;INDEL;HRUN=1
NC_045512.2	21650	.	A	C	964	PASS	DP=1467;AF=0.049080;SB=13;DP4=496,897,17,55
NC_045512.2	21707	.	C	T	1971	PASS	DP=7656;AF=0.025993;SB=1;DP4=5189,2262,142,57
NC_045512.2	21846	.	C	T	4801	PASS	DP=6426;AF=0.055556;SB=31;DP4=2169,3893,160,197
NC_045512.2	21886	.	TA	T	3770	PASS	DP=6485;AF=0.026677;SB=1;DP4=1665,4649,47,126;INDEL;HRUN=1
NC_045512.2	21991	.	TTA	T	1576	PASS	DP=2816;AF=0.025213;SB=0;DP4=595,2155,15,56;INDEL;HRUN=3
NC_045512.2	22141	.	G	GT	214	PASS	DP=166;AF=0.048193;SB=1;DP4=91,79,5,3;INDEL;HRUN=3
NC_045512.2	22781	.	G	C	1198	PASS	DP=3416;AF=0.034543;SB=2;DP4=1081,2215,35,83
NC_045512.2	22860	.	T	C	319	PASS	DP=1848;AF=0.028139;SB=5;DP4=325,1468,6,46
NC_045512.2	23386	.	TG	T	5468	PASS	DP=7393;AF=0.036656;SB=8;DP4=2387,4797,78,193;INDEL;HRUN=1
NC_045512.2	23403	.	A	G	49314	PASS	DP=7668;AF=0.998826;SB=1;DP4=1,4,2596,5063
NC_045512.2	23533	.	C	T	529	PASS	DP=1929;AF=0.029549;SB=1;DP4=1285,583,41,16
NC_045512.2	23903	.	GT	G	474	PASS	DP=260;AF=0.069231;SB=1;DP4=174,74,12,6;INDEL;HRUN=5
NC_045512.2	23991	.	CA	C	270	PASS	DP=248;AF=0.048387;SB=2;DP4=116,120,7,5;INDEL;HRUN=4
NC_045512.2	24010	.	AT	A	308	PASS	DP=294;AF=0.047619;SB=1;DP4=98,182,4,10;INDEL;HRUN=3
NC_045512.2	24503	.	C	CT	899	PASS	DP=1016;AF=0.035433;SB=1;DP4=746,240,26,10;INDEL;HRUN=3
NC_045512.2	24833	.	C	T	11485	PASS	DP=16215;AF=0.055196;SB=5;DP4=9532,5777,540,355
NC_045512.2	24858	.	G	A	2240	PASS	DP=12967;AF=0.026143;SB=5;DP4=6120,6486,175,164
NC_045512.2	25590	.	A	T	1769	PASS	DP=6246;AF=0.032821;SB=0;DP4=1685,4341,57,148
NC_045512.2	25592	.	A	G	764	PASS	DP=6166;AF=0.020110;SB=8;DP4=1707,4328,27,97
NC_045512.2	26062	.	G	T	20751	PASS	DP=625;AF=0.993600;SB=0;DP4=0,0,455,166
NC_045512.2	26431	.	A	T	1793	PASS	DP=4224;AF=0.046875;SB=3;DP4=1308,2716,69,129
NC_045512.2	26511	.	TTA	T	1276	PASS	DP=2708;AF=0.021049;SB=36;DP4=647,2021,27,30;INDEL;HRUN=3
NC_045512.2	26513	.	A	T	3956	PASS	DP=2706;AF=0.088322;SB=1;DP4=573,1833,54,185
NC_045512.2	26649	.	AAT	A	1309	PASS	DP=2932;AF=0.020123;SB=14;DP4=2252,623,53,6;INDEL;HRUN=2
NC_045512.2	26776	.	C	G	845	PASS	DP=5694;AF=0.020021;SB=4;DP4=1980,3590,35,79
NC_045512.2	26865	.	G	A	1295	PASS	DP=4483;AF=0.023645;SB=1;DP4=1080,3297,24,82
NC_045512.2	27342	.	T	A	304	PASS	DP=1581;AF=0.025300;SB=0;DP4=803,738,20,20
NC_045512.2	27343	.	A	T	263	PASS	DP=1586;AF=0.024590;SB=1;DP4=801,741,19,20
NC_045512.2	27509	.	C	T	908	PASS	DP=1506;AF=0.047145;SB=20;DP4=381,1053,9,62
NC_045512.2	27884	.	C	T	776	PASS	DP=2340;AF=0.034188;SB=1;DP4=1563,694,54,26
NC_045512.2	27945	.	C	T	260	PASS	DP=2325;AF=0.021505;SB=0;DP4=1319,950,30,20
NC_045512.2	28539	.	G	T	234	PASS	DP=2499;AF=0.021609;SB=2;DP4=1643,799,34,20
NC_045512.2	28881	.	G	A	6859	PASS	DP=211;AF=1.000000;SB=0;DP4=0,0,110,101
NC_045512.2	28882	.	G	A	6808	PASS	DP=209;AF=1.000000;SB=0;DP4=0,0,109,100
NC_045512.2	28883	.	G	C	7296	PASS	DP=210;AF=1.000000;SB=0;DP4=0,0,109,101
NC_045512.2	28969	.	CA	C	159	PASS	DP=290;AF=0.024138;SB=3;DP4=90,193,1,6;INDEL;HRUN=4
