# Supplementary material for: Rescuing low frequency variants within intra-host viral populations directly from Oxford Nanopore sequencing data
Source: Nat Commun. 2022 Mar 14;13:1321. doi: 10.1038/s41467-022-28852-1 (PMC8921239; doi:10.1038/s41467-022-28852-1)
Supplement: Supplementary file 4 — Source data [file 41467_2022_28852_MOESM4_ESM.zip › vcf_results/COVID/cross_patient/Illumina/ERR4970086.vcf]

##fileformat=VCFv4.0
##fileDate=20211117
##source=lofreq call --call-indels --no-default-filter -f NC_045512.2.fasta --no-default-filter -r NC_045512.2:1-233 -o /tmp/lofreq2_call_paralleltyi924wl/0.vcf.gz output/cross_patient/illumina/indel_bam_files/ERR4970086_sort.bam
##reference=NC_045512.2.fasta
##INFO=<ID=DP,Number=1,Type=Integer,Description="Raw Depth">
##INFO=<ID=AF,Number=1,Type=Float,Description="Allele Frequency">
##INFO=<ID=SB,Number=1,Type=Integer,Description="Phred-scaled strand bias at this position">
##INFO=<ID=DP4,Number=4,Type=Integer,Description="Counts for ref-forward bases, ref-reverse, alt-forward and alt-reverse bases">
##INFO=<ID=INDEL,Number=0,Type=Flag,Description="Indicates that the variant is an INDEL.">
##INFO=<ID=CONSVAR,Number=0,Type=Flag,Description="Indicates that the variant is a consensus variant (as opposed to a low frequency variant).">
##INFO=<ID=HRUN,Number=1,Type=Integer,Description="Homopolymer length to the right of report indel position">
##FILTER=<ID=min_snvqual_47,Description="Minimum SNV Quality (Phred) 47">
##FILTER=<ID=min_indelqual_33,Description="Minimum Indel Quality (Phred) 33">
##FILTER=<ID=min_snvqual_68,Description="Minimum SNV Quality (Phred) 68">
##FILTER=<ID=min_indelqual_54,Description="Minimum Indel Quality (Phred) 54">
##FILTER=<ID=min_af_0.020000,Description="Minimum allele frequency 0.020000">
##FILTER=<ID=min_dp_100,Description="Minimum Coverage 100">
##FILTER=<ID=sb_fdr,Description="Strand-Bias Multiple Testing Correction: fdr corr. pvalue > 0.010000">
#CHROM	POS	ID	REF	ALT	QUAL	FILTER	INFO
NC_045512.2	241	.	C	T	49314	PASS	DP=7402;AF=0.989192;SB=3;DP4=5,3,3584,3738
NC_045512.2	669	.	GT	G	951	PASS	DP=2889;AF=0.083766;SB=2;DP4=2052,599,191,51;INDEL;HRUN=2
NC_045512.2	672	.	A	C	1011	PASS	DP=2974;AF=0.089442;SB=11;DP4=2076,624,191,75
NC_045512.2	796	.	T	C	12313	PASS	DP=5732;AF=0.133287;SB=0;DP4=3687,1273,571,193
NC_045512.2	881	.	G	T	11929	PASS	DP=6825;AF=0.104469;SB=23;DP4=1991,4112,271,442
NC_045512.2	974	.	GA	G	6752	PASS	DP=7963;AF=0.035288;SB=302;DP4=3573,4109,227,54;INDEL;HRUN=3
NC_045512.2	1305	.	A	T	8125	PASS	DP=5340;AF=0.090449;SB=23;DP4=1243,3596,96,387
NC_045512.2	3037	.	C	T	46812	PASS	DP=1514;AF=0.996697;SB=0;DP4=0,1,489,1020
NC_045512.2	3269	.	AT	A	23453	PASS	DP=7356;AF=0.111746;SB=0;DP4=4460,2095,557,265;INDEL;HRUN=2
NC_045512.2	3315	.	C	T	9122	PASS	DP=6220;AF=0.089711;SB=2;DP4=3373,2287,326,232
NC_045512.2	3334	.	TG	T	15426	PASS	DP=5466;AF=0.127698;SB=13;DP4=2554,2226,344,354;INDEL;HRUN=1
NC_045512.2	3338	.	G	A	7925	PASS	DP=4800;AF=0.112708;SB=9;DP4=2028,2231,238,303
NC_045512.2	3621	.	GC	G	2580	PASS	DP=424;AF=0.207547;SB=2;DP4=229,129,53,35;INDEL;HRUN=3
NC_045512.2	3822	.	TTG	T	566	PASS	DP=484;AF=0.045455;SB=7;DP4=264,201,9,13;INDEL;HRUN=2
NC_045512.2	4182	.	CTGG	C	8956	PASS	DP=2235;AF=0.137360;SB=4;DP4=1275,658,211,96;INDEL;HRUN=1
NC_045512.2	5400	.	C	T	366	PASS	DP=983;AF=0.036623;SB=0;DP4=678,269,25,11
NC_045512.2	5673	.	CTT	C	10477	PASS	DP=4282;AF=0.092480;SB=2;DP4=2534,1356,264,132;INDEL;HRUN=4
NC_045512.2	5675	.	T	C	7648	PASS	DP=4289;AF=0.119142;SB=5;DP4=2181,1189,343,168
NC_045512.2	5688	.	C	T	21306	PASS	DP=4339;AF=0.217331;SB=0;DP4=2236,1159,625,318
NC_045512.2	7559	.	AG	A	11701	PASS	DP=1939;AF=0.207839;SB=0;DP4=472,1094,119,284;INDEL;HRUN=2
NC_045512.2	7591	.	AG	A	10854	PASS	DP=1809;AF=0.206744;SB=0;DP4=384,1055,98,276;INDEL;HRUN=2
NC_045512.2	7654	.	AT	A	5091	PASS	DP=2274;AF=0.083113;SB=161;DP4=1049,1067,152,37;INDEL;HRUN=3
NC_045512.2	7725	.	C	T	7482	PASS	DP=1862;AF=0.188507;SB=1;DP4=1089,420,250,101
NC_045512.2	7869	.	C	T	49314	PASS	DP=1664;AF=0.997596;SB=0;DP4=0,2,444,1216
NC_045512.2	7985	.	C	T	2747	PASS	DP=6583;AF=0.034635;SB=689;DP4=4923,1430,48,180
NC_045512.2	8228	.	C	T	40585	PASS	DP=5474;AF=0.306357;SB=0;DP4=810,2984,362,1315
NC_045512.2	8513	.	G	T	6507	PASS	DP=701;AF=0.372325;SB=0;DP4=104,334,63,198
NC_045512.2	8984	.	G	T	22763	PASS	DP=2936;AF=0.311648;SB=0;DP4=1542,475,703,212
NC_045512.2	9188	.	G	T	27133	PASS	DP=3838;AF=0.288431;SB=3;DP4=888,1840,375,732
NC_045512.2	10965	.	C	T	1015	PASS	DP=104;AF=0.384615;SB=0;DP4=20,44,12,28
NC_045512.2	11616	.	G	T	22152	PASS	DP=9182;AF=0.120889;SB=10;DP4=6134,1926,871,239
NC_045512.2	11626	.	C	T	26692	PASS	DP=9589;AF=0.142872;SB=3;DP4=6162,2051,1043,327
NC_045512.2	11640	.	GT	G	47382	PASS	DP=11052;AF=0.145856;SB=5;DP4=6598,2850,1149,463;INDEL;HRUN=2
NC_045512.2	11804	.	G	T	22293	PASS	DP=8003;AF=0.143446;SB=1;DP4=1497,5346,246,902
NC_045512.2	12224	.	G	T	6331	PASS	DP=3558;AF=0.109893;SB=347;DP4=1566,1597,69,322
NC_045512.2	12557	.	A	C	2289	PASS	DP=1082;AF=0.131238;SB=0;DP4=728,210,109,33
NC_045512.2	13051	.	C	A	14947	PASS	DP=9007;AF=0.097702;SB=36;DP4=5796,2322,680,200
NC_045512.2	13835	.	G	C	25533	PASS	DP=2959;AF=0.379858;SB=6;DP4=619,1209,405,719
NC_045512.2	14006	.	C	T	19671	PASS	DP=5095;AF=0.183513;SB=1;DP4=3232,925,733,202
NC_045512.2	14177	.	C	T	22464	PASS	DP=5574;AF=0.195192;SB=3;DP4=1012,3469,257,831
NC_045512.2	14256	.	A	C	11973	PASS	DP=5110;AF=0.117613;SB=488;DP4=2323,2177,123,478
NC_045512.2	14265	.	C	T	12258	PASS	DP=4940;AF=0.124089;SB=485;DP4=2319,2006,138,475
NC_045512.2	14408	.	C	T	49314	PASS	DP=2616;AF=0.996942;SB=9;DP4=6,1,1334,1274
NC_045512.2	14614	.	C	T	8447	PASS	DP=2220;AF=0.191892;SB=0;DP4=1420,373,336,90
NC_045512.2	14618	.	C	T	9302	PASS	DP=2272;AF=0.188820;SB=7;DP4=1437,406,347,82
NC_045512.2	14731	.	G	T	4549	PASS	DP=1977;AF=0.122914;SB=4;DP4=904,830,119,124
NC_045512.2	14768	.	C	T	12497	PASS	DP=2621;AF=0.222053;SB=0;DP4=575,1463,164,418
NC_045512.2	14984	.	AT	A	4391	PASS	DP=701;AF=0.211127;SB=1;DP4=346,207,96,52;INDEL;HRUN=2
NC_045512.2	15038	.	G	A	2256	PASS	DP=459;AF=0.244009;SB=1;DP4=177,170,54,58
NC_045512.2	15039	.	T	A	2357	PASS	DP=458;AF=0.246725;SB=1;DP4=175,169,55,58
NC_045512.2	15056	.	T	C	1891	PASS	DP=390;AF=0.243590;SB=0;DP4=109,184,34,61
NC_045512.2	15114	.	TG	T	3578	PASS	DP=517;AF=0.243714;SB=5;DP4=115,276,44,82;INDEL;HRUN=2
NC_045512.2	15351	.	T	C	5116	PASS	DP=1136;AF=0.218310;SB=0;DP4=428,460,117,131
NC_045512.2	15517	.	G	GT	7756	PASS	DP=4993;AF=0.062688;SB=20;DP4=3122,1583,230,83;INDEL;HRUN=5
NC_045512.2	15532	.	C	T	8691	PASS	DP=5609;AF=0.086646;SB=49;DP4=3555,1564,383,103
NC_045512.2	15594	.	G	C	17905	PASS	DP=6653;AF=0.135428;SB=12;DP4=4242,1501,693,208
NC_045512.2	15729	.	TG	T	19760	PASS	DP=7146;AF=0.117548;SB=54;DP4=1770,4551,301,539;INDEL;HRUN=1
NC_045512.2	15770	.	C	T	15598	PASS	DP=6600;AF=0.139242;SB=34;DP4=1534,4138,198,721
NC_045512.2	15799	.	T	C	9944	PASS	DP=5699;AF=0.123180;SB=36;DP4=1172,3825,210,492
NC_045512.2	16244	.	G	T	1811	PASS	DP=657;AF=0.158295;SB=3;DP4=423,129,76,28
NC_045512.2	16631	.	T	C	18864	PASS	DP=3231;AF=0.262457;SB=3;DP4=1314,1065,480,368
NC_045512.2	16745	.	G	T	10411	PASS	DP=3857;AF=0.144413;SB=6;DP4=940,2358,145,412
NC_045512.2	17167	.	C	T	9885	PASS	DP=3507;AF=0.141431;SB=0;DP4=2226,781,365,131
NC_045512.2	17666	.	A	G	13776	PASS	DP=1738;AF=0.322209;SB=0;DP4=262,915,123,437
NC_045512.2	18875	.	GT	G	49314	PASS	DP=9699;AF=0.242396;SB=13;DP4=2254,5182,661,1690;INDEL;HRUN=1
NC_045512.2	19043	.	C	T	4727	PASS	DP=2848;AF=0.103230;SB=0;DP4=1584,964,182,112
NC_045512.2	19164	.	C	CA	3954	PASS	DP=1558;AF=0.095635;SB=0;DP4=397,1017,41,108;INDEL;HRUN=3
NC_045512.2	19396	.	G	T	389	PASS	DP=163;AF=0.128834;SB=3;DP4=81,61,10,11
NC_045512.2	19681	.	GA	G	7658	PASS	DP=2294;AF=0.119442;SB=2;DP4=1571,449,209,65;INDEL;HRUN=2
NC_045512.2	19753	.	AAT	A	5529	PASS	DP=2280;AF=0.091667;SB=1;DP4=1216,865,119,90;INDEL;HRUN=4
NC_045512.2	19910	.	C	T	4152	PASS	DP=1773;AF=0.124083;SB=7;DP4=323,1230,37,183
NC_045512.2	20360	.	GT	G	862	PASS	DP=210;AF=0.138095;SB=6;DP4=79,104,9,20;INDEL;HRUN=3
NC_045512.2	20834	.	T	C	3079	PASS	DP=1617;AF=0.115646;SB=76;DP4=510,918,30,157
NC_045512.2	20915	.	G	T	685	PASS	DP=1019;AF=0.051030;SB=2;DP4=626,340,36,16
NC_045512.2	20969	.	T	C	706	PASS	DP=918;AF=0.067538;SB=2;DP4=415,438,33,29
NC_045512.2	20984	.	CA	C	27134	PASS	DP=858;AF=0.905594;SB=36;DP4=49,33,298,479;INDEL;HRUN=2
NC_045512.2	21110	.	C	T	211	PASS	DP=501;AF=0.031936;SB=5;DP4=129,356,2,14
NC_045512.2	21650	.	A	C	637	PASS	DP=1289;AF=0.039566;SB=9;DP4=530,703,16,35
NC_045512.2	21745	.	TG	T	31935	PASS	DP=5230;AF=0.220650;SB=2;DP4=2864,1212,822,332;INDEL;HRUN=1
NC_045512.2	21887	.	ACTTT	A	25946	PASS	DP=4304;AF=0.216078;SB=7;DP4=880,2535,219,711;INDEL;HRUN=1
NC_045512.2	22165	.	T	A	528	PASS	DP=234;AF=0.132479;SB=1;DP4=95,108,13,18
NC_045512.2	22658	.	T	C	215	PASS	DP=461;AF=0.036876;SB=0;DP4=302,142,12,5
NC_045512.2	23403	.	A	G	49314	PASS	DP=4556;AF=0.999122;SB=0;DP4=0,2,1447,3105
NC_045512.2	24808	.	TC	T	4209	PASS	DP=8850;AF=0.021695;SB=0;DP4=5937,2736,131,61;INDEL;HRUN=1
NC_045512.2	25047	.	C	T	8212	PASS	DP=4117;AF=0.114647;SB=447;DP4=1239,2402,322,150
NC_045512.2	25152	.	T	C	12162	PASS	DP=1661;AF=0.307044;SB=0;DP4=453,691,204,306
NC_045512.2	25447	.	G	A	22252	PASS	DP=8001;AF=0.151106;SB=13;DP4=4180,2606,781,428
NC_045512.2	25531	.	ATTGTTGGCGTTGCACTTC	A	27842	PASS	DP=10648;AF=0.089313;SB=64;DP4=2668,7035,190,761;INDEL;HRUN=2
NC_045512.2	26030	.	AG	A	983	PASS	DP=273;AF=0.142857;SB=0;DP4=175,61,28,11;INDEL;HRUN=1
NC_045512.2	26620	.	G	T	16222	PASS	DP=3338;AF=0.218095;SB=3;DP4=2126,480,604,124
NC_045512.2	26630	.	AT	A	17676	PASS	DP=3405;AF=0.175330;SB=6;DP4=2322,495,505,92;INDEL;HRUN=3
NC_045512.2	26746	.	G	T	6884	PASS	DP=4517;AF=0.098074;SB=6;DP4=2107,1961,216,227
NC_045512.2	26758	.	G	T	10774	PASS	DP=6205;AF=0.107977;SB=1;DP4=2034,3500,241,429
NC_045512.2	26796	.	T	C	7982	PASS	DP=6418;AF=0.100499;SB=3;DP4=1887,3869,222,423
NC_045512.2	26820	.	TTC	T	24289	PASS	DP=5965;AF=0.151718;SB=27;DP4=1507,3751,214,691;INDEL;HRUN=3
NC_045512.2	26863	.	CAGA	C	25637	PASS	DP=4994;AF=0.172807;SB=22;DP4=910,3230,153,710;INDEL;HRUN=1
NC_045512.2	26886	.	G	T	15414	PASS	DP=4312;AF=0.166744;SB=1;DP4=682,2906,131,588
NC_045512.2	26889	.	C	T	17039	PASS	DP=4126;AF=0.207222;SB=25;DP4=632,2628,128,727
NC_045512.2	27112	.	G	T	1686	PASS	DP=387;AF=0.198966;SB=0;DP4=79,231,20,57
NC_045512.2	27410	.	TC	T	1630	PASS	DP=961;AF=0.069719;SB=2;DP4=308,601,20,47;INDEL;HRUN=1
NC_045512.2	27496	.	TG	T	432	PASS	DP=668;AF=0.314371;SB=6;DP4=153,358,53,157;INDEL;HRUN=1
NC_045512.2	27498	.	C	T	534	PASS	DP=667;AF=0.314843;SB=5;DP4=133,322,53,157
NC_045512.2	27894	.	ATG	A	9989	PASS	DP=1364;AF=0.245601;SB=3;DP4=662,368,223,112;INDEL;HRUN=1
NC_045512.2	28519	.	C	T	25189	PASS	DP=3895;AF=0.294994;SB=1;DP4=1957,781,827,322
NC_045512.2	28561	.	T	G	151	PASS	DP=2960;AF=0.028041;SB=15;DP4=1438,1435,52,31
NC_045512.2	28677	.	C	T	11544	PASS	DP=3364;AF=0.164388;SB=0;DP4=707,2103,139,414
NC_045512.2	28829	.	TC	T	463	PASS	DP=130;AF=0.130769;SB=2;DP4=83,30,14,3;INDEL;HRUN=2
NC_045512.2	29817	.	T	A	2401	PASS	DP=1084;AF=0.121771;SB=1;DP4=199,750,25,107
