# Supplementary material for: Rescuing low frequency variants within intra-host viral populations directly from Oxford Nanopore sequencing data
Source: Nat Commun. 2022 Mar 14;13:1321. doi: 10.1038/s41467-022-28852-1 (PMC8921239; doi:10.1038/s41467-022-28852-1)
Supplement: Supplementary file 4 — Source data [file 41467_2022_28852_MOESM4_ESM.zip › vcf_results/COVID/cross_patient/Illumina/ERR4970087.vcf]

##fileformat=VCFv4.0
##fileDate=20211117
##source=lofreq call --call-indels --no-default-filter -f NC_045512.2.fasta --no-default-filter -r NC_045512.2:1-233 -o /tmp/lofreq2_call_parallelotggoj7t/0.vcf.gz output/cross_patient/illumina/indel_bam_files/ERR4970087_sort.bam
##reference=NC_045512.2.fasta
##INFO=<ID=DP,Number=1,Type=Integer,Description="Raw Depth">
##INFO=<ID=AF,Number=1,Type=Float,Description="Allele Frequency">
##INFO=<ID=SB,Number=1,Type=Integer,Description="Phred-scaled strand bias at this position">
##INFO=<ID=DP4,Number=4,Type=Integer,Description="Counts for ref-forward bases, ref-reverse, alt-forward and alt-reverse bases">
##INFO=<ID=INDEL,Number=0,Type=Flag,Description="Indicates that the variant is an INDEL.">
##INFO=<ID=CONSVAR,Number=0,Type=Flag,Description="Indicates that the variant is a consensus variant (as opposed to a low frequency variant).">
##INFO=<ID=HRUN,Number=1,Type=Integer,Description="Homopolymer length to the right of report indel position">
##FILTER=<ID=min_snvqual_46,Description="Minimum SNV Quality (Phred) 46">
##FILTER=<ID=min_indelqual_29,Description="Minimum Indel Quality (Phred) 29">
##FILTER=<ID=min_snvqual_69,Description="Minimum SNV Quality (Phred) 69">
##FILTER=<ID=min_indelqual_56,Description="Minimum Indel Quality (Phred) 56">
##FILTER=<ID=min_af_0.020000,Description="Minimum allele frequency 0.020000">
##FILTER=<ID=min_dp_100,Description="Minimum Coverage 100">
##FILTER=<ID=sb_fdr,Description="Strand-Bias Multiple Testing Correction: fdr corr. pvalue > 0.010000">
#CHROM	POS	ID	REF	ALT	QUAL	FILTER	INFO
NC_045512.2	241	.	C	T	49314	PASS	DP=1804;AF=0.988914;SB=0;DP4=1,1,878,906
NC_045512.2	1713	.	C	A	49314	PASS	DP=1746;AF=0.999427;SB=0;DP4=0,0,1262,483
NC_045512.2	2940	.	C	T	49314	PASS	DP=7094;AF=0.998872;SB=0;DP4=4,2,4949,2137
NC_045512.2	3037	.	C	T	49314	PASS	DP=5149;AF=0.993008;SB=0;DP4=1,3,1733,3380
NC_045512.2	5743	.	G	C	1469	PASS	DP=2963;AF=0.040499;SB=76;DP4=1417,1425,29,91
NC_045512.2	5744	.	T	C	414	PASS	DP=2989;AF=0.041151;SB=79;DP4=1416,1448,29,94
NC_045512.2	6696	.	C	CT	1161	PASS	DP=2446;AF=0.022077;SB=0;DP4=1038,1372,24,30;INDEL;HRUN=4
NC_045512.2	9448	.	C	T	3624	PASS	DP=6011;AF=0.052570;SB=5;DP4=1908,3775,96,220
NC_045512.2	14408	.	C	T	49314	PASS	DP=1554;AF=0.996782;SB=0;DP4=2,1,882,667
NC_045512.2	20465	.	A	G	282	PASS	DP=1232;AF=0.028409;SB=25;DP4=245,951,15,20
NC_045512.2	23403	.	A	G	49314	PASS	DP=4773;AF=0.999371;SB=0;DP4=1,1,1607,3163
NC_045512.2	25314	.	G	T	248	PASS	DP=1818;AF=0.022002;SB=136;DP4=1450,324,10,30
