# Supplementary material for: Rescuing low frequency variants within intra-host viral populations directly from Oxford Nanopore sequencing data
Source: Nat Commun. 2022 Mar 14;13:1321. doi: 10.1038/s41467-022-28852-1 (PMC8921239; doi:10.1038/s41467-022-28852-1)
Supplement: Supplementary file 4 — Source data [file 41467_2022_28852_MOESM4_ESM.zip › vcf_results/COVID/cross_patient/Illumina/ERR4970088.vcf]

##fileformat=VCFv4.0
##fileDate=20211117
##source=lofreq call --call-indels --no-default-filter -f NC_045512.2.fasta --no-default-filter -r NC_045512.2:1-233 -o /tmp/lofreq2_call_parallel_04kbvot/0.vcf.gz output/cross_patient/illumina/indel_bam_files/ERR4970088_sort.bam
##reference=NC_045512.2.fasta
##INFO=<ID=DP,Number=1,Type=Integer,Description="Raw Depth">
##INFO=<ID=AF,Number=1,Type=Float,Description="Allele Frequency">
##INFO=<ID=SB,Number=1,Type=Integer,Description="Phred-scaled strand bias at this position">
##INFO=<ID=DP4,Number=4,Type=Integer,Description="Counts for ref-forward bases, ref-reverse, alt-forward and alt-reverse bases">
##INFO=<ID=INDEL,Number=0,Type=Flag,Description="Indicates that the variant is an INDEL.">
##INFO=<ID=CONSVAR,Number=0,Type=Flag,Description="Indicates that the variant is a consensus variant (as opposed to a low frequency variant).">
##INFO=<ID=HRUN,Number=1,Type=Integer,Description="Homopolymer length to the right of report indel position">
##FILTER=<ID=min_snvqual_46,Description="Minimum SNV Quality (Phred) 46">
##FILTER=<ID=min_indelqual_30,Description="Minimum Indel Quality (Phred) 30">
##FILTER=<ID=min_snvqual_69,Description="Minimum SNV Quality (Phred) 69">
##FILTER=<ID=min_indelqual_56,Description="Minimum Indel Quality (Phred) 56">
##FILTER=<ID=min_af_0.020000,Description="Minimum allele frequency 0.020000">
##FILTER=<ID=min_dp_100,Description="Minimum Coverage 100">
##FILTER=<ID=sb_fdr,Description="Strand-Bias Multiple Testing Correction: fdr corr. pvalue > 0.010000">
#CHROM	POS	ID	REF	ALT	QUAL	FILTER	INFO
NC_045512.2	241	.	C	T	49314	PASS	DP=2339;AF=0.992732;SB=0;DP4=1,2,1145,1177
NC_045512.2	1713	.	C	A	21478	PASS	DP=633;AF=0.998420;SB=0;DP4=1,0,435,197
NC_045512.2	2940	.	C	T	49314	PASS	DP=6144;AF=0.998047;SB=0;DP4=5,2,4236,1896
NC_045512.2	3037	.	C	T	49314	PASS	DP=4239;AF=0.994574;SB=3;DP4=1,5,1495,2721
NC_045512.2	4860	.	A	G	322	PASS	DP=1515;AF=0.021782;SB=2;DP4=450,1031,8,25
NC_045512.2	7191	.	T	A	72	PASS	DP=947;AF=0.026399;SB=33;DP4=595,327,24,1
NC_045512.2	7299	.	C	T	257	PASS	DP=703;AF=0.034139;SB=0;DP4=164,515,6,18
NC_045512.2	9438	.	C	T	49314	PASS	DP=3232;AF=0.994121;SB=0;DP4=6,12,1128,2085
NC_045512.2	12949	.	A	G	49314	PASS	DP=1972;AF=0.998986;SB=0;DP4=0,0,626,1344
NC_045512.2	14408	.	C	T	49314	PASS	DP=3309;AF=0.996676;SB=0;DP4=4,4,1764,1534
NC_045512.2	20459	.	T	C	171	PASS	DP=1338;AF=0.021674;SB=19;DP4=300,1009,1,28
NC_045512.2	20465	.	A	G	765	PASS	DP=1317;AF=0.052392;SB=44;DP4=284,955,32,37
NC_045512.2	20853	.	G	T	1384	PASS	DP=6837;AF=0.021793;SB=81;DP4=4175,2499,126,23
NC_045512.2	23403	.	A	G	49314	PASS	DP=8784;AF=0.999089;SB=0;DP4=1,3,2946,5830
NC_045512.2	23855	.	C	T	194	PASS	DP=1091;AF=0.021082;SB=0;DP4=789,277,17,6
NC_045512.2	27780	.	TTC	T	141	PASS	DP=294;AF=0.020408;SB=0;DP4=95,193,2,4;INDEL;HRUN=2
NC_045512.2	29028	.	CTG	C	679	PASS	DP=1100;AF=0.027273;SB=20;DP4=554,614,7,23;INDEL;HRUN=1
NC_045512.2	29028	.	C	T	580	PASS	DP=1198;AF=0.043406;SB=28;DP4=547,597,13,39
NC_045512.2	29427	.	G	A	11742	PASS	DP=4259;AF=0.143696;SB=2;DP4=2701,946,446,166
