# Supplementary material for: Rescuing low frequency variants within intra-host viral populations directly from Oxford Nanopore sequencing data
Source: Nat Commun. 2022 Mar 14;13:1321. doi: 10.1038/s41467-022-28852-1 (PMC8921239; doi:10.1038/s41467-022-28852-1)
Supplement: Supplementary file 4 — Source data [file 41467_2022_28852_MOESM4_ESM.zip › vcf_results/COVID/cross_patient/Illumina/ERR4970089.vcf]

##fileformat=VCFv4.0
##fileDate=20211117
##source=lofreq call --call-indels --no-default-filter -f NC_045512.2.fasta --no-default-filter -r NC_045512.2:1-233 -o /tmp/lofreq2_call_parallel709koqpl/0.vcf.gz output/cross_patient/illumina/indel_bam_files/ERR4970089_sort.bam
##reference=NC_045512.2.fasta
##INFO=<ID=DP,Number=1,Type=Integer,Description="Raw Depth">
##INFO=<ID=AF,Number=1,Type=Float,Description="Allele Frequency">
##INFO=<ID=SB,Number=1,Type=Integer,Description="Phred-scaled strand bias at this position">
##INFO=<ID=DP4,Number=4,Type=Integer,Description="Counts for ref-forward bases, ref-reverse, alt-forward and alt-reverse bases">
##INFO=<ID=INDEL,Number=0,Type=Flag,Description="Indicates that the variant is an INDEL.">
##INFO=<ID=CONSVAR,Number=0,Type=Flag,Description="Indicates that the variant is a consensus variant (as opposed to a low frequency variant).">
##INFO=<ID=HRUN,Number=1,Type=Integer,Description="Homopolymer length to the right of report indel position">
##FILTER=<ID=min_snvqual_46,Description="Minimum SNV Quality (Phred) 46">
##FILTER=<ID=min_indelqual_28,Description="Minimum Indel Quality (Phred) 28">
##FILTER=<ID=min_snvqual_69,Description="Minimum SNV Quality (Phred) 69">
##FILTER=<ID=min_indelqual_55,Description="Minimum Indel Quality (Phred) 55">
##FILTER=<ID=min_af_0.020000,Description="Minimum allele frequency 0.020000">
##FILTER=<ID=min_dp_100,Description="Minimum Coverage 100">
##FILTER=<ID=sb_fdr,Description="Strand-Bias Multiple Testing Correction: fdr corr. pvalue > 0.010000">
#CHROM	POS	ID	REF	ALT	QUAL	FILTER	INFO
NC_045512.2	241	.	C	T	49314	PASS	DP=2538;AF=0.988968;SB=0;DP4=2,2,1255,1255
NC_045512.2	1992	.	A	G	356	PASS	DP=547;AF=0.047532;SB=1;DP4=341,180,16,10
NC_045512.2	3037	.	C	T	49314	PASS	DP=3991;AF=0.995490;SB=0;DP4=2,3,1478,2495
NC_045512.2	5743	.	G	C	435	PASS	DP=2584;AF=0.022059;SB=17;DP4=1249,1276,19,38
NC_045512.2	5744	.	T	C	91	PASS	DP=2619;AF=0.022910;SB=20;DP4=1249,1309,19,41
NC_045512.2	5986	.	C	T	47475	PASS	DP=1448;AF=0.999309;SB=0;DP4=0,0,1135,312
NC_045512.2	8299	.	C	T	1679	PASS	DP=4478;AF=0.032604;SB=44;DP4=1831,2501,37,109
NC_045512.2	14408	.	C	T	49314	PASS	DP=2985;AF=0.997990;SB=1;DP4=2,3,1606,1373
NC_045512.2	20400	.	A	C	221	PASS	DP=1089;AF=0.028466;SB=1;DP4=350,707,9,22
NC_045512.2	20465	.	A	G	107	PASS	DP=904;AF=0.022124;SB=15;DP4=195,689,9,11
NC_045512.2	23403	.	A	G	49314	PASS	DP=7531;AF=0.999071;SB=0;DP4=2,3,2619,4905
NC_045512.2	28077	.	G	T	49314	PASS	DP=2023;AF=0.995551;SB=0;DP4=0,1,603,1411
NC_045512.2	28881	.	G	A	26309	PASS	DP=799;AF=0.996245;SB=0;DP4=1,1,361,435
NC_045512.2	28882	.	G	A	25802	PASS	DP=798;AF=0.997494;SB=0;DP4=0,0,360,436
NC_045512.2	28883	.	G	C	27699	PASS	DP=806;AF=0.998759;SB=0;DP4=0,0,363,442
NC_045512.2	29253	.	C	T	21536	PASS	DP=1862;AF=0.447905;SB=31;DP4=358,669,229,605
