# Supplementary material for: Rescuing low frequency variants within intra-host viral populations directly from Oxford Nanopore sequencing data
Source: Nat Commun. 2022 Mar 14;13:1321. doi: 10.1038/s41467-022-28852-1 (PMC8921239; doi:10.1038/s41467-022-28852-1)
Supplement: Supplementary file 4 — Source data [file 41467_2022_28852_MOESM4_ESM.zip › vcf_results/COVID/cross_patient/Illumina/ERR4970090.vcf]

##fileformat=VCFv4.0
##fileDate=20211117
##source=lofreq call --call-indels --no-default-filter -f NC_045512.2.fasta --no-default-filter -r NC_045512.2:1-233 -o /tmp/lofreq2_call_paralleldp9tabdx/0.vcf.gz output/cross_patient/illumina/indel_bam_files/ERR4970090_sort.bam
##reference=NC_045512.2.fasta
##INFO=<ID=DP,Number=1,Type=Integer,Description="Raw Depth">
##INFO=<ID=AF,Number=1,Type=Float,Description="Allele Frequency">
##INFO=<ID=SB,Number=1,Type=Integer,Description="Phred-scaled strand bias at this position">
##INFO=<ID=DP4,Number=4,Type=Integer,Description="Counts for ref-forward bases, ref-reverse, alt-forward and alt-reverse bases">
##INFO=<ID=INDEL,Number=0,Type=Flag,Description="Indicates that the variant is an INDEL.">
##INFO=<ID=CONSVAR,Number=0,Type=Flag,Description="Indicates that the variant is a consensus variant (as opposed to a low frequency variant).">
##INFO=<ID=HRUN,Number=1,Type=Integer,Description="Homopolymer length to the right of report indel position">
##FILTER=<ID=min_snvqual_46,Description="Minimum SNV Quality (Phred) 46">
##FILTER=<ID=min_indelqual_26,Description="Minimum Indel Quality (Phred) 26">
##FILTER=<ID=min_snvqual_69,Description="Minimum SNV Quality (Phred) 69">
##FILTER=<ID=min_indelqual_56,Description="Minimum Indel Quality (Phred) 56">
##FILTER=<ID=min_af_0.020000,Description="Minimum allele frequency 0.020000">
##FILTER=<ID=min_dp_100,Description="Minimum Coverage 100">
##FILTER=<ID=sb_fdr,Description="Strand-Bias Multiple Testing Correction: fdr corr. pvalue > 0.010000">
#CHROM	POS	ID	REF	ALT	QUAL	FILTER	INFO
NC_045512.2	241	.	C	T	49314	PASS	DP=1682;AF=0.994055;SB=0;DP4=1,1,837,835
NC_045512.2	3037	.	C	T	49314	PASS	DP=5449;AF=0.992476;SB=2;DP4=3,9,1946,3462
NC_045512.2	5743	.	G	C	743	PASS	DP=3935;AF=0.021347;SB=85;DP4=1858,1988,14,70
NC_045512.2	5744	.	T	C	137	PASS	DP=3970;AF=0.021662;SB=80;DP4=1857,2025,15,71
NC_045512.2	10626	.	C	T	49314	PASS	DP=5307;AF=0.996985;SB=5;DP4=4,4,1703,3588
NC_045512.2	14408	.	C	T	49314	PASS	DP=2679;AF=0.996267;SB=0;DP4=3,2,1489,1180
NC_045512.2	20465	.	A	G	127	PASS	DP=936;AF=0.020299;SB=10;DP4=185,732,7,12
NC_045512.2	21297	.	C	CA	98	PASS	DP=184;AF=0.021739;SB=2;DP4=56,124,2,2;INDEL;HRUN=3
NC_045512.2	21646	.	C	T	49314	PASS	DP=4163;AF=0.634158;SB=0;DP4=533,985,927,1713
NC_045512.2	23403	.	A	G	49314	PASS	DP=7461;AF=0.998660;SB=2;DP4=2,2,2568,4883
NC_045512.2	28077	.	G	T	49314	PASS	DP=2369;AF=0.997889;SB=0;DP4=0,1,664,1700
NC_045512.2	28561	.	T	G	134	PASS	DP=4729;AF=0.021992;SB=31;DP4=2229,2382,68,36
NC_045512.2	28881	.	G	A	49130	PASS	DP=1518;AF=0.996047;SB=3;DP4=1,0,667,845
NC_045512.2	28882	.	G	A	48146	PASS	DP=1516;AF=0.993404;SB=0;DP4=2,2,662,844
NC_045512.2	28883	.	G	C	49314	PASS	DP=1537;AF=0.996096;SB=2;DP4=0,2,668,863
NC_045512.2	29032	.	G	A	595	PASS	DP=3507;AF=0.021386;SB=92;DP4=2052,1378,18,57
