# Supplementary material for: Rescuing low frequency variants within intra-host viral populations directly from Oxford Nanopore sequencing data
Source: Nat Commun. 2022 Mar 14;13:1321. doi: 10.1038/s41467-022-28852-1 (PMC8921239; doi:10.1038/s41467-022-28852-1)
Supplement: Supplementary file 4 — Source data [file 41467_2022_28852_MOESM4_ESM.zip › vcf_results/COVID/cross_patient/Illumina/ERR4970091.vcf]

##fileformat=VCFv4.0
##fileDate=20211117
##source=lofreq call --call-indels --no-default-filter -f NC_045512.2.fasta --no-default-filter -r NC_045512.2:1-233 -o /tmp/lofreq2_call_parallel3_szh776/0.vcf.gz output/cross_patient/illumina/indel_bam_files/ERR4970091_sort.bam
##reference=NC_045512.2.fasta
##INFO=<ID=DP,Number=1,Type=Integer,Description="Raw Depth">
##INFO=<ID=AF,Number=1,Type=Float,Description="Allele Frequency">
##INFO=<ID=SB,Number=1,Type=Integer,Description="Phred-scaled strand bias at this position">
##INFO=<ID=DP4,Number=4,Type=Integer,Description="Counts for ref-forward bases, ref-reverse, alt-forward and alt-reverse bases">
##INFO=<ID=INDEL,Number=0,Type=Flag,Description="Indicates that the variant is an INDEL.">
##INFO=<ID=CONSVAR,Number=0,Type=Flag,Description="Indicates that the variant is a consensus variant (as opposed to a low frequency variant).">
##INFO=<ID=HRUN,Number=1,Type=Integer,Description="Homopolymer length to the right of report indel position">
##FILTER=<ID=min_snvqual_46,Description="Minimum SNV Quality (Phred) 46">
##FILTER=<ID=min_indelqual_32,Description="Minimum Indel Quality (Phred) 32">
##FILTER=<ID=min_snvqual_69,Description="Minimum SNV Quality (Phred) 69">
##FILTER=<ID=min_indelqual_56,Description="Minimum Indel Quality (Phred) 56">
##FILTER=<ID=min_af_0.020000,Description="Minimum allele frequency 0.020000">
##FILTER=<ID=min_dp_100,Description="Minimum Coverage 100">
##FILTER=<ID=sb_fdr,Description="Strand-Bias Multiple Testing Correction: fdr corr. pvalue > 0.010000">
#CHROM	POS	ID	REF	ALT	QUAL	FILTER	INFO
NC_045512.2	241	.	C	T	49314	PASS	DP=1985;AF=0.990428;SB=2;DP4=1,2,984,982
NC_045512.2	3037	.	C	T	49314	PASS	DP=4703;AF=0.991920;SB=3;DP4=6,7,1644,3021
NC_045512.2	4990	.	C	T	49314	PASS	DP=3277;AF=0.915166;SB=1;DP4=141,135,1567,1432
NC_045512.2	5743	.	G	C	688	PASS	DP=3353;AF=0.023859;SB=62;DP4=1601,1669,17,63
NC_045512.2	5744	.	T	C	161	PASS	DP=3375;AF=0.025778;SB=57;DP4=1596,1688,20,67
NC_045512.2	13862	.	C	T	49314	PASS	DP=4021;AF=0.999005;SB=0;DP4=1,2,1269,2748
NC_045512.2	14408	.	C	T	49314	PASS	DP=2189;AF=0.996802;SB=0;DP4=1,1,1207,975
NC_045512.2	18648	.	T	C	2169	PASS	DP=6730;AF=0.038484;SB=18;DP4=2896,3530,137,122
NC_045512.2	19330	.	T	C	4875	PASS	DP=141;AF=1.000000;SB=0;DP4=0,0,96,45
NC_045512.2	23403	.	A	G	49314	PASS	DP=6351;AF=0.997796;SB=0;DP4=2,4,2175,4162
NC_045512.2	28836	.	C	T	46853	PASS	DP=1428;AF=0.996499;SB=2;DP4=1,2,795,628
