# Supplementary material for: Rescuing low frequency variants within intra-host viral populations directly from Oxford Nanopore sequencing data
Source: Nat Commun. 2022 Mar 14;13:1321. doi: 10.1038/s41467-022-28852-1 (PMC8921239; doi:10.1038/s41467-022-28852-1)
Supplement: Supplementary file 4 — Source data [file 41467_2022_28852_MOESM4_ESM.zip › vcf_results/COVID/cross_patient/Illumina/ERR4970092.vcf]

##fileformat=VCFv4.0
##fileDate=20211117
##source=lofreq call --call-indels --no-default-filter -f NC_045512.2.fasta --no-default-filter -r NC_045512.2:1-233 -o /tmp/lofreq2_call_parallellfey9irs/0.vcf.gz output/cross_patient/illumina/indel_bam_files/ERR4970092_sort.bam
##reference=NC_045512.2.fasta
##INFO=<ID=DP,Number=1,Type=Integer,Description="Raw Depth">
##INFO=<ID=AF,Number=1,Type=Float,Description="Allele Frequency">
##INFO=<ID=SB,Number=1,Type=Integer,Description="Phred-scaled strand bias at this position">
##INFO=<ID=DP4,Number=4,Type=Integer,Description="Counts for ref-forward bases, ref-reverse, alt-forward and alt-reverse bases">
##INFO=<ID=INDEL,Number=0,Type=Flag,Description="Indicates that the variant is an INDEL.">
##INFO=<ID=CONSVAR,Number=0,Type=Flag,Description="Indicates that the variant is a consensus variant (as opposed to a low frequency variant).">
##INFO=<ID=HRUN,Number=1,Type=Integer,Description="Homopolymer length to the right of report indel position">
##FILTER=<ID=min_snvqual_46,Description="Minimum SNV Quality (Phred) 46">
##FILTER=<ID=min_indelqual_30,Description="Minimum Indel Quality (Phred) 30">
##FILTER=<ID=min_snvqual_69,Description="Minimum SNV Quality (Phred) 69">
##FILTER=<ID=min_indelqual_56,Description="Minimum Indel Quality (Phred) 56">
##FILTER=<ID=min_af_0.020000,Description="Minimum allele frequency 0.020000">
##FILTER=<ID=min_dp_100,Description="Minimum Coverage 100">
##FILTER=<ID=sb_fdr,Description="Strand-Bias Multiple Testing Correction: fdr corr. pvalue > 0.010000">
#CHROM	POS	ID	REF	ALT	QUAL	FILTER	INFO
NC_045512.2	241	.	C	T	49314	PASS	DP=3100;AF=0.989677;SB=6;DP4=1,5,1522,1546
NC_045512.2	3037	.	C	T	49314	PASS	DP=5313;AF=0.995106;SB=0;DP4=4,9,1730,3557
NC_045512.2	12374	.	C	T	49314	PASS	DP=5383;AF=0.997213;SB=0;DP4=2,10,1238,4130
NC_045512.2	14408	.	C	T	49314	PASS	DP=1939;AF=0.995874;SB=9;DP4=1,5,1047,884
NC_045512.2	19335	.	TA	T	95	PASS	DP=169;AF=0.023669;SB=5;DP4=121,46,2,2;INDEL;HRUN=4
NC_045512.2	19813	.	C	T	49314	PASS	DP=4529;AF=0.998675;SB=0;DP4=1,4,1507,3016
NC_045512.2	23403	.	A	G	49314	PASS	DP=5600;AF=0.998571;SB=0;DP4=0,0,1888,3704
NC_045512.2	28561	.	T	G	122	PASS	DP=3471;AF=0.023336;SB=10;DP4=1677,1704,48,33
NC_045512.2	28877	.	A	T	24574	PASS	DP=752;AF=0.997340;SB=3;DP4=1,0,299,451
NC_045512.2	28878	.	G	C	25949	PASS	DP=751;AF=0.997337;SB=0;DP4=0,0,299,450
NC_045512.2	28881	.	G	A	24172	PASS	DP=751;AF=0.997337;SB=0;DP4=1,1,299,450
NC_045512.2	28882	.	G	A	23952	PASS	DP=751;AF=0.997337;SB=0;DP4=0,1,300,449
NC_045512.2	28883	.	G	C	26238	PASS	DP=763;AF=0.997379;SB=0;DP4=0,0,300,461
NC_045512.2	29085	.	C	T	49314	PASS	DP=2513;AF=0.996021;SB=0;DP4=3,0,1896,607
NC_045512.2	29247	.	C	T	49314	PASS	DP=2875;AF=0.997913;SB=4;DP4=3,3,799,2070
