# Supplementary material for: Rescuing low frequency variants within intra-host viral populations directly from Oxford Nanopore sequencing data
Source: Nat Commun. 2022 Mar 14;13:1321. doi: 10.1038/s41467-022-28852-1 (PMC8921239; doi:10.1038/s41467-022-28852-1)
Supplement: Supplementary file 4 — Source data [file 41467_2022_28852_MOESM4_ESM.zip › vcf_results/COVID/cross_patient/Illumina/ERR4970093.vcf]

##fileformat=VCFv4.0
##fileDate=20211117
##source=lofreq call --call-indels --no-default-filter -f NC_045512.2.fasta --no-default-filter -r NC_045512.2:1-233 -o /tmp/lofreq2_call_parallelk5af0w93/0.vcf.gz output/cross_patient/illumina/indel_bam_files/ERR4970093_sort.bam
##reference=NC_045512.2.fasta
##INFO=<ID=DP,Number=1,Type=Integer,Description="Raw Depth">
##INFO=<ID=AF,Number=1,Type=Float,Description="Allele Frequency">
##INFO=<ID=SB,Number=1,Type=Integer,Description="Phred-scaled strand bias at this position">
##INFO=<ID=DP4,Number=4,Type=Integer,Description="Counts for ref-forward bases, ref-reverse, alt-forward and alt-reverse bases">
##INFO=<ID=INDEL,Number=0,Type=Flag,Description="Indicates that the variant is an INDEL.">
##INFO=<ID=CONSVAR,Number=0,Type=Flag,Description="Indicates that the variant is a consensus variant (as opposed to a low frequency variant).">
##INFO=<ID=HRUN,Number=1,Type=Integer,Description="Homopolymer length to the right of report indel position">
##FILTER=<ID=min_snvqual_46,Description="Minimum SNV Quality (Phred) 46">
##FILTER=<ID=min_indelqual_30,Description="Minimum Indel Quality (Phred) 30">
##FILTER=<ID=min_snvqual_69,Description="Minimum SNV Quality (Phred) 69">
##FILTER=<ID=min_indelqual_56,Description="Minimum Indel Quality (Phred) 56">
##FILTER=<ID=min_af_0.020000,Description="Minimum allele frequency 0.020000">
##FILTER=<ID=min_dp_100,Description="Minimum Coverage 100">
##FILTER=<ID=sb_fdr,Description="Strand-Bias Multiple Testing Correction: fdr corr. pvalue > 0.010000">
#CHROM	POS	ID	REF	ALT	QUAL	FILTER	INFO
NC_045512.2	186	.	C	T	35921	PASS	DP=1088;AF=0.996324;SB=4;DP4=1,1,870,214
NC_045512.2	241	.	C	T	42143	PASS	DP=1365;AF=0.989744;SB=3;DP4=0,1,683,668
NC_045512.2	1059	.	C	T	48565	PASS	DP=1422;AF=0.997187;SB=2;DP4=2,2,989,429
NC_045512.2	3037	.	C	T	49314	PASS	DP=3448;AF=0.993039;SB=2;DP4=2,2,1166,2258
NC_045512.2	5743	.	G	C	888	PASS	DP=2129;AF=0.037576;SB=32;DP4=994,1054,23,57
NC_045512.2	5744	.	T	C	262	PASS	DP=2149;AF=0.036761;SB=34;DP4=995,1071,22,57
NC_045512.2	9634	.	A	T	49314	PASS	DP=5476;AF=0.977904;SB=0;DP4=6,3,3493,1862
NC_045512.2	11109	.	C	T	49314	PASS	DP=6577;AF=0.995287;SB=4;DP4=10,5,4976,1570
NC_045512.2	11916	.	C	T	49314	PASS	DP=2905;AF=0.997590;SB=2;DP4=3,1,1512,1386
NC_045512.2	14408	.	C	T	39809	PASS	DP=1169;AF=0.993157;SB=0;DP4=2,2,646,515
NC_045512.2	17615	.	A	G	49314	PASS	DP=2629;AF=0.997337;SB=0;DP4=1,3,717,1905
NC_045512.2	23403	.	A	G	49314	PASS	DP=3663;AF=0.997816;SB=0;DP4=1,2,1262,2393
NC_045512.2	25563	.	G	T	49314	PASS	DP=2163;AF=0.997226;SB=0;DP4=0,2,607,1550
NC_045512.2	26058	.	C	T	49314	PASS	DP=2087;AF=0.998083;SB=0;DP4=3,1,1569,514
NC_045512.2	28561	.	T	G	136	PASS	DP=2436;AF=0.027915;SB=29;DP4=1161,1203,47,21
