# Supplementary material for: Rescuing low frequency variants within intra-host viral populations directly from Oxford Nanopore sequencing data
Source: Nat Commun. 2022 Mar 14;13:1321. doi: 10.1038/s41467-022-28852-1 (PMC8921239; doi:10.1038/s41467-022-28852-1)
Supplement: Supplementary file 4 — Source data [file 41467_2022_28852_MOESM4_ESM.zip › vcf_results/COVID/cross_patient/Illumina/ERR4970094.vcf]

##fileformat=VCFv4.0
##fileDate=20211117
##source=lofreq call --call-indels --no-default-filter -f NC_045512.2.fasta --no-default-filter -r NC_045512.2:1-233 -o /tmp/lofreq2_call_parallelo9v2pzce/0.vcf.gz output/cross_patient/illumina/indel_bam_files/ERR4970094_sort.bam
##reference=NC_045512.2.fasta
##INFO=<ID=DP,Number=1,Type=Integer,Description="Raw Depth">
##INFO=<ID=AF,Number=1,Type=Float,Description="Allele Frequency">
##INFO=<ID=SB,Number=1,Type=Integer,Description="Phred-scaled strand bias at this position">
##INFO=<ID=DP4,Number=4,Type=Integer,Description="Counts for ref-forward bases, ref-reverse, alt-forward and alt-reverse bases">
##INFO=<ID=INDEL,Number=0,Type=Flag,Description="Indicates that the variant is an INDEL.">
##INFO=<ID=CONSVAR,Number=0,Type=Flag,Description="Indicates that the variant is a consensus variant (as opposed to a low frequency variant).">
##INFO=<ID=HRUN,Number=1,Type=Integer,Description="Homopolymer length to the right of report indel position">
##FILTER=<ID=min_snvqual_46,Description="Minimum SNV Quality (Phred) 46">
##FILTER=<ID=min_indelqual_30,Description="Minimum Indel Quality (Phred) 30">
##FILTER=<ID=min_snvqual_69,Description="Minimum SNV Quality (Phred) 69">
##FILTER=<ID=min_indelqual_55,Description="Minimum Indel Quality (Phred) 55">
##FILTER=<ID=min_af_0.020000,Description="Minimum allele frequency 0.020000">
##FILTER=<ID=min_dp_100,Description="Minimum Coverage 100">
##FILTER=<ID=sb_fdr,Description="Strand-Bias Multiple Testing Correction: fdr corr. pvalue > 0.010000">
#CHROM	POS	ID	REF	ALT	QUAL	FILTER	INFO
NC_045512.2	241	.	C	T	49314	PASS	DP=3103;AF=0.990332;SB=4;DP4=3,1,1519,1554
NC_045512.2	3037	.	C	T	49314	PASS	DP=4317;AF=0.987260;SB=1;DP4=5,7,1608,2654
NC_045512.2	4891	.	C	T	294	PASS	DP=1790;AF=0.021788;SB=5;DP4=584,1166,16,23
NC_045512.2	6696	.	C	CT	5796	PASS	DP=4534;AF=0.051169;SB=4;DP4=1848,2483,106,126;INDEL;HRUN=4
NC_045512.2	6833	.	A	T	9740	PASS	DP=3693;AF=0.134308;SB=2;DP4=1071,2125,159,337
NC_045512.2	7224	.	C	CT	229	PASS	DP=393;AF=0.025445;SB=1;DP4=143,240,3,7;INDEL;HRUN=4
NC_045512.2	13775	.	C	G	589	PASS	DP=3979;AF=0.023875;SB=4;DP4=2578,1303,68,27
NC_045512.2	14408	.	C	T	49314	PASS	DP=4294;AF=0.999068;SB=3;DP4=0,1,2353,1937
NC_045512.2	20465	.	A	G	406	PASS	DP=1087;AF=0.039558;SB=27;DP4=251,793,20,23
NC_045512.2	22992	.	G	A	4939	PASS	DP=154;AF=1.000000;SB=0;DP4=0,0,83,71
NC_045512.2	23403	.	A	G	49314	PASS	DP=10451;AF=0.999426;SB=0;DP4=0,1,3511,6934
NC_045512.2	25197	.	G	A	340	PASS	DP=2237;AF=0.020563;SB=2;DP4=657,1534,16,30
NC_045512.2	27739	.	C	T	217	PASS	DP=270;AF=0.051852;SB=0;DP4=84,172,4,10
NC_045512.2	28561	.	T	G	117	PASS	DP=3330;AF=0.023724;SB=17;DP4=1556,1688,49,30
NC_045512.2	28881	.	G	A	23777	PASS	DP=730;AF=0.994521;SB=0;DP4=0,0,295,431
NC_045512.2	28882	.	G	A	23605	PASS	DP=727;AF=0.995873;SB=0;DP4=1,1,293,431
NC_045512.2	28883	.	G	C	25467	PASS	DP=737;AF=1.000000;SB=0;DP4=0,0,296,441
NC_045512.2	28968	.	G	A	185	PASS	DP=801;AF=0.024969;SB=0;DP4=242,539,7,13
NC_045512.2	29039	.	A	T	305	PASS	DP=1527;AF=0.020301;SB=1;DP4=933,561,21,10
