# Supplementary material for: Rescuing low frequency variants within intra-host viral populations directly from Oxford Nanopore sequencing data
Source: Nat Commun. 2022 Mar 14;13:1321. doi: 10.1038/s41467-022-28852-1 (PMC8921239; doi:10.1038/s41467-022-28852-1)
Supplement: Supplementary file 4 — Source data [file 41467_2022_28852_MOESM4_ESM.zip › vcf_results/COVID/cross_patient/Illumina/ERR4970095.vcf]

##fileformat=VCFv4.0
##fileDate=20211117
##source=lofreq call --call-indels --no-default-filter -f NC_045512.2.fasta --no-default-filter -r NC_045512.2:1-233 -o /tmp/lofreq2_call_parallelaakw8yc_/0.vcf.gz output/cross_patient/illumina/indel_bam_files/ERR4970095_sort.bam
##reference=NC_045512.2.fasta
##INFO=<ID=DP,Number=1,Type=Integer,Description="Raw Depth">
##INFO=<ID=AF,Number=1,Type=Float,Description="Allele Frequency">
##INFO=<ID=SB,Number=1,Type=Integer,Description="Phred-scaled strand bias at this position">
##INFO=<ID=DP4,Number=4,Type=Integer,Description="Counts for ref-forward bases, ref-reverse, alt-forward and alt-reverse bases">
##INFO=<ID=INDEL,Number=0,Type=Flag,Description="Indicates that the variant is an INDEL.">
##INFO=<ID=CONSVAR,Number=0,Type=Flag,Description="Indicates that the variant is a consensus variant (as opposed to a low frequency variant).">
##INFO=<ID=HRUN,Number=1,Type=Integer,Description="Homopolymer length to the right of report indel position">
##FILTER=<ID=min_snvqual_47,Description="Minimum SNV Quality (Phred) 47">
##FILTER=<ID=min_indelqual_30,Description="Minimum Indel Quality (Phred) 30">
##FILTER=<ID=min_snvqual_69,Description="Minimum SNV Quality (Phred) 69">
##FILTER=<ID=min_indelqual_56,Description="Minimum Indel Quality (Phred) 56">
##FILTER=<ID=min_af_0.020000,Description="Minimum allele frequency 0.020000">
##FILTER=<ID=min_dp_100,Description="Minimum Coverage 100">
##FILTER=<ID=sb_fdr,Description="Strand-Bias Multiple Testing Correction: fdr corr. pvalue > 0.010000">
#CHROM	POS	ID	REF	ALT	QUAL	FILTER	INFO
NC_045512.2	241	.	C	T	49314	PASS	DP=2978;AF=0.985225;SB=1;DP4=5,7,1405,1529
NC_045512.2	3037	.	C	T	49314	PASS	DP=4479;AF=0.992632;SB=1;DP4=1,5,1476,2970
NC_045512.2	5743	.	G	C	761	PASS	DP=3497;AF=0.024593;SB=82;DP4=1732,1675,17,69
NC_045512.2	5744	.	T	C	132	PASS	DP=3531;AF=0.024072;SB=83;DP4=1731,1712,16,69
NC_045512.2	9749	.	A	G	49314	PASS	DP=4081;AF=0.999265;SB=0;DP4=0,1,686,3392
NC_045512.2	14408	.	C	T	49314	PASS	DP=1829;AF=0.997813;SB=2;DP4=1,2,1008,817
NC_045512.2	20465	.	A	G	219	PASS	DP=1645;AF=0.020669;SB=19;DP4=352,1258,14,20
NC_045512.2	23403	.	A	G	49314	PASS	DP=5683;AF=0.998768;SB=2;DP4=1,1,1857,3819
NC_045512.2	24232	.	A	G	49314	PASS	DP=4119;AF=0.997815;SB=1;DP4=3,2,2897,1213
NC_045512.2	25429	.	G	T	49314	PASS	DP=3703;AF=0.993789;SB=0;DP4=2,0,2672,1008
NC_045512.2	28561	.	T	G	109	PASS	DP=3368;AF=0.022862;SB=33;DP4=1583,1699,53,24
NC_045512.2	28855	.	A	T	957	PASS	DP=1261;AF=0.058684;SB=7;DP4=513,671,26,48
