# Supplementary material for: Rescuing low frequency variants within intra-host viral populations directly from Oxford Nanopore sequencing data
Source: Nat Commun. 2022 Mar 14;13:1321. doi: 10.1038/s41467-022-28852-1 (PMC8921239; doi:10.1038/s41467-022-28852-1)
Supplement: Supplementary file 4 — Source data [file 41467_2022_28852_MOESM4_ESM.zip › vcf_results/COVID/cross_patient/Illumina/ERR4970096.vcf]

##fileformat=VCFv4.0
##fileDate=20211117
##source=lofreq call --call-indels --no-default-filter -f NC_045512.2.fasta --no-default-filter -r NC_045512.2:1-233 -o /tmp/lofreq2_call_parallelw8qfwqqr/0.vcf.gz output/cross_patient/illumina/indel_bam_files/ERR4970096_sort.bam
##reference=NC_045512.2.fasta
##INFO=<ID=DP,Number=1,Type=Integer,Description="Raw Depth">
##INFO=<ID=AF,Number=1,Type=Float,Description="Allele Frequency">
##INFO=<ID=SB,Number=1,Type=Integer,Description="Phred-scaled strand bias at this position">
##INFO=<ID=DP4,Number=4,Type=Integer,Description="Counts for ref-forward bases, ref-reverse, alt-forward and alt-reverse bases">
##INFO=<ID=INDEL,Number=0,Type=Flag,Description="Indicates that the variant is an INDEL.">
##INFO=<ID=CONSVAR,Number=0,Type=Flag,Description="Indicates that the variant is a consensus variant (as opposed to a low frequency variant).">
##INFO=<ID=HRUN,Number=1,Type=Integer,Description="Homopolymer length to the right of report indel position">
##FILTER=<ID=min_snvqual_46,Description="Minimum SNV Quality (Phred) 46">
##FILTER=<ID=min_indelqual_27,Description="Minimum Indel Quality (Phred) 27">
##FILTER=<ID=min_snvqual_69,Description="Minimum SNV Quality (Phred) 69">
##FILTER=<ID=min_indelqual_57,Description="Minimum Indel Quality (Phred) 57">
##FILTER=<ID=min_af_0.020000,Description="Minimum allele frequency 0.020000">
##FILTER=<ID=min_dp_100,Description="Minimum Coverage 100">
##FILTER=<ID=sb_fdr,Description="Strand-Bias Multiple Testing Correction: fdr corr. pvalue > 0.010000">
#CHROM	POS	ID	REF	ALT	QUAL	FILTER	INFO
NC_045512.2	241	.	C	T	49314	PASS	DP=2423;AF=0.988857;SB=3;DP4=0,2,1185,1211
NC_045512.2	3037	.	C	T	49314	PASS	DP=5978;AF=0.992807;SB=4;DP4=2,9,2111,3824
NC_045512.2	5743	.	G	C	904	PASS	DP=3940;AF=0.025381;SB=94;DP4=1871,1967,18,82
NC_045512.2	5744	.	T	C	199	PASS	DP=3973;AF=0.026680;SB=80;DP4=1865,2001,22,84
NC_045512.2	12915	.	C	T	49314	PASS	DP=3110;AF=0.999035;SB=2;DP4=2,1,1214,1893
NC_045512.2	14408	.	C	T	49314	PASS	DP=2338;AF=0.994440;SB=1;DP4=5,3,1284,1041
NC_045512.2	20268	.	A	G	49314	PASS	DP=1596;AF=0.999373;SB=0;DP4=0,0,1222,373
NC_045512.2	20465	.	A	G	317	PASS	DP=1750;AF=0.025143;SB=24;DP4=396,1310,19,25
NC_045512.2	21255	.	G	T	17191	PASS	DP=516;AF=0.994186;SB=0;DP4=0,0,300,213
NC_045512.2	23403	.	A	G	49314	PASS	DP=7019;AF=0.998575;SB=0;DP4=2,5,2315,4694
NC_045512.2	28561	.	T	G	136	PASS	DP=4330;AF=0.022864;SB=23;DP4=2062,2155,63,36
