# Supplementary material for: Rescuing low frequency variants within intra-host viral populations directly from Oxford Nanopore sequencing data
Source: Nat Commun. 2022 Mar 14;13:1321. doi: 10.1038/s41467-022-28852-1 (PMC8921239; doi:10.1038/s41467-022-28852-1)
Supplement: Supplementary file 4 — Source data [file 41467_2022_28852_MOESM4_ESM.zip › vcf_results/COVID/cross_patient/Illumina/ERR4970097.vcf]

##fileformat=VCFv4.0
##fileDate=20211117
##source=lofreq call --call-indels --no-default-filter -f NC_045512.2.fasta --no-default-filter -r NC_045512.2:1-233 -o /tmp/lofreq2_call_parallelx4n80d_r/0.vcf.gz output/cross_patient/illumina/indel_bam_files/ERR4970097_sort.bam
##reference=NC_045512.2.fasta
##INFO=<ID=DP,Number=1,Type=Integer,Description="Raw Depth">
##INFO=<ID=AF,Number=1,Type=Float,Description="Allele Frequency">
##INFO=<ID=SB,Number=1,Type=Integer,Description="Phred-scaled strand bias at this position">
##INFO=<ID=DP4,Number=4,Type=Integer,Description="Counts for ref-forward bases, ref-reverse, alt-forward and alt-reverse bases">
##INFO=<ID=INDEL,Number=0,Type=Flag,Description="Indicates that the variant is an INDEL.">
##INFO=<ID=CONSVAR,Number=0,Type=Flag,Description="Indicates that the variant is a consensus variant (as opposed to a low frequency variant).">
##INFO=<ID=HRUN,Number=1,Type=Integer,Description="Homopolymer length to the right of report indel position">
##FILTER=<ID=min_snvqual_47,Description="Minimum SNV Quality (Phred) 47">
##FILTER=<ID=min_indelqual_31,Description="Minimum Indel Quality (Phred) 31">
##FILTER=<ID=min_snvqual_69,Description="Minimum SNV Quality (Phred) 69">
##FILTER=<ID=min_indelqual_55,Description="Minimum Indel Quality (Phred) 55">
##FILTER=<ID=min_af_0.020000,Description="Minimum allele frequency 0.020000">
##FILTER=<ID=min_dp_100,Description="Minimum Coverage 100">
##FILTER=<ID=sb_fdr,Description="Strand-Bias Multiple Testing Correction: fdr corr. pvalue > 0.010000">
#CHROM	POS	ID	REF	ALT	QUAL	FILTER	INFO
NC_045512.2	514	.	TGTTATG	T	1662	PASS	DP=3704;AF=0.020248;SB=0;DP4=2004,1640,42,33;INDEL;HRUN=1
NC_045512.2	3447	.	C	T	1199	PASS	DP=5373;AF=0.025312;SB=0;DP4=1324,3909,35,101
NC_045512.2	4014	.	C	T	204	PASS	DP=894;AF=0.030201;SB=0;DP4=215,652,6,21
NC_045512.2	6696	.	C	CT	3016	PASS	DP=4654;AF=0.028363;SB=0;DP4=2010,2546,57,75;INDEL;HRUN=4
NC_045512.2	6750	.	A	G	336	PASS	DP=5465;AF=0.020494;SB=2;DP4=1834,3502,41,71
NC_045512.2	10323	.	A	G	1416	PASS	DP=7921;AF=0.022724;SB=3;DP4=2307,5422,48,132
NC_045512.2	11082	.	TG	T	36855	PASS	DP=11638;AF=0.125709;SB=44;DP4=7409,2808,1135,328;INDEL;HRUN=1
NC_045512.2	11083	.	G	T	49314	PASS	DP=11743;AF=0.869114;SB=0;DP4=1,0,7314,2892
NC_045512.2	14491	.	C	T	49314	PASS	DP=5606;AF=0.575276;SB=0;DP4=733,1635,1001,2224
NC_045512.2	14805	.	C	T	49314	PASS	DP=6523;AF=0.996321;SB=1;DP4=4,10,1615,4884
NC_045512.2	15965	.	G	GT	10372	PASS	DP=8251;AF=0.051509;SB=11;DP4=5261,2570,267,158;INDEL;HRUN=4
NC_045512.2	16092	.	C	T	1361	PASS	DP=5797;AF=0.029326;SB=0;DP4=1275,4345,37,133
NC_045512.2	17247	.	T	C	49314	PASS	DP=6094;AF=0.997703;SB=3;DP4=6,1,3955,2125
NC_045512.2	26144	.	G	T	49314	PASS	DP=2940;AF=0.997279;SB=0;DP4=0,1,1225,1707
NC_045512.2	27882	.	G	A	625	PASS	DP=3113;AF=0.026662;SB=3;DP4=2101,923,61,22
NC_045512.2	28511	.	C	T	49314	PASS	DP=5463;AF=0.996522;SB=1;DP4=9,5,3658,1786
NC_045512.2	28561	.	T	G	213	PASS	DP=4182;AF=0.027021;SB=18;DP4=1978,2072,69,44
NC_045512.2	29171	.	C	T	31572	PASS	DP=950;AF=0.992632;SB=0;DP4=1,0,552,391
