# Supplementary material for: Rescuing low frequency variants within intra-host viral populations directly from Oxford Nanopore sequencing data
Source: Nat Commun. 2022 Mar 14;13:1321. doi: 10.1038/s41467-022-28852-1 (PMC8921239; doi:10.1038/s41467-022-28852-1)
Supplement: Supplementary file 4 — Source data [file 41467_2022_28852_MOESM4_ESM.zip › vcf_results/COVID/cross_patient/Illumina/ERR4970098.vcf]

##fileformat=VCFv4.0
##fileDate=20211117
##source=lofreq call --call-indels --no-default-filter -f NC_045512.2.fasta --no-default-filter -r NC_045512.2:1-233 -o /tmp/lofreq2_call_parallel5rj3mjke/0.vcf.gz output/cross_patient/illumina/indel_bam_files/ERR4970098_sort.bam
##reference=NC_045512.2.fasta
##INFO=<ID=DP,Number=1,Type=Integer,Description="Raw Depth">
##INFO=<ID=AF,Number=1,Type=Float,Description="Allele Frequency">
##INFO=<ID=SB,Number=1,Type=Integer,Description="Phred-scaled strand bias at this position">
##INFO=<ID=DP4,Number=4,Type=Integer,Description="Counts for ref-forward bases, ref-reverse, alt-forward and alt-reverse bases">
##INFO=<ID=INDEL,Number=0,Type=Flag,Description="Indicates that the variant is an INDEL.">
##INFO=<ID=CONSVAR,Number=0,Type=Flag,Description="Indicates that the variant is a consensus variant (as opposed to a low frequency variant).">
##INFO=<ID=HRUN,Number=1,Type=Integer,Description="Homopolymer length to the right of report indel position">
##FILTER=<ID=min_snvqual_46,Description="Minimum SNV Quality (Phred) 46">
##FILTER=<ID=min_indelqual_28,Description="Minimum Indel Quality (Phred) 28">
##FILTER=<ID=min_snvqual_69,Description="Minimum SNV Quality (Phred) 69">
##FILTER=<ID=min_indelqual_56,Description="Minimum Indel Quality (Phred) 56">
##FILTER=<ID=min_af_0.020000,Description="Minimum allele frequency 0.020000">
##FILTER=<ID=min_dp_100,Description="Minimum Coverage 100">
##FILTER=<ID=sb_fdr,Description="Strand-Bias Multiple Testing Correction: fdr corr. pvalue > 0.010000">
#CHROM	POS	ID	REF	ALT	QUAL	FILTER	INFO
NC_045512.2	241	.	C	T	49314	PASS	DP=2236;AF=0.991503;SB=2;DP4=2,1,1096,1121
NC_045512.2	3037	.	C	T	49314	PASS	DP=5513;AF=0.993651;SB=1;DP4=3,8,1871,3607
NC_045512.2	5743	.	G	C	827	PASS	DP=3324;AF=0.026474;SB=69;DP4=1611,1621,19,69
NC_045512.2	5744	.	T	C	182	PASS	DP=3344;AF=0.026914;SB=67;DP4=1609,1640,20,70
NC_045512.2	11595	.	A	G	49314	PASS	DP=14742;AF=0.996405;SB=0;DP4=12,13,7170,7519
NC_045512.2	14408	.	C	T	49314	PASS	DP=2591;AF=0.999228;SB=7;DP4=0,2,1455,1134
NC_045512.2	22992	.	G	A	18153	PASS	DP=568;AF=0.998239;SB=0;DP4=0,0,313,254
NC_045512.2	23403	.	A	G	49314	PASS	DP=7511;AF=0.999334;SB=0;DP4=1,1,2556,4950
NC_045512.2	27971	.	T	C	49314	PASS	DP=2508;AF=0.994019;SB=0;DP4=3,4,1044,1449
NC_045512.2	28881	.	G	A	41750	PASS	DP=1285;AF=0.995331;SB=0;DP4=2,3,585,694
NC_045512.2	28882	.	G	A	40340	PASS	DP=1281;AF=0.985949;SB=3;DP4=5,3,574,689
NC_045512.2	28883	.	G	C	44638	PASS	DP=1307;AF=1.000000;SB=0;DP4=0,0,591,716
