# Supplementary material for: Rescuing low frequency variants within intra-host viral populations directly from Oxford Nanopore sequencing data
Source: Nat Commun. 2022 Mar 14;13:1321. doi: 10.1038/s41467-022-28852-1 (PMC8921239; doi:10.1038/s41467-022-28852-1)
Supplement: Supplementary file 4 — Source data [file 41467_2022_28852_MOESM4_ESM.zip › vcf_results/COVID/cross_patient/Illumina/ERR4970099.vcf]

##fileformat=VCFv4.0
##fileDate=20211117
##source=lofreq call --call-indels --no-default-filter -f NC_045512.2.fasta --no-default-filter -r NC_045512.2:1-233 -o /tmp/lofreq2_call_parallelos_b2ti2/0.vcf.gz output/cross_patient/illumina/indel_bam_files/ERR4970099_sort.bam
##reference=NC_045512.2.fasta
##INFO=<ID=DP,Number=1,Type=Integer,Description="Raw Depth">
##INFO=<ID=AF,Number=1,Type=Float,Description="Allele Frequency">
##INFO=<ID=SB,Number=1,Type=Integer,Description="Phred-scaled strand bias at this position">
##INFO=<ID=DP4,Number=4,Type=Integer,Description="Counts for ref-forward bases, ref-reverse, alt-forward and alt-reverse bases">
##INFO=<ID=INDEL,Number=0,Type=Flag,Description="Indicates that the variant is an INDEL.">
##INFO=<ID=CONSVAR,Number=0,Type=Flag,Description="Indicates that the variant is a consensus variant (as opposed to a low frequency variant).">
##INFO=<ID=HRUN,Number=1,Type=Integer,Description="Homopolymer length to the right of report indel position">
##FILTER=<ID=min_snvqual_47,Description="Minimum SNV Quality (Phred) 47">
##FILTER=<ID=min_indelqual_31,Description="Minimum Indel Quality (Phred) 31">
##FILTER=<ID=min_snvqual_69,Description="Minimum SNV Quality (Phred) 69">
##FILTER=<ID=min_indelqual_57,Description="Minimum Indel Quality (Phred) 57">
##FILTER=<ID=min_af_0.020000,Description="Minimum allele frequency 0.020000">
##FILTER=<ID=min_dp_100,Description="Minimum Coverage 100">
##FILTER=<ID=sb_fdr,Description="Strand-Bias Multiple Testing Correction: fdr corr. pvalue > 0.010000">
#CHROM	POS	ID	REF	ALT	QUAL	FILTER	INFO
NC_045512.2	241	.	C	T	49314	PASS	DP=3109;AF=0.986491;SB=0;DP4=5,6,1521,1546
NC_045512.2	788	.	C	T	1931	PASS	DP=3650;AF=0.047945;SB=1;DP4=2527,944,125,50
NC_045512.2	3037	.	C	T	49314	PASS	DP=5940;AF=0.994613;SB=2;DP4=0,2,2112,3796
NC_045512.2	5743	.	G	C	1998	PASS	DP=4736;AF=0.037162;SB=145;DP4=2221,2337,34,142
NC_045512.2	5744	.	T	C	545	PASS	DP=4781;AF=0.037022;SB=142;DP4=2213,2385,34,143
NC_045512.2	9634	.	A	T	49314	PASS	DP=8353;AF=0.986951;SB=2;DP4=3,0,5488,2756
NC_045512.2	10228	.	C	T	42224	PASS	DP=5223;AF=0.343864;SB=1;DP4=2414,1008,1255,541
NC_045512.2	14408	.	C	T	49314	PASS	DP=2337;AF=0.995293;SB=1;DP4=3,1,1293,1033
NC_045512.2	23403	.	A	G	49314	PASS	DP=7154;AF=0.997484;SB=9;DP4=0,6,2427,4709
NC_045512.2	27939	.	T	G	49314	PASS	DP=3586;AF=0.999442;SB=0;DP4=1,0,2274,1310
NC_045512.2	28561	.	T	G	196	PASS	DP=4235;AF=0.027155;SB=16;DP4=1981,2126,68,47
NC_045512.2	28881	.	G	A	48658	PASS	DP=1519;AF=0.992758;SB=0;DP4=3,3,712,796
NC_045512.2	28882	.	G	A	48161	PASS	DP=1516;AF=0.996702;SB=0;DP4=1,1,714,797
NC_045512.2	28883	.	G	C	49314	PASS	DP=1541;AF=0.997404;SB=2;DP4=0,2,721,816
