# Supplementary material for: Rescuing low frequency variants within intra-host viral populations directly from Oxford Nanopore sequencing data
Source: Nat Commun. 2022 Mar 14;13:1321. doi: 10.1038/s41467-022-28852-1 (PMC8921239; doi:10.1038/s41467-022-28852-1)
Supplement: Supplementary file 4 — Source data [file 41467_2022_28852_MOESM4_ESM.zip › vcf_results/COVID/cross_patient/Illumina/ERR4970100.vcf]

##fileformat=VCFv4.0
##fileDate=20211117
##source=lofreq call --call-indels --no-default-filter -f NC_045512.2.fasta --no-default-filter -r NC_045512.2:1-233 -o /tmp/lofreq2_call_paralleljdnfrx4q/0.vcf.gz output/cross_patient/illumina/indel_bam_files/ERR4970100_sort.bam
##reference=NC_045512.2.fasta
##INFO=<ID=DP,Number=1,Type=Integer,Description="Raw Depth">
##INFO=<ID=AF,Number=1,Type=Float,Description="Allele Frequency">
##INFO=<ID=SB,Number=1,Type=Integer,Description="Phred-scaled strand bias at this position">
##INFO=<ID=DP4,Number=4,Type=Integer,Description="Counts for ref-forward bases, ref-reverse, alt-forward and alt-reverse bases">
##INFO=<ID=INDEL,Number=0,Type=Flag,Description="Indicates that the variant is an INDEL.">
##INFO=<ID=CONSVAR,Number=0,Type=Flag,Description="Indicates that the variant is a consensus variant (as opposed to a low frequency variant).">
##INFO=<ID=HRUN,Number=1,Type=Integer,Description="Homopolymer length to the right of report indel position">
##FILTER=<ID=min_snvqual_46,Description="Minimum SNV Quality (Phred) 46">
##FILTER=<ID=min_indelqual_29,Description="Minimum Indel Quality (Phred) 29">
##FILTER=<ID=min_snvqual_69,Description="Minimum SNV Quality (Phred) 69">
##FILTER=<ID=min_indelqual_55,Description="Minimum Indel Quality (Phred) 55">
##FILTER=<ID=min_af_0.020000,Description="Minimum allele frequency 0.020000">
##FILTER=<ID=min_dp_100,Description="Minimum Coverage 100">
##FILTER=<ID=sb_fdr,Description="Strand-Bias Multiple Testing Correction: fdr corr. pvalue > 0.010000">
#CHROM	POS	ID	REF	ALT	QUAL	FILTER	INFO
NC_045512.2	241	.	C	T	49314	PASS	DP=2527;AF=0.987732;SB=2;DP4=1,3,1214,1282
NC_045512.2	258	.	A	G	1462	PASS	DP=2963;AF=0.066824;SB=0;DP4=1163,1593,84,114
NC_045512.2	518	.	ATGGTTG	A	1164	PASS	DP=1394;AF=0.038020;SB=1;DP4=695,690,25,28;INDEL;HRUN=1
NC_045512.2	1047	.	A	G	1861	PASS	DP=7160;AF=0.025419;SB=1;DP4=4817,2157,128,54
NC_045512.2	1129	.	T	A	1894	PASS	DP=6907;AF=0.034747;SB=100;DP4=3863,2792,188,52
NC_045512.2	1130	.	G	A	2494	PASS	DP=6903;AF=0.033898;SB=96;DP4=3869,2796,183,51
NC_045512.2	1350	.	A	T	882	PASS	DP=1191;AF=0.063812;SB=0;DP4=814,296,57,19
NC_045512.2	1351	.	A	T	1236	PASS	DP=1209;AF=0.066998;SB=0;DP4=816,311,59,22
NC_045512.2	1691	.	AT	A	93	PASS	DP=188;AF=0.021277;SB=2;DP4=141,43,4,0;INDEL;HRUN=4
NC_045512.2	2113	.	CT	C	114	PASS	DP=244;AF=0.020492;SB=0;DP4=83,158,2,3;INDEL;HRUN=3
NC_045512.2	2790	.	C	T	187	PASS	DP=316;AF=0.053797;SB=1;DP4=94,205,6,11
NC_045512.2	3037	.	C	T	49314	PASS	DP=2093;AF=0.993789;SB=7;DP4=0,5,761,1319
NC_045512.2	3802	.	TA	T	558	PASS	DP=509;AF=0.045187;SB=0;DP4=197,323,8,15;INDEL;HRUN=5
NC_045512.2	4218	.	G	A	3072	PASS	DP=4895;AF=0.046782;SB=0;DP4=2685,1979,131,98
NC_045512.2	4236	.	AT	A	4945	PASS	DP=4661;AF=0.053637;SB=1;DP4=2316,2100,134,116;INDEL;HRUN=2
NC_045512.2	5024	.	T	C	437	PASS	DP=1204;AF=0.031561;SB=0;DP4=847,319,27,11
NC_045512.2	5646	.	C	CA	765	PASS	DP=644;AF=0.046584;SB=0;DP4=388,227,19,11;INDEL;HRUN=4
NC_045512.2	5725	.	A	AT	981	PASS	DP=690;AF=0.053623;SB=3;DP4=374,297,18,19;INDEL;HRUN=3
NC_045512.2	5788	.	T	A	118	PASS	DP=451;AF=0.044346;SB=9;DP4=173,258,12,8
NC_045512.2	5845	.	A	G	153	PASS	DP=905;AF=0.020994;SB=0;DP4=360,525,7,12
NC_045512.2	6208	.	AG	A	505	PASS	DP=945;AF=0.023280;SB=13;DP4=509,416,7,15;INDEL;HRUN=2
NC_045512.2	6568	.	C	CA	5302	PASS	DP=4647;AF=0.045406;SB=0;DP4=3279,1177,154,57;INDEL;HRUN=2
NC_045512.2	6696	.	C	CT	16358	PASS	DP=4910;AF=0.117719;SB=2;DP4=1859,2500,253,325;INDEL;HRUN=4
NC_045512.2	6902	.	G	A	275	PASS	DP=1038;AF=0.030829;SB=5;DP4=491,513,19,13
NC_045512.2	6961	.	G	GT	633	PASS	DP=1156;AF=0.025952;SB=4;DP4=381,747,7,23;INDEL;HRUN=5
NC_045512.2	6977	.	G	GT	725	PASS	DP=1427;AF=0.022425;SB=0;DP4=491,911,12,20;INDEL;HRUN=3
NC_045512.2	7805	.	G	A	1657	PASS	DP=3677;AF=0.042154;SB=4;DP4=1933,1584,92,63
NC_045512.2	7850	.	G	A	630	PASS	DP=4239;AF=0.020760;SB=0;DP4=1555,2590,33,55
NC_045512.2	8464	.	TA	T	915	PASS	DP=1250;AF=0.032000;SB=2;DP4=540,670,16,24;INDEL;HRUN=5
NC_045512.2	9717	.	A	G	479	PASS	DP=1795;AF=0.026184;SB=0;DP4=395,1353,10,37
NC_045512.2	10046	.	G	GT	1278	PASS	DP=2690;AF=0.022305;SB=1;DP4=1018,1629,21,39;INDEL;HRUN=4
NC_045512.2	10301	.	CAA	C	7024	PASS	DP=8758;AF=0.035739;SB=30;DP4=2623,5840,70,243;INDEL;HRUN=4
NC_045512.2	10862	.	G	A	247	PASS	DP=489;AF=0.047035;SB=2;DP4=220,244,9,14
NC_045512.2	10948	.	A	T	251	PASS	DP=778;AF=0.032134;SB=5;DP4=249,500,11,14
NC_045512.2	13862	.	C	T	49314	PASS	DP=2566;AF=0.997662;SB=2;DP4=2,2,803,1757
NC_045512.2	14408	.	C	T	49314	PASS	DP=5346;AF=0.997568;SB=1;DP4=6,4,2878,2455
NC_045512.2	15019	.	CT	C	1203	PASS	DP=1697;AF=0.030642;SB=6;DP4=1087,569,30,22;INDEL;HRUN=4
NC_045512.2	15433	.	G	A	489	PASS	DP=1910;AF=0.027749;SB=0;DP4=606,1245,18,35
NC_045512.2	15575	.	G	T	1888	PASS	DP=7449;AF=0.027520;SB=3;DP4=5156,2074,152,53
NC_045512.2	16915	.	C	T	393	PASS	DP=1488;AF=0.026882;SB=2;DP4=895,553,27,13
NC_045512.2	17200	.	TTAAAA	T	7588	PASS	DP=5765;AF=0.052559;SB=2;DP4=3861,1601,219,84;INDEL;HRUN=2
NC_045512.2	17211	.	G	C	3655	PASS	DP=5675;AF=0.063260;SB=5;DP4=3763,1534,265,94
NC_045512.2	17765	.	T	C	142	PASS	DP=475;AF=0.033684;SB=1;DP4=331,127,11,5
NC_045512.2	17804	.	CA	C	394	PASS	DP=547;AF=0.029250;SB=2;DP4=366,165,10,6;INDEL;HRUN=3
NC_045512.2	17885	.	C	T	188	PASS	DP=409;AF=0.034230;SB=1;DP4=165,230,5,9
NC_045512.2	18021	.	G	A	2706	PASS	DP=3626;AF=0.053227;SB=18;DP4=2436,997,153,40
NC_045512.2	18469	.	G	C	2529	PASS	DP=8259;AF=0.026759;SB=1;DP4=4204,3825,112,109
NC_045512.2	18485	.	T	A	9356	PASS	DP=9410;AF=0.063018;SB=6;DP4=4488,4315,286,307
NC_045512.2	18491	.	C	T	8210	PASS	DP=9651;AF=0.067765;SB=16;DP4=4540,4449,300,354
NC_045512.2	18920	.	T	A	6405	PASS	DP=16091;AF=0.033870;SB=20;DP4=4481,11039,129,416
NC_045512.2	19330	.	T	C	4401	PASS	DP=128;AF=1.000000;SB=0;DP4=0,0,89,39
NC_045512.2	19510	.	T	C	143	PASS	DP=144;AF=0.062500;SB=1;DP4=48,87,4,5
NC_045512.2	20406	.	T	C	842	PASS	DP=1301;AF=0.046887;SB=2;DP4=405,835,22,39
NC_045512.2	21650	.	A	C	1951	PASS	DP=3203;AF=0.044333;SB=16;DP4=1248,1806,44,98
NC_045512.2	23230	.	CA	C	5623	PASS	DP=8173;AF=0.032791;SB=3;DP4=5807,2105,191,77;INDEL;HRUN=5
NC_045512.2	23403	.	A	G	49314	PASS	DP=11189;AF=0.999374;SB=0;DP4=0,1,3755,7427
NC_045512.2	23428	.	T	G	8609	PASS	DP=10400;AF=0.058462;SB=9;DP4=3157,6610,177,431
NC_045512.2	24516	.	AC	A	1945	PASS	DP=1524;AF=0.053150;SB=0;DP4=1036,415,57,24;INDEL;HRUN=1
NC_045512.2	24793	.	T	A	9686	PASS	DP=16189;AF=0.050034;SB=9;DP4=10424,4928,572,238
NC_045512.2	25473	.	T	C	49314	PASS	DP=7585;AF=0.962162;SB=13;DP4=106,174,3201,4097
NC_045512.2	25520	.	T	A	4870	PASS	DP=9683;AF=0.048332;SB=2;DP4=2986,6209,146,322
NC_045512.2	26221	.	G	A	955	PASS	DP=1619;AF=0.046943;SB=15;DP4=964,576,57,19
NC_045512.2	26287	.	A	G	2684	PASS	DP=3231;AF=0.065305;SB=0;DP4=2042,977,142,69
NC_045512.2	26654	.	G	GT	1926	PASS	DP=2323;AF=0.036591;SB=1;DP4=1758,505,68,17;INDEL;HRUN=5
NC_045512.2	27396	.	G	A	824	PASS	DP=3999;AF=0.025256;SB=5;DP4=1403,2491,31,70
NC_045512.2	28251	.	T	G	1379	PASS	DP=5935;AF=0.028138;SB=12;DP4=3788,1952,98,69
NC_045512.2	28252	.	T	A	1762	PASS	DP=5825;AF=0.028670;SB=11;DP4=3709,1935,98,69
NC_045512.2	28253	.	C	A	1418	PASS	DP=5733;AF=0.030002;SB=9;DP4=3616,1943,102,70
NC_045512.2	28561	.	T	G	104	PASS	DP=2567;AF=0.024153;SB=8;DP4=1252,1245,37,25
NC_045512.2	28836	.	C	T	49314	PASS	DP=1725;AF=0.997101;SB=0;DP4=1,0,968,752
NC_045512.2	29015	.	A	T	2719	PASS	DP=817;AF=0.216646;SB=54;DP4=318,319,54,123
NC_045512.2	29020	.	A	G	70	PASS	DP=663;AF=0.049774;SB=9;DP4=320,307,22,11
NC_045512.2	29522	.	ACT	A	1532	PASS	DP=2862;AF=0.024109;SB=33;DP4=1613,1199,54,15;INDEL;HRUN=1
