# Supplementary material for: Rescuing low frequency variants within intra-host viral populations directly from Oxford Nanopore sequencing data
Source: Nat Commun. 2022 Mar 14;13:1321. doi: 10.1038/s41467-022-28852-1 (PMC8921239; doi:10.1038/s41467-022-28852-1)
Supplement: Supplementary file 4 — Source data [file 41467_2022_28852_MOESM4_ESM.zip › vcf_results/COVID/cross_patient/Illumina/ERR4970101.vcf]

##fileformat=VCFv4.0
##fileDate=20211117
##source=lofreq call --call-indels --no-default-filter -f NC_045512.2.fasta --no-default-filter -r NC_045512.2:1-233 -o /tmp/lofreq2_call_parallel3nnql4oz/0.vcf.gz output/cross_patient/illumina/indel_bam_files/ERR4970101_sort.bam
##reference=NC_045512.2.fasta
##INFO=<ID=DP,Number=1,Type=Integer,Description="Raw Depth">
##INFO=<ID=AF,Number=1,Type=Float,Description="Allele Frequency">
##INFO=<ID=SB,Number=1,Type=Integer,Description="Phred-scaled strand bias at this position">
##INFO=<ID=DP4,Number=4,Type=Integer,Description="Counts for ref-forward bases, ref-reverse, alt-forward and alt-reverse bases">
##INFO=<ID=INDEL,Number=0,Type=Flag,Description="Indicates that the variant is an INDEL.">
##INFO=<ID=CONSVAR,Number=0,Type=Flag,Description="Indicates that the variant is a consensus variant (as opposed to a low frequency variant).">
##INFO=<ID=HRUN,Number=1,Type=Integer,Description="Homopolymer length to the right of report indel position">
##FILTER=<ID=min_snvqual_47,Description="Minimum SNV Quality (Phred) 47">
##FILTER=<ID=min_indelqual_32,Description="Minimum Indel Quality (Phred) 32">
##FILTER=<ID=min_snvqual_68,Description="Minimum SNV Quality (Phred) 68">
##FILTER=<ID=min_indelqual_55,Description="Minimum Indel Quality (Phred) 55">
##FILTER=<ID=min_af_0.020000,Description="Minimum allele frequency 0.020000">
##FILTER=<ID=min_dp_100,Description="Minimum Coverage 100">
##FILTER=<ID=sb_fdr,Description="Strand-Bias Multiple Testing Correction: fdr corr. pvalue > 0.010000">
#CHROM	POS	ID	REF	ALT	QUAL	FILTER	INFO
NC_045512.2	241	.	C	T	49314	PASS	DP=5909;AF=0.991708;SB=0;DP4=5,5,2873,2987
NC_045512.2	740	.	G	A	12617	PASS	DP=4756;AF=0.129100;SB=0;DP4=2927,1202,436,178
NC_045512.2	755	.	A	G	3938	PASS	DP=5466;AF=0.050311;SB=4;DP4=3731,1453,191,84
NC_045512.2	968	.	G	T	3839	PASS	DP=8407;AF=0.039491;SB=442;DP4=3571,4500,274,58
NC_045512.2	1420	.	C	T	3704	PASS	DP=1542;AF=0.138781;SB=3;DP4=791,536,121,93
NC_045512.2	1564	.	T	A	6897	PASS	DP=2207;AF=0.153149;SB=0;DP4=571,1294,106,232
NC_045512.2	2472	.	C	CA	480	PASS	DP=1867;AF=0.070166;SB=1;DP4=620,1112,45,86;INDEL;HRUN=4
NC_045512.2	2477	.	G	A	426	PASS	DP=1870;AF=0.081283;SB=1;DP4=615,1102,52,100
NC_045512.2	2487	.	T	C	2158	PASS	DP=1810;AF=0.081768;SB=1;DP4=581,1079,50,98
NC_045512.2	3037	.	C	T	49314	PASS	DP=2102;AF=0.993815;SB=0;DP4=2,3,725,1364
NC_045512.2	3117	.	C	T	2167	PASS	DP=2782;AF=0.061467;SB=0;DP4=780,1827,52,119
NC_045512.2	3817	.	C	CA	330	PASS	DP=328;AF=0.039634;SB=16;DP4=168,161,11,2;INDEL;HRUN=3
NC_045512.2	3871	.	G	T	397	PASS	DP=245;AF=0.089796;SB=0;DP4=160,63,16,6
NC_045512.2	3892	.	G	T	300	PASS	DP=253;AF=0.083004;SB=3;DP4=164,67,17,4
NC_045512.2	4357	.	G	C	6054	PASS	DP=6904;AF=0.059241;SB=93;DP4=3958,2532,311,98
NC_045512.2	4363	.	A	G	4234	PASS	DP=7095;AF=0.047639;SB=90;DP4=4125,2625,261,77
NC_045512.2	4528	.	ATTTTAC	A	7242	PASS	DP=5834;AF=0.049709;SB=1;DP4=1714,3852,86,204;INDEL;HRUN=4
NC_045512.2	5659	.	A	T	1636	PASS	DP=1924;AF=0.057173;SB=2;DP4=1174,638,68,42
NC_045512.2	5711	.	C	T	1340	PASS	DP=2116;AF=0.049149;SB=5;DP4=1217,794,69,35
NC_045512.2	5728	.	T	C	1249	PASS	DP=1704;AF=0.055164;SB=1;DP4=867,743,49,45
NC_045512.2	5760	.	AGT	A	1240	PASS	DP=1150;AF=0.042609;SB=1;DP4=505,607,24,25;INDEL;HRUN=1
NC_045512.2	5770	.	CT	C	1816	PASS	DP=1041;AF=0.072046;SB=2;DP4=388,618,31,44;INDEL;HRUN=1
NC_045512.2	5792	.	G	GA	2169	PASS	DP=1129;AF=0.070859;SB=0;DP4=353,702,26,54;INDEL;HRUN=3
NC_045512.2	6956	.	A	G	667	PASS	DP=440;AF=0.102273;SB=2;DP4=133,261,17,28
NC_045512.2	7170	.	C	T	206	PASS	DP=157;AF=0.108280;SB=1;DP4=102,37,12,5
NC_045512.2	7488	.	C	T	10438	PASS	DP=1732;AF=0.262125;SB=1;DP4=787,491,276,178
NC_045512.2	7539	.	C	T	3682	PASS	DP=2218;AF=0.101443;SB=0;DP4=673,1317,75,150
NC_045512.2	7594	.	C	CT	5401	PASS	DP=1903;AF=0.101944;SB=2;DP4=509,1218,53,141;INDEL;HRUN=4
NC_045512.2	8572	.	G	T	1121	PASS	DP=1004;AF=0.077689;SB=4;DP4=206,719,13,65
NC_045512.2	9423	.	T	C	2720	PASS	DP=1158;AF=0.131261;SB=0;DP4=400,605,62,90
NC_045512.2	9959	.	TG	T	915	PASS	DP=333;AF=0.105105;SB=1;DP4=192,108,24,11;INDEL;HRUN=1
NC_045512.2	10075	.	A	T	238	PASS	DP=386;AF=0.062176;SB=2;DP4=118,244,6,18
NC_045512.2	10485	.	C	T	6596	PASS	DP=6552;AF=0.085623;SB=6;DP4=4391,1588,398,163
NC_045512.2	10494	.	G	T	6127	PASS	DP=6626;AF=0.063689;SB=22;DP4=4574,1626,337,85
NC_045512.2	10969	.	C	T	556	PASS	DP=287;AF=0.104530;SB=7;DP4=75,182,5,25
NC_045512.2	11024	.	ATTTTGACTTCACTTTT	A	3068	PASS	DP=4899;AF=0.027761;SB=0;DP4=3853,909,110,26;INDEL;HRUN=4
NC_045512.2	11450	.	C	T	5713	PASS	DP=1618;AF=0.173671;SB=3;DP4=977,358,212,69
NC_045512.2	11540	.	G	GT	4845	PASS	DP=1946;AF=0.094039;SB=8;DP4=578,1186,50,133;INDEL;HRUN=5
NC_045512.2	12274	.	G	T	2489	PASS	DP=1151;AF=0.114683;SB=2;DP4=602,417,82,50
NC_045512.2	13124	.	G	GC	28698	PASS	DP=13507;AF=0.086918;SB=7;DP4=8671,3669,848,326;INDEL;HRUN=5
NC_045512.2	13220	.	G	A	18540	PASS	DP=11712;AF=0.089993;SB=10;DP4=5003,5652,524,530
NC_045512.2	13659	.	G	T	10055	PASS	DP=1750;AF=0.238857;SB=24;DP4=1109,221,373,45
NC_045512.2	13813	.	G	T	4626	PASS	DP=4372;AF=0.083028;SB=0;DP4=1846,2159,170,193
NC_045512.2	13900	.	G	T	5289	PASS	DP=3497;AF=0.091793;SB=4;DP4=835,2340,77,244
NC_045512.2	14372	.	C	T	28838	PASS	DP=6984;AF=0.205470;SB=16;DP4=3432,2107,937,498
NC_045512.2	14408	.	C	T	49314	PASS	DP=6482;AF=0.996760;SB=3;DP4=9,4,3520,2941
NC_045512.2	14432	.	GA	G	14875	PASS	DP=6825;AF=0.083663;SB=10;DP4=2980,3285,250,321;INDEL;HRUN=5
NC_045512.2	14432	.	G	A	11135	PASS	DP=6836;AF=0.097279;SB=0;DP4=2913,3246,312,353
NC_045512.2	14576	.	C	T	7114	PASS	DP=7445;AF=0.060846;SB=302;DP4=3083,3905,80,373
NC_045512.2	14987	.	AT	A	2719	PASS	DP=728;AF=0.141484;SB=2;DP4=404,223,70,33;INDEL;HRUN=1
NC_045512.2	15152	.	T	C	885	PASS	DP=413;AF=0.138015;SB=4;DP4=93,262,11,46
NC_045512.2	15598	.	G	T	5321	PASS	DP=7323;AF=0.059129;SB=13;DP4=4859,2025,325,108
NC_045512.2	15619	.	CT	C	21711	PASS	DP=8096;AF=0.099432;SB=9;DP4=5152,2155,545,260;INDEL;HRUN=3
NC_045512.2	15639	.	A	G	4794	PASS	DP=7973;AF=0.055312;SB=4;DP4=5324,2203,302,139
NC_045512.2	15660	.	CT	C	8904	PASS	DP=5854;AF=0.059788;SB=4;DP4=3029,2535,200,150;INDEL;HRUN=3
NC_045512.2	15805	.	CA	C	10340	PASS	DP=5876;AF=0.068074;SB=7;DP4=1293,4191,107,293;INDEL;HRUN=4
NC_045512.2	15821	.	TG	T	5588	PASS	DP=5628;AF=0.040156;SB=2;DP4=1271,4175,48,178;INDEL;HRUN=1
NC_045512.2	15905	.	AGG	A	11649	PASS	DP=5577;AF=0.079792;SB=2;DP4=3713,1428,315,130;INDEL;HRUN=3
NC_045512.2	15964	.	TG	T	11561	PASS	DP=6676;AF=0.080737;SB=1;DP4=4093,2048,364,175;INDEL;HRUN=1
NC_045512.2	16043	.	C	T	6409	PASS	DP=5301;AF=0.090738;SB=2;DP4=1500,3314,143,338
NC_045512.2	16899	.	T	C	2288	PASS	DP=1484;AF=0.098383;SB=2;DP4=959,378,101,45
NC_045512.2	17022	.	T	C	1877	PASS	DP=1676;AF=0.088305;SB=3;DP4=501,1026,43,105
NC_045512.2	17310	.	TAC	T	8661	PASS	DP=8634;AF=0.043201;SB=5;DP4=2559,5774,105,268;INDEL;HRUN=1
NC_045512.2	17312	.	C	T	4725	PASS	DP=8677;AF=0.054973;SB=0;DP4=2400,5416,145,332
NC_045512.2	18737	.	TTGATTA	T	25828	PASS	DP=25524;AF=0.043684;SB=2;DP4=17573,6924,809,306;INDEL;HRUN=3
NC_045512.2	18802	.	A	G	13835	PASS	DP=25426;AF=0.054314;SB=2;DP4=10321,13686,584,797
NC_045512.2	18815	.	TG	T	37314	PASS	DP=27188;AF=0.055208;SB=7;DP4=9353,16359,571,930;INDEL;HRUN=1
NC_045512.2	18923	.	AAT	A	15967	PASS	DP=22937;AF=0.029603;SB=7;DP4=5699,16611,158,521;INDEL;HRUN=2
NC_045512.2	18990	.	TA	T	10930	PASS	DP=2196;AF=0.166667;SB=5;DP4=1151,679,242,124;INDEL;HRUN=3
NC_045512.2	19152	.	C	T	5089	PASS	DP=1597;AF=0.170946;SB=1;DP4=397,925,79,194
NC_045512.2	20208	.	G	T	989	PASS	DP=517;AF=0.108317;SB=0;DP4=376,85,47,9
NC_045512.2	21648	.	CTA	C	5515	PASS	DP=1126;AF=0.169627;SB=0;DP4=281,670,56,135;INDEL;HRUN=1
NC_045512.2	21650	.	A	C	2169	PASS	DP=1113;AF=0.097035;SB=5;DP4=246,564,27,81
NC_045512.2	22050	.	C	T	210	PASS	DP=201;AF=0.074627;SB=0;DP4=118,68,10,5
NC_045512.2	22771	.	AG	A	7733	PASS	DP=5462;AF=0.055108;SB=3;DP4=1617,3559,88,213;INDEL;HRUN=2
NC_045512.2	22866	.	C	T	1557	PASS	DP=2049;AF=0.055149;SB=0;DP4=345,1589,19,94
NC_045512.2	23403	.	A	G	49314	PASS	DP=14470;AF=0.999171;SB=3;DP4=3,3,4757,9701
NC_045512.2	23903	.	G	GT	697	PASS	DP=459;AF=0.063181;SB=4;DP4=322,116,19,10;INDEL;HRUN=5
NC_045512.2	23962	.	T	A	357	PASS	DP=403;AF=0.094293;SB=0;DP4=198,167,20,18
NC_045512.2	24076	.	T	C	242	PASS	DP=491;AF=0.057026;SB=3;DP4=144,317,6,22
NC_045512.2	24213	.	C	T	13246	PASS	DP=4347;AF=0.149758;SB=0;DP4=2510,1177,441,210
NC_045512.2	24739	.	T	C	19020	PASS	DP=19104;AF=0.077732;SB=26;DP4=12951,4641,1147,338
NC_045512.2	25176	.	A	G	4863	PASS	DP=2874;AF=0.096729;SB=7;DP4=801,1793,75,203
NC_045512.2	25797	.	C	CA	473	PASS	DP=205;AF=0.092683;SB=0;DP4=87,99,8,11;INDEL;HRUN=5
NC_045512.2	25868	.	C	T	280	PASS	DP=273;AF=0.065934;SB=1;DP4=73,182,6,12
NC_045512.2	26730	.	G	GT	6531	PASS	DP=4446;AF=0.056005;SB=16;DP4=2740,1459,180,69;INDEL;HRUN=3
NC_045512.2	26784	.	GTAGGCTTGATGTGGCTCAGCTACTTCATTGCTTCTT	G	8933	PASS	DP=8100;AF=0.042469;SB=53;DP4=2947,4819,89,255;INDEL;HRUN=1
NC_045512.2	27017	.	TA	T	987	PASS	DP=228;AF=0.149123;SB=0;DP4=108,87,19,15;INDEL;HRUN=3
NC_045512.2	27294	.	C	T	2787	PASS	DP=2479;AF=0.076644;SB=7;DP4=1649,640,128,62
NC_045512.2	27312	.	TAA	T	2593	PASS	DP=1766;AF=0.060589;SB=3;DP4=1157,522,78,29;INDEL;HRUN=5
NC_045512.2	27330	.	A	T	3300	PASS	DP=2045;AF=0.097311;SB=4;DP4=1038,808,119,80
NC_045512.2	28254	.	A	C	1460	PASS	DP=116;AF=0.672414;SB=0;DP4=14,10,49,29
NC_045512.2	28289	.	C	T	27962	PASS	DP=4100;AF=0.283659;SB=1;DP4=1948,986,781,382
NC_045512.2	28314	.	G	T	42293	PASS	DP=5979;AF=0.307911;SB=0;DP4=2076,2050,922,919
NC_045512.2	28392	.	G	T	28180	PASS	DP=4224;AF=0.290009;SB=0;DP4=1015,1979,410,815
NC_045512.2	28561	.	T	G	143	PASS	DP=3676;AF=0.025571;SB=33;DP4=1858,1716,66,28
NC_045512.2	28742	.	A	C	2494	PASS	DP=3988;AF=0.050903;SB=15;DP4=1244,2535,52,151
NC_045512.2	28745	.	G	C	3362	PASS	DP=3874;AF=0.059112;SB=5;DP4=1199,2441,67,162
NC_045512.2	28877	.	A	T	8694	PASS	DP=268;AF=0.992537;SB=3;DP4=1,0,121,145
NC_045512.2	28878	.	G	C	9285	PASS	DP=268;AF=0.992537;SB=0;DP4=0,0,121,145
NC_045512.2	28881	.	G	A	8417	PASS	DP=268;AF=0.996269;SB=0;DP4=0,0,121,146
NC_045512.2	28882	.	G	A	8789	PASS	DP=268;AF=1.000000;SB=0;DP4=0,0,122,146
NC_045512.2	28883	.	G	C	9095	PASS	DP=270;AF=0.992593;SB=0;DP4=0,0,121,147
NC_045512.2	29069	.	AAAGCATACAATGTAACACAAGCTT	A	419	PASS	DP=257;AF=0.058366;SB=4;DP4=174,68,13,2;INDEL;HRUN=3
NC_045512.2	29580	.	CT	C	3579	PASS	DP=6082;AF=0.026472;SB=83;DP4=2659,3264,110,51;INDEL;HRUN=4
NC_045512.2	29774	.	C	T	3584	PASS	DP=2956;AF=0.081529;SB=2;DP4=738,1977,61,180
NC_045512.2	29815	.	ATT	A	3058	PASS	DP=1309;AF=0.087089;SB=3;DP4=262,938,29,85;INDEL;HRUN=2
NC_045512.2	29832	.	T	C	1671	PASS	DP=1096;AF=0.086679;SB=15;DP4=175,825,26,69
