# Supplementary material for: Rescuing low frequency variants within intra-host viral populations directly from Oxford Nanopore sequencing data
Source: Nat Commun. 2022 Mar 14;13:1321. doi: 10.1038/s41467-022-28852-1 (PMC8921239; doi:10.1038/s41467-022-28852-1)
Supplement: Supplementary file 4 — Source data [file 41467_2022_28852_MOESM4_ESM.zip › vcf_results/COVID/cross_patient/Illumina/ERR4970102.vcf]

##fileformat=VCFv4.0
##fileDate=20211117
##source=lofreq call --call-indels --no-default-filter -f NC_045512.2.fasta --no-default-filter -r NC_045512.2:1-233 -o /tmp/lofreq2_call_parallelo_e0h6u1/0.vcf.gz output/cross_patient/illumina/indel_bam_files/ERR4970102_sort.bam
##reference=NC_045512.2.fasta
##INFO=<ID=DP,Number=1,Type=Integer,Description="Raw Depth">
##INFO=<ID=AF,Number=1,Type=Float,Description="Allele Frequency">
##INFO=<ID=SB,Number=1,Type=Integer,Description="Phred-scaled strand bias at this position">
##INFO=<ID=DP4,Number=4,Type=Integer,Description="Counts for ref-forward bases, ref-reverse, alt-forward and alt-reverse bases">
##INFO=<ID=INDEL,Number=0,Type=Flag,Description="Indicates that the variant is an INDEL.">
##INFO=<ID=CONSVAR,Number=0,Type=Flag,Description="Indicates that the variant is a consensus variant (as opposed to a low frequency variant).">
##INFO=<ID=HRUN,Number=1,Type=Integer,Description="Homopolymer length to the right of report indel position">
##FILTER=<ID=min_snvqual_47,Description="Minimum SNV Quality (Phred) 47">
##FILTER=<ID=min_indelqual_30,Description="Minimum Indel Quality (Phred) 30">
##FILTER=<ID=min_snvqual_69,Description="Minimum SNV Quality (Phred) 69">
##FILTER=<ID=min_indelqual_56,Description="Minimum Indel Quality (Phred) 56">
##FILTER=<ID=min_af_0.020000,Description="Minimum allele frequency 0.020000">
##FILTER=<ID=min_dp_100,Description="Minimum Coverage 100">
##FILTER=<ID=sb_fdr,Description="Strand-Bias Multiple Testing Correction: fdr corr. pvalue > 0.010000">
#CHROM	POS	ID	REF	ALT	QUAL	FILTER	INFO
NC_045512.2	241	.	C	T	49314	PASS	DP=4499;AF=0.991554;SB=2;DP4=1,2,2235,2226
NC_045512.2	1412	.	A	G	438	PASS	DP=2101;AF=0.021894;SB=1;DP4=1200,854,25,21
NC_045512.2	2940	.	C	T	49314	PASS	DP=8766;AF=0.998631;SB=1;DP4=5,1,6041,2713
NC_045512.2	3037	.	C	T	49314	PASS	DP=6455;AF=0.989775;SB=0;DP4=4,8,2355,4034
NC_045512.2	5170	.	C	T	49314	PASS	DP=3059;AF=0.997712;SB=1;DP4=1,5,900,2152
NC_045512.2	6696	.	C	CT	4163	PASS	DP=5050;AF=0.035050;SB=6;DP4=2074,2833,83,94;INDEL;HRUN=4
NC_045512.2	10046	.	G	A	345	PASS	DP=2800;AF=0.021429;SB=9;DP4=1086,1648,30,30
NC_045512.2	14408	.	C	T	49314	PASS	DP=4459;AF=0.986544;SB=0;DP4=3,3,2413,1986
NC_045512.2	17218	.	G	A	1716	PASS	DP=10326;AF=0.021983;SB=2;DP4=7237,2856,167,60
NC_045512.2	17766	.	C	T	49314	PASS	DP=1548;AF=0.996124;SB=1;DP4=3,2,1050,492
NC_045512.2	20465	.	A	G	280	PASS	DP=1149;AF=0.031332;SB=29;DP4=246,867,17,19
NC_045512.2	23403	.	A	G	49314	PASS	DP=11172;AF=0.995435;SB=2;DP4=0,2,3840,7281
NC_045512.2	26157	.	TGTTA	T	10732	PASS	DP=4154;AF=0.104237;SB=5;DP4=1232,2634,150,283;INDEL;HRUN=1
NC_045512.2	28561	.	T	G	175	PASS	DP=3961;AF=0.025751;SB=30;DP4=1879,1962,67,35
NC_045512.2	29034	.	C	G	824	PASS	DP=2018;AF=0.036670;SB=113;DP4=1205,737,16,58
