# Supplementary material for: Rescuing low frequency variants within intra-host viral populations directly from Oxford Nanopore sequencing data
Source: Nat Commun. 2022 Mar 14;13:1321. doi: 10.1038/s41467-022-28852-1 (PMC8921239; doi:10.1038/s41467-022-28852-1)
Supplement: Supplementary file 4 — Source data [file 41467_2022_28852_MOESM4_ESM.zip › vcf_results/COVID/cross_patient/Illumina/ERR4970103.vcf]

##fileformat=VCFv4.0
##fileDate=20211117
##source=lofreq call --call-indels --no-default-filter -f NC_045512.2.fasta --no-default-filter -r NC_045512.2:1-233 -o /tmp/lofreq2_call_paralleldd_y43pc/0.vcf.gz output/cross_patient/illumina/indel_bam_files/ERR4970103_sort.bam
##reference=NC_045512.2.fasta
##INFO=<ID=DP,Number=1,Type=Integer,Description="Raw Depth">
##INFO=<ID=AF,Number=1,Type=Float,Description="Allele Frequency">
##INFO=<ID=SB,Number=1,Type=Integer,Description="Phred-scaled strand bias at this position">
##INFO=<ID=DP4,Number=4,Type=Integer,Description="Counts for ref-forward bases, ref-reverse, alt-forward and alt-reverse bases">
##INFO=<ID=INDEL,Number=0,Type=Flag,Description="Indicates that the variant is an INDEL.">
##INFO=<ID=CONSVAR,Number=0,Type=Flag,Description="Indicates that the variant is a consensus variant (as opposed to a low frequency variant).">
##INFO=<ID=HRUN,Number=1,Type=Integer,Description="Homopolymer length to the right of report indel position">
##FILTER=<ID=min_snvqual_46,Description="Minimum SNV Quality (Phred) 46">
##FILTER=<ID=min_indelqual_29,Description="Minimum Indel Quality (Phred) 29">
##FILTER=<ID=min_snvqual_69,Description="Minimum SNV Quality (Phred) 69">
##FILTER=<ID=min_indelqual_57,Description="Minimum Indel Quality (Phred) 57">
##FILTER=<ID=min_af_0.020000,Description="Minimum allele frequency 0.020000">
##FILTER=<ID=min_dp_100,Description="Minimum Coverage 100">
##FILTER=<ID=sb_fdr,Description="Strand-Bias Multiple Testing Correction: fdr corr. pvalue > 0.010000">
#CHROM	POS	ID	REF	ALT	QUAL	FILTER	INFO
NC_045512.2	241	.	C	T	49314	PASS	DP=1802;AF=0.987236;SB=0;DP4=1,1,881,898
NC_045512.2	3037	.	C	T	49314	PASS	DP=6111;AF=0.995254;SB=1;DP4=2,6,2038,4044
NC_045512.2	4755	.	C	T	32279	PASS	DP=3978;AF=0.336853;SB=0;DP4=1767,864,897,443
NC_045512.2	5743	.	G	C	1984	PASS	DP=5053;AF=0.036414;SB=156;DP4=2407,2456,36,148
NC_045512.2	5744	.	T	C	640	PASS	DP=5096;AF=0.037677;SB=140;DP4=2404,2495,41,151
NC_045512.2	6696	.	C	CT	2159	PASS	DP=3679;AF=0.026366;SB=2;DP4=1612,1992,40,57;INDEL;HRUN=4
NC_045512.2	8770	.	C	T	49314	PASS	DP=5220;AF=0.391188;SB=0;DP4=2252,921,1443,599
NC_045512.2	10626	.	C	T	49314	PASS	DP=5641;AF=0.998759;SB=0;DP4=0,0,1794,3840
NC_045512.2	14408	.	C	T	49314	PASS	DP=2370;AF=0.994093;SB=0;DP4=4,3,1337,1019
NC_045512.2	20465	.	A	G	428	PASS	DP=1749;AF=0.031447;SB=26;DP4=405,1289,24,31
NC_045512.2	23403	.	A	G	49314	PASS	DP=6990;AF=0.997711;SB=1;DP4=3,5,2290,4684
NC_045512.2	28077	.	G	T	49314	PASS	DP=2433;AF=0.996712;SB=0;DP4=0,1,698,1727
NC_045512.2	28561	.	T	G	97	PASS	DP=4677;AF=0.020098;SB=31;DP4=2210,2361,62,32
NC_045512.2	28881	.	G	A	49314	PASS	DP=1634;AF=0.996940;SB=0;DP4=1,1,725,904
NC_045512.2	28882	.	G	A	49314	PASS	DP=1626;AF=0.997540;SB=2;DP4=0,2,719,903
NC_045512.2	28883	.	G	C	49314	PASS	DP=1645;AF=0.997568;SB=0;DP4=1,2,722,919
