# Supplementary material for: Rescuing low frequency variants within intra-host viral populations directly from Oxford Nanopore sequencing data
Source: Nat Commun. 2022 Mar 14;13:1321. doi: 10.1038/s41467-022-28852-1 (PMC8921239; doi:10.1038/s41467-022-28852-1)
Supplement: Supplementary file 4 — Source data [file 41467_2022_28852_MOESM4_ESM.zip › vcf_results/COVID/cross_patient/Illumina/ERR4970104.vcf]

##fileformat=VCFv4.0
##fileDate=20211117
##source=lofreq call --call-indels --no-default-filter -f NC_045512.2.fasta --no-default-filter -r NC_045512.2:1-233 -o /tmp/lofreq2_call_parallel9zj7i1_x/0.vcf.gz output/cross_patient/illumina/indel_bam_files/ERR4970104_sort.bam
##reference=NC_045512.2.fasta
##INFO=<ID=DP,Number=1,Type=Integer,Description="Raw Depth">
##INFO=<ID=AF,Number=1,Type=Float,Description="Allele Frequency">
##INFO=<ID=SB,Number=1,Type=Integer,Description="Phred-scaled strand bias at this position">
##INFO=<ID=DP4,Number=4,Type=Integer,Description="Counts for ref-forward bases, ref-reverse, alt-forward and alt-reverse bases">
##INFO=<ID=INDEL,Number=0,Type=Flag,Description="Indicates that the variant is an INDEL.">
##INFO=<ID=CONSVAR,Number=0,Type=Flag,Description="Indicates that the variant is a consensus variant (as opposed to a low frequency variant).">
##INFO=<ID=HRUN,Number=1,Type=Integer,Description="Homopolymer length to the right of report indel position">
##FILTER=<ID=min_snvqual_47,Description="Minimum SNV Quality (Phred) 47">
##FILTER=<ID=min_indelqual_29,Description="Minimum Indel Quality (Phred) 29">
##FILTER=<ID=min_snvqual_69,Description="Minimum SNV Quality (Phred) 69">
##FILTER=<ID=min_indelqual_56,Description="Minimum Indel Quality (Phred) 56">
##FILTER=<ID=min_af_0.020000,Description="Minimum allele frequency 0.020000">
##FILTER=<ID=min_dp_100,Description="Minimum Coverage 100">
##FILTER=<ID=sb_fdr,Description="Strand-Bias Multiple Testing Correction: fdr corr. pvalue > 0.010000">
#CHROM	POS	ID	REF	ALT	QUAL	FILTER	INFO
NC_045512.2	241	.	C	T	49314	PASS	DP=4711;AF=0.985566;SB=0;DP4=7,7,2285,2358
NC_045512.2	621	.	G	A	1503	PASS	DP=3700;AF=0.038378;SB=2;DP4=1079,2472,47,95
NC_045512.2	1560	.	GT	G	1763	PASS	DP=3358;AF=0.023526;SB=4;DP4=1064,2240,21,58;INDEL;HRUN=2
NC_045512.2	2595	.	C	CA	1023	PASS	DP=923;AF=0.047671;SB=32;DP4=660,219,22,22;INDEL;HRUN=1
NC_045512.2	2600	.	G	C	424	PASS	DP=911;AF=0.041712;SB=30;DP4=662,211,19,19
NC_045512.2	3037	.	C	T	49314	PASS	DP=5854;AF=0.994192;SB=1;DP4=1,4,1992,3828
NC_045512.2	5217	.	A	T	719	PASS	DP=2964;AF=0.032389;SB=30;DP4=832,2029,44,52
NC_045512.2	5218	.	T	A	1106	PASS	DP=2933;AF=0.031708;SB=35;DP4=798,2032,43,50
NC_045512.2	5931	.	G	C	967	PASS	DP=1928;AF=0.039419;SB=16;DP4=1341,511,64,12
NC_045512.2	8850	.	T	A	3479	PASS	DP=105;AF=0.990476;SB=0;DP4=0,1,36,68
NC_045512.2	9438	.	C	T	49314	PASS	DP=3566;AF=0.999159;SB=0;DP4=0,1,1282,2281
NC_045512.2	9826	.	A	G	408	PASS	DP=1668;AF=0.022782;SB=27;DP4=498,1130,3,35
NC_045512.2	10735	.	T	C	999	PASS	DP=4898;AF=0.027358;SB=1;DP4=1923,2839,56,78
NC_045512.2	10977	.	C	T	556	PASS	DP=2365;AF=0.031290;SB=2;DP4=695,1587,20,54
NC_045512.2	13541	.	C	CT	186	PASS	DP=299;AF=0.026756;SB=0;DP4=96,201,2,6;INDEL;HRUN=4
NC_045512.2	13571	.	GT	G	322	PASS	DP=301;AF=0.043189;SB=4;DP4=92,196,6,7;INDEL;HRUN=4
NC_045512.2	14408	.	C	T	49314	PASS	DP=5830;AF=0.995369;SB=1;DP4=6,6,3166,2637
NC_045512.2	16836	.	T	A	1420	PASS	DP=3145;AF=0.041653;SB=9;DP4=2235,771,106,25
NC_045512.2	16837	.	G	A	1665	PASS	DP=3149;AF=0.041283;SB=9;DP4=2241,770,105,25
NC_045512.2	17807	.	A	G	249	PASS	DP=1240;AF=0.021774;SB=5;DP4=830,383,16,11
NC_045512.2	19422	.	A	G	146	PASS	DP=470;AF=0.027660;SB=2;DP4=184,272,4,9
NC_045512.2	20459	.	T	C	406	PASS	DP=1505;AF=0.037209;SB=8;DP4=332,1115,8,48
NC_045512.2	20465	.	A	G	1587	PASS	DP=1494;AF=0.075636;SB=78;DP4=318,1063,55,58
NC_045512.2	21650	.	A	C	1032	PASS	DP=2457;AF=0.034595;SB=15;DP4=738,1631,17,68
NC_045512.2	22120	.	C	CA	153	PASS	DP=337;AF=0.020772;SB=1;DP4=209,121,4,3;INDEL;HRUN=5
NC_045512.2	22998	.	C	T	71	PASS	DP=147;AF=0.040816;SB=1;DP4=72,69,4,2
NC_045512.2	23403	.	A	G	49314	PASS	DP=14341;AF=0.998745;SB=1;DP4=1,4,4821,9502
NC_045512.2	25703	.	C	CT	261	PASS	DP=485;AF=0.024742;SB=2;DP4=349,124,8,4;INDEL;HRUN=4
NC_045512.2	28254	.	A	C	1759	PASS	DP=107;AF=0.859813;SB=0;DP4=1,1,59,33
NC_045512.2	28561	.	T	G	157	PASS	DP=3846;AF=0.023921;SB=74;DP4=1847,1898,72,20
NC_045512.2	28632	.	G	T	1021	PASS	DP=4669;AF=0.031270;SB=1;DP4=1275,3245,39,107
NC_045512.2	28877	.	A	T	19968	PASS	DP=610;AF=0.995082;SB=3;DP4=1,0,273,334
NC_045512.2	28878	.	G	C	20629	PASS	DP=604;AF=0.998344;SB=0;DP4=0,0,268,335
NC_045512.2	28881	.	G	A	19254	PASS	DP=604;AF=0.996689;SB=0;DP4=0,1,269,333
NC_045512.2	28882	.	G	A	19605	PASS	DP=604;AF=0.996689;SB=0;DP4=0,1,269,333
NC_045512.2	28883	.	G	C	20850	PASS	DP=615;AF=1.000000;SB=0;DP4=0,0,269,346
