# Supplementary material for: Rescuing low frequency variants within intra-host viral populations directly from Oxford Nanopore sequencing data
Source: Nat Commun. 2022 Mar 14;13:1321. doi: 10.1038/s41467-022-28852-1 (PMC8921239; doi:10.1038/s41467-022-28852-1)
Supplement: Supplementary file 4 — Source data [file 41467_2022_28852_MOESM4_ESM.zip › vcf_results/COVID/cross_patient/Illumina/ERR4970105.vcf]

##fileformat=VCFv4.0
##fileDate=20211117
##source=lofreq call --call-indels --no-default-filter -f NC_045512.2.fasta --no-default-filter -r NC_045512.2:1-233 -o /tmp/lofreq2_call_parallel17pw5nnm/0.vcf.gz output/cross_patient/illumina/indel_bam_files/ERR4970105_sort.bam
##reference=NC_045512.2.fasta
##INFO=<ID=DP,Number=1,Type=Integer,Description="Raw Depth">
##INFO=<ID=AF,Number=1,Type=Float,Description="Allele Frequency">
##INFO=<ID=SB,Number=1,Type=Integer,Description="Phred-scaled strand bias at this position">
##INFO=<ID=DP4,Number=4,Type=Integer,Description="Counts for ref-forward bases, ref-reverse, alt-forward and alt-reverse bases">
##INFO=<ID=INDEL,Number=0,Type=Flag,Description="Indicates that the variant is an INDEL.">
##INFO=<ID=CONSVAR,Number=0,Type=Flag,Description="Indicates that the variant is a consensus variant (as opposed to a low frequency variant).">
##INFO=<ID=HRUN,Number=1,Type=Integer,Description="Homopolymer length to the right of report indel position">
##FILTER=<ID=min_snvqual_47,Description="Minimum SNV Quality (Phred) 47">
##FILTER=<ID=min_indelqual_32,Description="Minimum Indel Quality (Phred) 32">
##FILTER=<ID=min_snvqual_69,Description="Minimum SNV Quality (Phred) 69">
##FILTER=<ID=min_indelqual_58,Description="Minimum Indel Quality (Phred) 58">
##FILTER=<ID=min_af_0.020000,Description="Minimum allele frequency 0.020000">
##FILTER=<ID=min_dp_100,Description="Minimum Coverage 100">
##FILTER=<ID=sb_fdr,Description="Strand-Bias Multiple Testing Correction: fdr corr. pvalue > 0.010000">
#CHROM	POS	ID	REF	ALT	QUAL	FILTER	INFO
NC_045512.2	241	.	C	T	49314	PASS	DP=2800;AF=0.990000;SB=2;DP4=2,1,1362,1410
NC_045512.2	635	.	C	T	2340	PASS	DP=4104;AF=0.051170;SB=3;DP4=1282,2610,64,146
NC_045512.2	683	.	C	T	1272	PASS	DP=6689;AF=0.020332;SB=0;DP4=3499,3042,73,63
NC_045512.2	3037	.	C	T	49314	PASS	DP=8273;AF=0.994923;SB=0;DP4=3,5,2889,5342
NC_045512.2	5743	.	G	C	602	PASS	DP=3487;AF=0.021795;SB=64;DP4=1657,1754,15,61
NC_045512.2	5744	.	T	C	147	PASS	DP=3526;AF=0.023823;SB=49;DP4=1649,1788,20,64
NC_045512.2	6696	.	C	CT	3025	PASS	DP=5393;AF=0.025032;SB=1;DP4=2451,2838,60,75;INDEL;HRUN=4
NC_045512.2	10396	.	G	T	49314	PASS	DP=11132;AF=0.997395;SB=0;DP4=3,4,5091,6012
NC_045512.2	13860	.	C	T	49314	PASS	DP=6398;AF=0.997187;SB=0;DP4=3,7,2074,4306
NC_045512.2	14408	.	C	T	49314	PASS	DP=3875;AF=0.995355;SB=4;DP4=1,3,2130,1727
NC_045512.2	20465	.	A	G	367	PASS	DP=2898;AF=0.022084;SB=38;DP4=661,2173,29,35
NC_045512.2	23403	.	A	G	49314	PASS	DP=11122;AF=0.998741;SB=0;DP4=1,2,3899,7209
NC_045512.2	23570	.	A	T	49314	PASS	DP=6034;AF=0.987239;SB=0;DP4=15,8,3871,2086
NC_045512.2	25521	.	C	T	1941	PASS	DP=7392;AF=0.029221;SB=11;DP4=2238,4937,55,161
NC_045512.2	25626	.	C	T	2503	PASS	DP=7821;AF=0.030047;SB=48;DP4=3635,3950,79,156
NC_045512.2	26062	.	G	T	49314	PASS	DP=4381;AF=0.992924;SB=3;DP4=1,1,3148,1202
NC_045512.2	28253	.	C	T	1315	PASS	DP=4283;AF=0.036657;SB=9;DP4=2593,1524,89,68
NC_045512.2	28363	.	A	G	49314	PASS	DP=8429;AF=0.997627;SB=0;DP4=1,3,3280,5129
NC_045512.2	28561	.	T	G	157	PASS	DP=5453;AF=0.022006;SB=17;DP4=2490,2817,70,50
NC_045512.2	28873	.	C	T	1366	PASS	DP=2157;AF=0.049142;SB=3;DP4=905,1146,43,63
NC_045512.2	28881	.	G	A	49314	PASS	DP=1843;AF=0.993489;SB=1;DP4=4,3,827,1004
NC_045512.2	28882	.	G	A	49314	PASS	DP=1838;AF=0.991839;SB=1;DP4=5,4,820,1003
NC_045512.2	28883	.	G	C	49314	PASS	DP=1862;AF=0.996241;SB=0;DP4=1,1,831,1024
NC_045512.2	29427	.	G	T	5019	PASS	DP=8153;AF=0.047835;SB=0;DP4=5898,1861,298,92
