# Supplementary material for: Rescuing low frequency variants within intra-host viral populations directly from Oxford Nanopore sequencing data
Source: Nat Commun. 2022 Mar 14;13:1321. doi: 10.1038/s41467-022-28852-1 (PMC8921239; doi:10.1038/s41467-022-28852-1)
Supplement: Supplementary file 4 — Source data [file 41467_2022_28852_MOESM4_ESM.zip › vcf_results/COVID/cross_patient/Illumina/ERR4970106.vcf]

##fileformat=VCFv4.0
##fileDate=20211117
##source=lofreq call --call-indels --no-default-filter -f NC_045512.2.fasta --no-default-filter -r NC_045512.2:1-233 -o /tmp/lofreq2_call_parallel5gjng51i/0.vcf.gz output/cross_patient/illumina/indel_bam_files/ERR4970106_sort.bam
##reference=NC_045512.2.fasta
##INFO=<ID=DP,Number=1,Type=Integer,Description="Raw Depth">
##INFO=<ID=AF,Number=1,Type=Float,Description="Allele Frequency">
##INFO=<ID=SB,Number=1,Type=Integer,Description="Phred-scaled strand bias at this position">
##INFO=<ID=DP4,Number=4,Type=Integer,Description="Counts for ref-forward bases, ref-reverse, alt-forward and alt-reverse bases">
##INFO=<ID=INDEL,Number=0,Type=Flag,Description="Indicates that the variant is an INDEL.">
##INFO=<ID=CONSVAR,Number=0,Type=Flag,Description="Indicates that the variant is a consensus variant (as opposed to a low frequency variant).">
##INFO=<ID=HRUN,Number=1,Type=Integer,Description="Homopolymer length to the right of report indel position">
##FILTER=<ID=min_snvqual_47,Description="Minimum SNV Quality (Phred) 47">
##FILTER=<ID=min_indelqual_29,Description="Minimum Indel Quality (Phred) 29">
##FILTER=<ID=min_snvqual_69,Description="Minimum SNV Quality (Phred) 69">
##FILTER=<ID=min_indelqual_56,Description="Minimum Indel Quality (Phred) 56">
##FILTER=<ID=min_af_0.020000,Description="Minimum allele frequency 0.020000">
##FILTER=<ID=min_dp_100,Description="Minimum Coverage 100">
##FILTER=<ID=sb_fdr,Description="Strand-Bias Multiple Testing Correction: fdr corr. pvalue > 0.010000">
#CHROM	POS	ID	REF	ALT	QUAL	FILTER	INFO
NC_045512.2	241	.	C	T	49314	PASS	DP=3435;AF=0.992431;SB=0;DP4=4,3,1749,1660
NC_045512.2	1904	.	A	AT	765	PASS	DP=219;AF=0.123288;SB=1;DP4=118,75,18,9;INDEL;HRUN=4
NC_045512.2	3037	.	C	T	49314	PASS	DP=1837;AF=0.994556;SB=2;DP4=0,2,676,1151
NC_045512.2	4747	.	T	TA	10982	PASS	DP=2113;AF=0.177000;SB=1;DP4=1128,608,240,134;INDEL;HRUN=4
NC_045512.2	5744	.	T	C	565	PASS	DP=1386;AF=0.065657;SB=3;DP4=597,698,38,53
NC_045512.2	6229	.	A	C	1864	PASS	DP=2628;AF=0.073440;SB=47;DP4=1430,996,144,49
NC_045512.2	7626	.	A	G	103	PASS	DP=314;AF=0.031847;SB=8;DP4=77,227,5,5
NC_045512.2	9175	.	AGGTTCTGTTAGAGTGGTAACAACTTTT	A	49314	PASS	DP=5625;AF=0.312889;SB=111;DP4=1384,2485,468,1292;INDEL;HRUN=2
NC_045512.2	9177	.	G	A	10174	PASS	DP=5545;AF=0.115239;SB=32;DP4=1088,2046,268,371
NC_045512.2	10386	.	C	CT	49314	PASS	DP=15242;AF=0.122490;SB=200;DP4=5499,7883,559,1308;INDEL;HRUN=5
NC_045512.2	10626	.	C	T	33609	PASS	DP=7010;AF=0.229387;SB=0;DP4=1833,3559,541,1067
NC_045512.2	13914	.	T	G	122	PASS	DP=889;AF=0.020247;SB=0;DP4=239,631,5,13
NC_045512.2	14408	.	C	T	49314	PASS	DP=3252;AF=0.997232;SB=0;DP4=3,2,1744,1499
NC_045512.2	17882	.	C	T	111	PASS	DP=198;AF=0.050505;SB=12;DP4=87,101,8,2
NC_045512.2	21650	.	A	C	6178	PASS	DP=1464;AF=0.196721;SB=12;DP4=387,782,78,210
NC_045512.2	21686	.	GT	G	49314	PASS	DP=14175;AF=0.137637;SB=13;DP4=9041,3187,1484,467;INDEL;HRUN=4
NC_045512.2	22572	.	C	CT	23333	PASS	DP=8013;AF=0.106951;SB=0;DP4=4901,2258,587,270;INDEL;HRUN=4
NC_045512.2	23403	.	A	G	49314	PASS	DP=13261;AF=0.998567;SB=0;DP4=2,4,4764,8478
NC_045512.2	25728	.	C	T	1165	PASS	DP=148;AF=0.337838;SB=1;DP4=55,43,30,20
NC_045512.2	26965	.	A	T	1187	PASS	DP=1103;AF=0.080689;SB=3;DP4=674,340,55,34
NC_045512.2	27396	.	GA	G	28375	PASS	DP=9961;AF=0.103504;SB=1;DP4=3246,5692,382,649;INDEL;HRUN=4
NC_045512.2	28077	.	G	T	4275	PASS	DP=9487;AF=0.038895;SB=0;DP4=2767,6340,110,259
NC_045512.2	28214	.	C	CT	49314	PASS	DP=30060;AF=0.067964;SB=1;DP4=18349,9737,1345,698;INDEL;HRUN=5
NC_045512.2	28249	.	A	G	12649	PASS	DP=25617;AF=0.043604;SB=0;DP4=15145,9329,693,424
NC_045512.2	28561	.	T	G	559	PASS	DP=15425;AF=0.024117;SB=131;DP4=7313,7691,254,118
NC_045512.2	28855	.	A	G	1008	PASS	DP=2005;AF=0.042893;SB=13;DP4=950,966,33,53
NC_045512.2	28857	.	G	GA	1480	PASS	DP=1977;AF=0.031361;SB=0;DP4=954,988,30,32;INDEL;HRUN=3
NC_045512.2	28881	.	G	A	49314	PASS	DP=1670;AF=0.992216;SB=3;DP4=4,2,776,881
NC_045512.2	28882	.	G	A	49314	PASS	DP=1664;AF=0.995192;SB=0;DP4=1,2,775,881
NC_045512.2	28883	.	G	C	49314	PASS	DP=1680;AF=0.999405;SB=0;DP4=0,0,778,901
NC_045512.2	29091	.	C	T	1919	PASS	DP=2027;AF=0.067588;SB=1;DP4=1333,555,95,42
