# Supplementary material for: Rescuing low frequency variants within intra-host viral populations directly from Oxford Nanopore sequencing data
Source: Nat Commun. 2022 Mar 14;13:1321. doi: 10.1038/s41467-022-28852-1 (PMC8921239; doi:10.1038/s41467-022-28852-1)
Supplement: Supplementary file 4 — Source data [file 41467_2022_28852_MOESM4_ESM.zip › vcf_results/COVID/cross_patient/Illumina/ERR4970107.vcf]

##fileformat=VCFv4.0
##fileDate=20211117
##source=lofreq call --call-indels --no-default-filter -f NC_045512.2.fasta --no-default-filter -r NC_045512.2:1-233 -o /tmp/lofreq2_call_parallelyfv5e61q/0.vcf.gz output/cross_patient/illumina/indel_bam_files/ERR4970107_sort.bam
##reference=NC_045512.2.fasta
##INFO=<ID=DP,Number=1,Type=Integer,Description="Raw Depth">
##INFO=<ID=AF,Number=1,Type=Float,Description="Allele Frequency">
##INFO=<ID=SB,Number=1,Type=Integer,Description="Phred-scaled strand bias at this position">
##INFO=<ID=DP4,Number=4,Type=Integer,Description="Counts for ref-forward bases, ref-reverse, alt-forward and alt-reverse bases">
##INFO=<ID=INDEL,Number=0,Type=Flag,Description="Indicates that the variant is an INDEL.">
##INFO=<ID=CONSVAR,Number=0,Type=Flag,Description="Indicates that the variant is a consensus variant (as opposed to a low frequency variant).">
##INFO=<ID=HRUN,Number=1,Type=Integer,Description="Homopolymer length to the right of report indel position">
##FILTER=<ID=min_snvqual_47,Description="Minimum SNV Quality (Phred) 47">
##FILTER=<ID=min_indelqual_30,Description="Minimum Indel Quality (Phred) 30">
##FILTER=<ID=min_snvqual_69,Description="Minimum SNV Quality (Phred) 69">
##FILTER=<ID=min_indelqual_56,Description="Minimum Indel Quality (Phred) 56">
##FILTER=<ID=min_af_0.020000,Description="Minimum allele frequency 0.020000">
##FILTER=<ID=min_dp_100,Description="Minimum Coverage 100">
##FILTER=<ID=sb_fdr,Description="Strand-Bias Multiple Testing Correction: fdr corr. pvalue > 0.010000">
#CHROM	POS	ID	REF	ALT	QUAL	FILTER	INFO
NC_045512.2	241	.	C	T	49314	PASS	DP=3629;AF=0.985120;SB=0;DP4=8,7,1774,1801
NC_045512.2	1102	.	C	T	4902	PASS	DP=9276;AF=0.056598;SB=2;DP4=5251,3486,309,216
NC_045512.2	2458	.	G	T	962	PASS	DP=5210;AF=0.023800;SB=5;DP4=1895,3187,52,72
NC_045512.2	3037	.	C	T	49314	PASS	DP=5663;AF=0.996292;SB=0;DP4=3,4,2163,3479
NC_045512.2	5225	.	A	G	317	PASS	DP=1940;AF=0.020103;SB=4;DP4=584,1313,9,30
NC_045512.2	5467	.	C	T	804	PASS	DP=3041;AF=0.028938;SB=7;DP4=1405,1548,35,53
NC_045512.2	6374	.	G	C	230	PASS	DP=1127;AF=0.025732;SB=4;DP4=359,736,12,17
NC_045512.2	6606	.	C	T	4562	PASS	DP=8601;AF=0.041739;SB=0;DP4=5422,2815,236,123
NC_045512.2	7600	.	C	T	1167	PASS	DP=5645;AF=0.023029;SB=4;DP4=1644,3871,33,97
NC_045512.2	9398	.	G	C	336	PASS	DP=2001;AF=0.021989;SB=0;DP4=1060,896,24,20
NC_045512.2	9749	.	A	G	49314	PASS	DP=2502;AF=1.000000;SB=0;DP4=0,0,617,1885
NC_045512.2	10323	.	A	G	46922	PASS	DP=10437;AF=0.208776;SB=25;DP4=2657,5581,630,1549
NC_045512.2	12302	.	TA	T	1361	PASS	DP=3151;AF=0.021263;SB=2;DP4=1464,1726,28,39;INDEL;HRUN=1
NC_045512.2	14408	.	C	T	49314	PASS	DP=5854;AF=0.997267;SB=0;DP4=5,5,3171,2667
NC_045512.2	14727	.	T	C	2302	PASS	DP=7821;AF=0.030687;SB=18;DP4=3606,3967,134,106
NC_045512.2	15061	.	C	CA	1166	PASS	DP=2076;AF=0.024566;SB=0;DP4=788,1271,20,31;INDEL;HRUN=3
NC_045512.2	16528	.	G	T	2727	PASS	DP=6895;AF=0.038869;SB=0;DP4=5273,1347,215,53
NC_045512.2	20465	.	A	G	728	PASS	DP=2044;AF=0.038650;SB=48;DP4=427,1533,35,44
NC_045512.2	21508	.	G	A	219	PASS	DP=1225;AF=0.020408;SB=0;DP4=990,210,21,4
NC_045512.2	21650	.	A	C	3354	PASS	DP=2371;AF=0.083087;SB=6;DP4=730,1439,58,139
NC_045512.2	22973	.	G	GA	159	PASS	DP=158;AF=0.037975;SB=0;DP4=83,69,3,3;INDEL;HRUN=3
NC_045512.2	23403	.	A	G	49314	PASS	DP=13760;AF=0.998256;SB=4;DP4=3,2,4903,8833
NC_045512.2	24232	.	A	G	49314	PASS	DP=7319;AF=0.997404;SB=0;DP4=3,1,4879,2421
NC_045512.2	25429	.	G	T	49314	PASS	DP=10046;AF=0.996914;SB=0;DP4=1,0,6785,3230
NC_045512.2	25797	.	C	CA	242	PASS	DP=622;AF=0.020900;SB=1;DP4=338,271,8,5;INDEL;HRUN=5
NC_045512.2	25826	.	ATTTTC	A	344	PASS	DP=523;AF=0.028681;SB=1;DP4=174,334,6,9;INDEL;HRUN=4
NC_045512.2	27271	.	G	GT	1729	PASS	DP=3667;AF=0.020998;SB=1;DP4=2785,966,59,18;INDEL;HRUN=3
NC_045512.2	27906	.	G	T	554	PASS	DP=3085;AF=0.023339;SB=2;DP4=1911,1099,43,29
NC_045512.2	28561	.	T	G	147	PASS	DP=3878;AF=0.023466;SB=33;DP4=1775,2001,60,31
NC_045512.2	29015	.	A	T	402	PASS	DP=1329;AF=0.035365;SB=35;DP4=619,661,10,37
NC_045512.2	29027	.	G	A	700	PASS	DP=1274;AF=0.042386;SB=36;DP4=610,609,13,41
NC_045512.2	29187	.	C	T	279	PASS	DP=923;AF=0.031419;SB=2;DP4=520,374,15,14
NC_045512.2	29188	.	A	G	241	PASS	DP=923;AF=0.032503;SB=1;DP4=516,374,16,14
