# Supplementary material for: Rescuing low frequency variants within intra-host viral populations directly from Oxford Nanopore sequencing data
Source: Nat Commun. 2022 Mar 14;13:1321. doi: 10.1038/s41467-022-28852-1 (PMC8921239; doi:10.1038/s41467-022-28852-1)
Supplement: Supplementary file 4 — Source data [file 41467_2022_28852_MOESM4_ESM.zip › vcf_results/COVID/cross_patient/Illumina/ERR4970109.vcf]

##fileformat=VCFv4.0
##fileDate=20211117
##source=lofreq call --call-indels --no-default-filter -f NC_045512.2.fasta --no-default-filter -r NC_045512.2:1-233 -o /tmp/lofreq2_call_parallelarttmrdm/0.vcf.gz output/cross_patient/illumina/indel_bam_files/ERR4970109_sort.bam
##reference=NC_045512.2.fasta
##INFO=<ID=DP,Number=1,Type=Integer,Description="Raw Depth">
##INFO=<ID=AF,Number=1,Type=Float,Description="Allele Frequency">
##INFO=<ID=SB,Number=1,Type=Integer,Description="Phred-scaled strand bias at this position">
##INFO=<ID=DP4,Number=4,Type=Integer,Description="Counts for ref-forward bases, ref-reverse, alt-forward and alt-reverse bases">
##INFO=<ID=INDEL,Number=0,Type=Flag,Description="Indicates that the variant is an INDEL.">
##INFO=<ID=CONSVAR,Number=0,Type=Flag,Description="Indicates that the variant is a consensus variant (as opposed to a low frequency variant).">
##INFO=<ID=HRUN,Number=1,Type=Integer,Description="Homopolymer length to the right of report indel position">
##FILTER=<ID=min_snvqual_47,Description="Minimum SNV Quality (Phred) 47">
##FILTER=<ID=min_indelqual_32,Description="Minimum Indel Quality (Phred) 32">
##FILTER=<ID=min_snvqual_69,Description="Minimum SNV Quality (Phred) 69">
##FILTER=<ID=min_indelqual_58,Description="Minimum Indel Quality (Phred) 58">
##FILTER=<ID=min_af_0.020000,Description="Minimum allele frequency 0.020000">
##FILTER=<ID=min_dp_100,Description="Minimum Coverage 100">
##FILTER=<ID=sb_fdr,Description="Strand-Bias Multiple Testing Correction: fdr corr. pvalue > 0.010000">
#CHROM	POS	ID	REF	ALT	QUAL	FILTER	INFO
NC_045512.2	174	.	G	A	580	PASS	DP=2017;AF=0.029747;SB=0;DP4=1605,351,49,11
NC_045512.2	241	.	C	T	49314	PASS	DP=2865;AF=0.987784;SB=0;DP4=2,2,1409,1421
NC_045512.2	3037	.	C	T	49314	PASS	DP=8800;AF=0.991818;SB=0;DP4=7,11,2994,5734
NC_045512.2	3448	.	C	T	7279	PASS	DP=7027;AF=0.070585;SB=9;DP4=1595,4925,105,391
NC_045512.2	4908	.	G	A	49314	PASS	DP=4776;AF=0.502303;SB=6;DP4=714,1659,761,1638
NC_045512.2	5743	.	G	C	966	PASS	DP=5631;AF=0.021311;SB=88;DP4=2698,2810,26,94
NC_045512.2	5744	.	T	C	184	PASS	DP=5669;AF=0.022050;SB=90;DP4=2692,2843,27,98
NC_045512.2	7060	.	T	C	322	PASS	DP=4847;AF=0.020838;SB=8;DP4=2876,1869,54,47
NC_045512.2	10396	.	G	T	49314	PASS	DP=10967;AF=0.994894;SB=1;DP4=1,3,4928,5983
NC_045512.2	13279	.	T	C	17825	PASS	DP=21981;AF=0.057732;SB=5;DP4=6631,14062,389,880
NC_045512.2	14408	.	C	T	49314	PASS	DP=3825;AF=0.996601;SB=1;DP4=3,1,2126,1686
NC_045512.2	23403	.	A	G	49314	PASS	DP=11386;AF=0.998858;SB=2;DP4=1,1,3785,7588
NC_045512.2	23570	.	A	T	49314	PASS	DP=6522;AF=0.990340;SB=5;DP4=7,1,4260,2199
NC_045512.2	26062	.	G	T	49314	PASS	DP=4995;AF=0.996997;SB=0;DP4=3,1,3689,1291
NC_045512.2	28561	.	T	G	422	PASS	DP=6561;AF=0.030331;SB=69;DP4=3055,3285,134,65
NC_045512.2	28881	.	G	A	49314	PASS	DP=2430;AF=0.996296;SB=0;DP4=0,1,1072,1349
NC_045512.2	28882	.	G	A	49314	PASS	DP=2422;AF=0.992155;SB=10;DP4=5,1,1061,1342
NC_045512.2	28883	.	G	C	49314	PASS	DP=2465;AF=0.997972;SB=3;DP4=1,0,1073,1387
NC_045512.2	29595	.	T	C	3612	PASS	DP=17972;AF=0.025484;SB=13;DP4=7688,9808,223,235
