# Supplementary material for: Rescuing low frequency variants within intra-host viral populations directly from Oxford Nanopore sequencing data
Source: Nat Commun. 2022 Mar 14;13:1321. doi: 10.1038/s41467-022-28852-1 (PMC8921239; doi:10.1038/s41467-022-28852-1)
Supplement: Supplementary file 4 — Source data [file 41467_2022_28852_MOESM4_ESM.zip › vcf_results/COVID/cross_patient/Illumina/ERR4970110.vcf]

##fileformat=VCFv4.0
##fileDate=20211117
##source=lofreq call --call-indels --no-default-filter -f NC_045512.2.fasta --no-default-filter -r NC_045512.2:1-233 -o /tmp/lofreq2_call_paralleljjz38ar4/0.vcf.gz output/cross_patient/illumina/indel_bam_files/ERR4970110_sort.bam
##reference=NC_045512.2.fasta
##INFO=<ID=DP,Number=1,Type=Integer,Description="Raw Depth">
##INFO=<ID=AF,Number=1,Type=Float,Description="Allele Frequency">
##INFO=<ID=SB,Number=1,Type=Integer,Description="Phred-scaled strand bias at this position">
##INFO=<ID=DP4,Number=4,Type=Integer,Description="Counts for ref-forward bases, ref-reverse, alt-forward and alt-reverse bases">
##INFO=<ID=INDEL,Number=0,Type=Flag,Description="Indicates that the variant is an INDEL.">
##INFO=<ID=CONSVAR,Number=0,Type=Flag,Description="Indicates that the variant is a consensus variant (as opposed to a low frequency variant).">
##INFO=<ID=HRUN,Number=1,Type=Integer,Description="Homopolymer length to the right of report indel position">
##FILTER=<ID=min_snvqual_47,Description="Minimum SNV Quality (Phred) 47">
##FILTER=<ID=min_indelqual_33,Description="Minimum Indel Quality (Phred) 33">
##FILTER=<ID=min_snvqual_69,Description="Minimum SNV Quality (Phred) 69">
##FILTER=<ID=min_indelqual_58,Description="Minimum Indel Quality (Phred) 58">
##FILTER=<ID=min_af_0.020000,Description="Minimum allele frequency 0.020000">
##FILTER=<ID=min_dp_100,Description="Minimum Coverage 100">
##FILTER=<ID=sb_fdr,Description="Strand-Bias Multiple Testing Correction: fdr corr. pvalue > 0.010000">
#CHROM	POS	ID	REF	ALT	QUAL	FILTER	INFO
NC_045512.2	241	.	C	T	49314	PASS	DP=4185;AF=0.988292;SB=1;DP4=2,4,2034,2102
NC_045512.2	3037	.	C	T	49314	PASS	DP=8824;AF=0.994900;SB=2;DP4=5,6,3012,5767
NC_045512.2	5743	.	G	C	640	PASS	DP=4015;AF=0.020672;SB=73;DP4=1920,2009,16,67
NC_045512.2	5744	.	T	C	129	PASS	DP=4046;AF=0.021997;SB=66;DP4=1915,2039,19,70
NC_045512.2	14408	.	C	T	49314	PASS	DP=3531;AF=0.995469;SB=0;DP4=2,1,1986,1529
NC_045512.2	15581	.	A	C	3622	PASS	DP=6771;AF=0.042239;SB=7;DP4=4645,1831,216,70
NC_045512.2	22050	.	C	T	49314	PASS	DP=1759;AF=0.895964;SB=1;DP4=121,61,1023,553
NC_045512.2	23403	.	A	G	49314	PASS	DP=10383;AF=0.998363;SB=2;DP4=0,2,3503,6863
NC_045512.2	25728	.	C	T	49314	PASS	DP=6199;AF=0.997742;SB=0;DP4=6,4,3917,2268
NC_045512.2	27870	.	G	T	2553	PASS	DP=3975;AF=0.049057;SB=10;DP4=2702,1068,151,44
NC_045512.2	28326	.	G	T	7646	PASS	DP=7538;AF=0.074158;SB=20;DP4=2578,4396,238,321
NC_045512.2	28561	.	T	G	169	PASS	DP=6356;AF=0.022184;SB=34;DP4=3005,3198,90,51
NC_045512.2	28881	.	G	A	49314	PASS	DP=1961;AF=0.989801;SB=0;DP4=4,6,825,1116
NC_045512.2	28882	.	G	A	49314	PASS	DP=1955;AF=0.993862;SB=0;DP4=1,2,825,1118
NC_045512.2	28883	.	G	C	49314	PASS	DP=1976;AF=0.997976;SB=0;DP4=0,1,833,1139
NC_045512.2	29188	.	A	G	488	PASS	DP=4345;AF=0.020713;SB=2;DP4=2393,1852,48,42
