# Supplementary material for: Rescuing low frequency variants within intra-host viral populations directly from Oxford Nanopore sequencing data
Source: Nat Commun. 2022 Mar 14;13:1321. doi: 10.1038/s41467-022-28852-1 (PMC8921239; doi:10.1038/s41467-022-28852-1)
Supplement: Supplementary file 4 — Source data [file 41467_2022_28852_MOESM4_ESM.zip › vcf_results/COVID/cross_patient/Illumina/ERR4970111.vcf]

##fileformat=VCFv4.0
##fileDate=20211117
##source=lofreq call --call-indels --no-default-filter -f NC_045512.2.fasta --no-default-filter -r NC_045512.2:1-233 -o /tmp/lofreq2_call_parallelofk__uvp/0.vcf.gz output/cross_patient/illumina/indel_bam_files/ERR4970111_sort.bam
##reference=NC_045512.2.fasta
##INFO=<ID=DP,Number=1,Type=Integer,Description="Raw Depth">
##INFO=<ID=AF,Number=1,Type=Float,Description="Allele Frequency">
##INFO=<ID=SB,Number=1,Type=Integer,Description="Phred-scaled strand bias at this position">
##INFO=<ID=DP4,Number=4,Type=Integer,Description="Counts for ref-forward bases, ref-reverse, alt-forward and alt-reverse bases">
##INFO=<ID=INDEL,Number=0,Type=Flag,Description="Indicates that the variant is an INDEL.">
##INFO=<ID=CONSVAR,Number=0,Type=Flag,Description="Indicates that the variant is a consensus variant (as opposed to a low frequency variant).">
##INFO=<ID=HRUN,Number=1,Type=Integer,Description="Homopolymer length to the right of report indel position">
##FILTER=<ID=min_snvqual_46,Description="Minimum SNV Quality (Phred) 46">
##FILTER=<ID=min_indelqual_30,Description="Minimum Indel Quality (Phred) 30">
##FILTER=<ID=min_snvqual_69,Description="Minimum SNV Quality (Phred) 69">
##FILTER=<ID=min_indelqual_57,Description="Minimum Indel Quality (Phred) 57">
##FILTER=<ID=min_af_0.020000,Description="Minimum allele frequency 0.020000">
##FILTER=<ID=min_dp_100,Description="Minimum Coverage 100">
##FILTER=<ID=sb_fdr,Description="Strand-Bias Multiple Testing Correction: fdr corr. pvalue > 0.010000">
#CHROM	POS	ID	REF	ALT	QUAL	FILTER	INFO
NC_045512.2	241	.	C	T	46670	PASS	DP=1575;AF=0.986667;SB=0;DP4=1,2,751,803
NC_045512.2	3037	.	C	T	49314	PASS	DP=8174;AF=0.990825;SB=0;DP4=6,12,2830,5269
NC_045512.2	5743	.	G	C	541	PASS	DP=2549;AF=0.023539;SB=41;DP4=1174,1314,13,47
NC_045512.2	5744	.	T	C	109	PASS	DP=2568;AF=0.023754;SB=36;DP4=1171,1334,14,47
NC_045512.2	14408	.	C	T	49314	PASS	DP=2654;AF=0.995855;SB=0;DP4=3,3,1486,1157
NC_045512.2	20465	.	A	G	660	PASS	DP=2951;AF=0.030498;SB=51;DP4=668,2191,41,49
NC_045512.2	22987	.	C	T	28805	PASS	DP=854;AF=0.995316;SB=0;DP4=2,1,500,350
NC_045512.2	23403	.	A	G	49314	PASS	DP=8358;AF=0.997727;SB=0;DP4=1,1,2900,5439
NC_045512.2	25728	.	C	T	49314	PASS	DP=6194;AF=0.997255;SB=1;DP4=7,5,3933,2244
NC_045512.2	27590	.	C	T	2762	PASS	DP=3729;AF=0.060606;SB=3;DP4=2439,1052,163,63
NC_045512.2	28561	.	T	G	316	PASS	DP=6148;AF=0.028465;SB=45;DP4=2784,3172,110,65
NC_045512.2	28881	.	G	A	49314	PASS	DP=3334;AF=0.995201;SB=0;DP4=1,1,1484,1834
NC_045512.2	28882	.	G	A	49314	PASS	DP=3326;AF=0.993385;SB=0;DP4=1,2,1477,1827
NC_045512.2	28883	.	G	C	49314	PASS	DP=3364;AF=0.998811;SB=0;DP4=0,0,1490,1870
