# Supplementary material for: Rescuing low frequency variants within intra-host viral populations directly from Oxford Nanopore sequencing data
Source: Nat Commun. 2022 Mar 14;13:1321. doi: 10.1038/s41467-022-28852-1 (PMC8921239; doi:10.1038/s41467-022-28852-1)
Supplement: Supplementary file 4 — Source data [file 41467_2022_28852_MOESM4_ESM.zip › vcf_results/COVID/cross_patient/Illumina/ERR4970112.vcf]

##fileformat=VCFv4.0
##fileDate=20211117
##source=lofreq call --call-indels --no-default-filter -f NC_045512.2.fasta --no-default-filter -r NC_045512.2:1-233 -o /tmp/lofreq2_call_paralleldj4o17pp/0.vcf.gz output/cross_patient/illumina/indel_bam_files/ERR4970112_sort.bam
##reference=NC_045512.2.fasta
##INFO=<ID=DP,Number=1,Type=Integer,Description="Raw Depth">
##INFO=<ID=AF,Number=1,Type=Float,Description="Allele Frequency">
##INFO=<ID=SB,Number=1,Type=Integer,Description="Phred-scaled strand bias at this position">
##INFO=<ID=DP4,Number=4,Type=Integer,Description="Counts for ref-forward bases, ref-reverse, alt-forward and alt-reverse bases">
##INFO=<ID=INDEL,Number=0,Type=Flag,Description="Indicates that the variant is an INDEL.">
##INFO=<ID=CONSVAR,Number=0,Type=Flag,Description="Indicates that the variant is a consensus variant (as opposed to a low frequency variant).">
##INFO=<ID=HRUN,Number=1,Type=Integer,Description="Homopolymer length to the right of report indel position">
##FILTER=<ID=min_snvqual_47,Description="Minimum SNV Quality (Phred) 47">
##FILTER=<ID=min_indelqual_32,Description="Minimum Indel Quality (Phred) 32">
##FILTER=<ID=min_snvqual_69,Description="Minimum SNV Quality (Phred) 69">
##FILTER=<ID=min_indelqual_55,Description="Minimum Indel Quality (Phred) 55">
##FILTER=<ID=min_af_0.020000,Description="Minimum allele frequency 0.020000">
##FILTER=<ID=min_dp_100,Description="Minimum Coverage 100">
##FILTER=<ID=sb_fdr,Description="Strand-Bias Multiple Testing Correction: fdr corr. pvalue > 0.010000">
#CHROM	POS	ID	REF	ALT	QUAL	FILTER	INFO
NC_045512.2	241	.	C	T	49314	PASS	DP=7681;AF=0.991277;SB=2;DP4=8,6,3759,3855
NC_045512.2	443	.	GTT	G	2303	PASS	DP=3307;AF=0.030239;SB=1;DP4=2183,1024,70,30;INDEL;HRUN=4
NC_045512.2	518	.	ATGGTT	A	1890	PASS	DP=3206;AF=0.026513;SB=0;DP4=1684,1508,45,40;INDEL;HRUN=1
NC_045512.2	787	.	G	T	3270	PASS	DP=8378;AF=0.036405;SB=9;DP4=5752,2307,231,74
NC_045512.2	816	.	G	T	2394	PASS	DP=8029;AF=0.033005;SB=1;DP4=4576,3175,160,105
NC_045512.2	1048	.	G	A	3212	PASS	DP=9231;AF=0.030441;SB=0;DP4=6158,2784,192,89
NC_045512.2	1069	.	G	A	49314	PASS	DP=9572;AF=0.995926;SB=11;DP4=17,14,6672,2861
NC_045512.2	1383	.	G	T	441	PASS	DP=1892;AF=0.026956;SB=3;DP4=1232,608,37,14
NC_045512.2	1420	.	CG	C	839	PASS	DP=1708;AF=0.022834;SB=3;DP4=967,704,20,19;INDEL;HRUN=1
NC_045512.2	1723	.	T	C	314	PASS	DP=394;AF=0.065990;SB=0;DP4=253,115,19,7
NC_045512.2	2081	.	G	GT	318	PASS	DP=696;AF=0.020115;SB=2;DP4=303,379,5,9;INDEL;HRUN=2
NC_045512.2	2149	.	TG	T	452	PASS	DP=710;AF=0.029577;SB=3;DP4=233,456,5,16;INDEL;HRUN=1
NC_045512.2	2317	.	AT	A	5636	PASS	DP=2377;AF=0.092133;SB=2;DP4=1393,767,137,82;INDEL;HRUN=5
NC_045512.2	3037	.	C	T	49314	PASS	DP=4140;AF=0.994444;SB=1;DP4=4,5,1516,2601
NC_045512.2	4592	.	GA	G	7222	PASS	DP=6122;AF=0.046880;SB=4;DP4=1915,3965,101,186;INDEL;HRUN=3
NC_045512.2	5196	.	G	T	571	PASS	DP=1276;AF=0.039185;SB=4;DP4=357,868,18,32
NC_045512.2	5365	.	C	T	1823	PASS	DP=4121;AF=0.037127;SB=1;DP4=2808,1157,106,47
NC_045512.2	5499	.	A	G	1421	PASS	DP=4870;AF=0.037988;SB=5;DP4=1557,3117,54,131
NC_045512.2	5826	.	CA	C	6191	PASS	DP=9213;AF=0.028655;SB=1;DP4=2650,6305,81,183;INDEL;HRUN=3
NC_045512.2	6368	.	G	A	49314	PASS	DP=13336;AF=0.998125;SB=4;DP4=10,12,4763,8548
NC_045512.2	6553	.	G	T	4327	PASS	DP=7798;AF=0.047705;SB=1;DP4=5311,2104,270,102
NC_045512.2	6653	.	GTTAATAGTGTCCCTTGGGATACTATAGCTA	G	7789	PASS	DP=9163;AF=0.034050;SB=8;DP4=4336,4592,165,147;INDEL;HRUN=2
NC_045512.2	6714	.	TTAG	T	7509	PASS	DP=9831;AF=0.032957;SB=3;DP4=3283,6235,105,219;INDEL;HRUN=2
NC_045512.2	7448	.	A	G	2202	PASS	DP=6126;AF=0.035260;SB=1;DP4=4183,1722,156,60
NC_045512.2	7747	.	T	C	1959	PASS	DP=5811;AF=0.034073;SB=0;DP4=3821,1785,137,61
NC_045512.2	8376	.	CA	C	6591	PASS	DP=2006;AF=0.118644;SB=0;DP4=1157,611,155,83;INDEL;HRUN=5
NC_045512.2	9627	.	CT	C	2709	PASS	DP=1943;AF=0.069480;SB=5;DP4=1177,632,82,53;INDEL;HRUN=6
NC_045512.2	9640	.	T	C	1772	PASS	DP=1688;AF=0.077014;SB=0;DP4=862,695,73,57
NC_045512.2	10606	.	T	C	5228	PASS	DP=5281;AF=0.072335;SB=0;DP4=1786,3104,140,242
NC_045512.2	10795	.	TG	T	1379	PASS	DP=606;AF=0.094059;SB=8;DP4=370,179,44,13;INDEL;HRUN=1
NC_045512.2	11457	.	T	G	1701	PASS	DP=2668;AF=0.055847;SB=5;DP4=1716,797,95,54
NC_045512.2	12164	.	G	C	3033	PASS	DP=12327;AF=0.032368;SB=117;DP4=5529,6383,115,284
NC_045512.2	12333	.	CA	C	8297	PASS	DP=5776;AF=0.057825;SB=1;DP4=1456,3992,93,241;INDEL;HRUN=4
NC_045512.2	13140	.	CT	C	18847	PASS	DP=17057;AF=0.047840;SB=1;DP4=10975,5384,553,263;INDEL;HRUN=1
NC_045512.2	13720	.	C	T	3939	PASS	DP=2973;AF=0.079381;SB=1;DP4=2021,715,178,58
NC_045512.2	13846	.	GA	G	995	PASS	DP=4455;AF=0.078339;SB=6;DP4=1586,2570,121,228;INDEL;HRUN=2
NC_045512.2	13849	.	G	T	529	PASS	DP=4494;AF=0.081442;SB=7;DP4=1578,2547,126,240
NC_045512.2	14171	.	T	C	6889	PASS	DP=8596;AF=0.061424;SB=11;DP4=2323,5740,172,356
NC_045512.2	14271	.	A	G	5128	PASS	DP=6887;AF=0.055322;SB=235;DP4=3025,3478,278,103
NC_045512.2	14408	.	C	T	49314	PASS	DP=3484;AF=0.997130;SB=1;DP4=6,4,1844,1630
NC_045512.2	14658	.	T	C	8226	PASS	DP=9953;AF=0.057972;SB=4;DP4=6694,2674,423,154
NC_045512.2	14717	.	AG	A	9128	PASS	DP=9722;AF=0.038984;SB=13;DP4=4846,4501,176,203;INDEL;HRUN=3
NC_045512.2	14720	.	G	T	1192	PASS	DP=9482;AF=0.041552;SB=9;DP4=4612,4465,184,210
NC_045512.2	14804	.	ACT	A	13251	PASS	DP=9231;AF=0.060882;SB=2;DP4=2298,6438,153,409;INDEL;HRUN=1
NC_045512.2	14850	.	ATTT	A	8065	PASS	DP=7285;AF=0.047769;SB=4;DP4=1893,5262,100,248;INDEL;HRUN=3
NC_045512.2	15382	.	T	C	1052	PASS	DP=2991;AF=0.034771;SB=2;DP4=1251,1635,42,62
NC_045512.2	15579	.	C	CAA	8897	PASS	DP=5336;AF=0.064093;SB=1;DP4=3546,1453,246,96;INDEL;HRUN=4
NC_045512.2	16324	.	TG	T	2315	PASS	DP=2643;AF=0.038593;SB=1;DP4=1100,1443,42,60;INDEL;HRUN=1
NC_045512.2	18081	.	A	G	928	PASS	DP=2679;AF=0.029489;SB=0;DP4=1702,894,52,27
NC_045512.2	19666	.	G	T	1282	PASS	DP=1732;AF=0.052540;SB=5;DP4=1185,456,71,20
NC_045512.2	19739	.	TAG	T	2063	PASS	DP=1972;AF=0.041582;SB=1;DP4=1129,770,51,31;INDEL;HRUN=1
NC_045512.2	20725	.	GA	G	19717	PASS	DP=8274;AF=0.087986;SB=1;DP4=2538,5017,240,488;INDEL;HRUN=4
NC_045512.2	21650	.	A	C	473	PASS	DP=588;AF=0.057823;SB=5;DP4=189,364,8,26
NC_045512.2	22138	.	TG	T	339	PASS	DP=242;AF=0.057851;SB=3;DP4=131,103,6,8;INDEL;HRUN=1
NC_045512.2	22690	.	T	C	2528	PASS	DP=4088;AF=0.049413;SB=0;DP4=2198,1685,114,88
NC_045512.2	23403	.	A	G	49314	PASS	DP=17098;AF=0.998362;SB=0;DP4=5,10,5874,11196
NC_045512.2	23673	.	C	T	29209	PASS	DP=1709;AF=0.602107;SB=1;DP4=276,404,407,622
NC_045512.2	23727	.	T	C	1071	PASS	DP=1726;AF=0.060255;SB=0;DP4=523,1092,32,72
NC_045512.2	25562	.	AG	A	1102	PASS	DP=5880;AF=0.096769;SB=7;DP4=1633,3698,159,410;INDEL;HRUN=1
NC_045512.2	25564	.	A	T	76	PASS	DP=5799;AF=0.098983;SB=6;DP4=1581,3634,160,414
NC_045512.2	25826	.	A	T	1133	PASS	DP=338;AF=0.174556;SB=1;DP4=95,184,22,37
NC_045512.2	27433	.	A	G	49314	PASS	DP=3687;AF=0.998373;SB=0;DP4=1,3,1437,2244
NC_045512.2	28253	.	C	T	4734	PASS	DP=7403;AF=0.057679;SB=9;DP4=4329,2623,249,178
NC_045512.2	28311	.	C	T	1665	PASS	DP=17518;AF=0.020836;SB=23;DP4=7146,9965,180,185
NC_045512.2	28561	.	T	G	204	PASS	DP=7993;AF=0.021269;SB=70;DP4=3817,3996,118,52
NC_045512.2	28881	.	G	A	30837	PASS	DP=941;AF=0.996812;SB=0;DP4=0,0,360,578
NC_045512.2	28882	.	G	A	30230	PASS	DP=935;AF=0.994652;SB=0;DP4=2,3,355,575
NC_045512.2	28883	.	G	C	32724	PASS	DP=946;AF=0.998943;SB=0;DP4=0,1,359,586
