# Supplementary material for: Rescuing low frequency variants within intra-host viral populations directly from Oxford Nanopore sequencing data
Source: Nat Commun. 2022 Mar 14;13:1321. doi: 10.1038/s41467-022-28852-1 (PMC8921239; doi:10.1038/s41467-022-28852-1)
Supplement: Supplementary file 4 — Source data [file 41467_2022_28852_MOESM4_ESM.zip › vcf_results/COVID/cross_patient/Illumina/ERR4970113.vcf]

##fileformat=VCFv4.0
##fileDate=20211117
##source=lofreq call --call-indels --no-default-filter -f NC_045512.2.fasta --no-default-filter -r NC_045512.2:1-233 -o /tmp/lofreq2_call_parallel6edqr1wg/0.vcf.gz output/cross_patient/illumina/indel_bam_files/ERR4970113_sort.bam
##reference=NC_045512.2.fasta
##INFO=<ID=DP,Number=1,Type=Integer,Description="Raw Depth">
##INFO=<ID=AF,Number=1,Type=Float,Description="Allele Frequency">
##INFO=<ID=SB,Number=1,Type=Integer,Description="Phred-scaled strand bias at this position">
##INFO=<ID=DP4,Number=4,Type=Integer,Description="Counts for ref-forward bases, ref-reverse, alt-forward and alt-reverse bases">
##INFO=<ID=INDEL,Number=0,Type=Flag,Description="Indicates that the variant is an INDEL.">
##INFO=<ID=CONSVAR,Number=0,Type=Flag,Description="Indicates that the variant is a consensus variant (as opposed to a low frequency variant).">
##INFO=<ID=HRUN,Number=1,Type=Integer,Description="Homopolymer length to the right of report indel position">
##FILTER=<ID=min_snvqual_47,Description="Minimum SNV Quality (Phred) 47">
##FILTER=<ID=min_indelqual_31,Description="Minimum Indel Quality (Phred) 31">
##FILTER=<ID=min_snvqual_69,Description="Minimum SNV Quality (Phred) 69">
##FILTER=<ID=min_indelqual_58,Description="Minimum Indel Quality (Phred) 58">
##FILTER=<ID=min_af_0.020000,Description="Minimum allele frequency 0.020000">
##FILTER=<ID=min_dp_100,Description="Minimum Coverage 100">
##FILTER=<ID=sb_fdr,Description="Strand-Bias Multiple Testing Correction: fdr corr. pvalue > 0.010000">
#CHROM	POS	ID	REF	ALT	QUAL	FILTER	INFO
NC_045512.2	241	.	C	T	49314	PASS	DP=3746;AF=0.991991;SB=0;DP4=1,1,1789,1927
NC_045512.2	313	.	C	T	49314	PASS	DP=4025;AF=0.995776;SB=4;DP4=3,2,1295,2713
NC_045512.2	635	.	C	T	1329	PASS	DP=5368;AF=0.029620;SB=3;DP4=1708,3496,47,112
NC_045512.2	1820	.	G	A	49314	PASS	DP=3693;AF=0.988356;SB=7;DP4=5,5,1067,2583
NC_045512.2	3037	.	C	T	49314	PASS	DP=9392;AF=0.992547;SB=0;DP4=4,7,3385,5937
NC_045512.2	5743	.	G	C	2077	PASS	DP=8356;AF=0.026807;SB=217;DP4=3990,4138,39,185
NC_045512.2	5744	.	T	C	476	PASS	DP=8435;AF=0.027979;SB=202;DP4=3975,4216,44,192
NC_045512.2	7858	.	C	T	10150	PASS	DP=6664;AF=0.100540;SB=12;DP4=1976,4004,197,473
NC_045512.2	11083	.	G	T	21334	PASS	DP=16117;AF=0.106223;SB=12;DP4=10785,3379,1339,373
NC_045512.2	14408	.	C	T	49314	PASS	DP=3995;AF=0.995494;SB=3;DP4=2,4,2227,1750
NC_045512.2	19374	.	C	T	126	PASS	DP=644;AF=0.020186;SB=1;DP4=354,277,8,5
NC_045512.2	21855	.	C	T	1537	PASS	DP=7752;AF=0.022962;SB=30;DP4=2499,5069,38,140
NC_045512.2	22452	.	C	T	71	PASS	DP=166;AF=0.036145;SB=1;DP4=71,89,2,4
NC_045512.2	23403	.	A	G	49314	PASS	DP=12048;AF=0.997925;SB=0;DP4=1,3,4189,7834
NC_045512.2	26918	.	G	T	49314	PASS	DP=4512;AF=0.995346;SB=2;DP4=4,0,3245,1246
NC_045512.2	28253	.	C	T	2664	PASS	DP=4297;AF=0.058413;SB=1;DP4=2701,1333,165,86
NC_045512.2	28561	.	T	G	166	PASS	DP=6511;AF=0.021348;SB=83;DP4=3039,3318,101,38
NC_045512.2	28881	.	G	A	49314	PASS	DP=1940;AF=0.994330;SB=0;DP4=4,5,829,1100
NC_045512.2	28882	.	G	A	49314	PASS	DP=1934;AF=0.994829;SB=1;DP4=2,4,826,1098
NC_045512.2	28883	.	G	C	49314	PASS	DP=1965;AF=0.997455;SB=1;DP4=1,3,831,1129
NC_045512.2	29242	.	A	G	49314	PASS	DP=4903;AF=0.997960;SB=1;DP4=3,5,1571,3322
