# Supplementary material for: Rescuing low frequency variants within intra-host viral populations directly from Oxford Nanopore sequencing data
Source: Nat Commun. 2022 Mar 14;13:1321. doi: 10.1038/s41467-022-28852-1 (PMC8921239; doi:10.1038/s41467-022-28852-1)
Supplement: Supplementary file 4 — Source data [file 41467_2022_28852_MOESM4_ESM.zip › vcf_results/COVID/cross_patient/Illumina/ERR4970114.vcf]

##fileformat=VCFv4.0
##fileDate=20211117
##source=lofreq call --call-indels --no-default-filter -f NC_045512.2.fasta --no-default-filter -r NC_045512.2:1-233 -o /tmp/lofreq2_call_parallelcu217f6g/0.vcf.gz output/cross_patient/illumina/indel_bam_files/ERR4970114_sort.bam
##reference=NC_045512.2.fasta
##INFO=<ID=DP,Number=1,Type=Integer,Description="Raw Depth">
##INFO=<ID=AF,Number=1,Type=Float,Description="Allele Frequency">
##INFO=<ID=SB,Number=1,Type=Integer,Description="Phred-scaled strand bias at this position">
##INFO=<ID=DP4,Number=4,Type=Integer,Description="Counts for ref-forward bases, ref-reverse, alt-forward and alt-reverse bases">
##INFO=<ID=INDEL,Number=0,Type=Flag,Description="Indicates that the variant is an INDEL.">
##INFO=<ID=CONSVAR,Number=0,Type=Flag,Description="Indicates that the variant is a consensus variant (as opposed to a low frequency variant).">
##INFO=<ID=HRUN,Number=1,Type=Integer,Description="Homopolymer length to the right of report indel position">
##FILTER=<ID=min_snvqual_47,Description="Minimum SNV Quality (Phred) 47">
##FILTER=<ID=min_indelqual_34,Description="Minimum Indel Quality (Phred) 34">
##FILTER=<ID=min_snvqual_69,Description="Minimum SNV Quality (Phred) 69">
##FILTER=<ID=min_indelqual_59,Description="Minimum Indel Quality (Phred) 59">
##FILTER=<ID=min_af_0.020000,Description="Minimum allele frequency 0.020000">
##FILTER=<ID=min_dp_100,Description="Minimum Coverage 100">
##FILTER=<ID=sb_fdr,Description="Strand-Bias Multiple Testing Correction: fdr corr. pvalue > 0.010000">
#CHROM	POS	ID	REF	ALT	QUAL	FILTER	INFO
NC_045512.2	241	.	C	T	49314	PASS	DP=5457;AF=0.993220;SB=4;DP4=1,3,2720,2700
NC_045512.2	3037	.	C	T	49314	PASS	DP=10560;AF=0.991383;SB=2;DP4=5,13,3764,6705
NC_045512.2	5743	.	G	C	1426	PASS	DP=6028;AF=0.026045;SB=167;DP4=2830,3038,24,133
NC_045512.2	5744	.	T	C	373	PASS	DP=6109;AF=0.027991;SB=145;DP4=2821,3112,31,140
NC_045512.2	12881	.	T	C	4963	PASS	DP=7780;AF=0.050643;SB=39;DP4=3377,3999,220,174
NC_045512.2	12915	.	C	T	49314	PASS	DP=5101;AF=0.996667;SB=0;DP4=3,4,2097,2987
NC_045512.2	14408	.	C	T	49314	PASS	DP=4259;AF=0.994834;SB=1;DP4=6,4,2308,1929
NC_045512.2	20268	.	A	G	49314	PASS	DP=3738;AF=0.998930;SB=0;DP4=0,0,2871,863
NC_045512.2	21255	.	G	T	49314	PASS	DP=2072;AF=0.996139;SB=0;DP4=0,0,1220,844
NC_045512.2	21793	.	G	A	49314	PASS	DP=19129;AF=0.389461;SB=287;DP4=6673,4983,4873,2577
NC_045512.2	21795	.	G	T	49314	PASS	DP=18885;AF=0.389039;SB=285;DP4=6593,4911,4812,2535
NC_045512.2	22418	.	A	G	72	PASS	DP=261;AF=0.022989;SB=1;DP4=159,96,3,3
NC_045512.2	23403	.	A	G	49314	PASS	DP=12529;AF=0.998084;SB=1;DP4=2,6,4354,8151
NC_045512.2	27384	.	T	C	1418	PASS	DP=6493;AF=0.034961;SB=4;DP4=2142,4107,85,142
NC_045512.2	28561	.	T	G	241	PASS	DP=7716;AF=0.022939;SB=85;DP4=3497,4027,122,55
