# Supplementary material for: Rescuing low frequency variants within intra-host viral populations directly from Oxford Nanopore sequencing data
Source: Nat Commun. 2022 Mar 14;13:1321. doi: 10.1038/s41467-022-28852-1 (PMC8921239; doi:10.1038/s41467-022-28852-1)
Supplement: Supplementary file 4 — Source data [file 41467_2022_28852_MOESM4_ESM.zip › vcf_results/COVID/cross_patient/Illumina/ERR4970115.vcf]

##fileformat=VCFv4.0
##fileDate=20211117
##source=lofreq call --call-indels --no-default-filter -f NC_045512.2.fasta --no-default-filter -r NC_045512.2:1-233 -o /tmp/lofreq2_call_parallelsdqwb9sa/0.vcf.gz output/cross_patient/illumina/indel_bam_files/ERR4970115_sort.bam
##reference=NC_045512.2.fasta
##INFO=<ID=DP,Number=1,Type=Integer,Description="Raw Depth">
##INFO=<ID=AF,Number=1,Type=Float,Description="Allele Frequency">
##INFO=<ID=SB,Number=1,Type=Integer,Description="Phred-scaled strand bias at this position">
##INFO=<ID=DP4,Number=4,Type=Integer,Description="Counts for ref-forward bases, ref-reverse, alt-forward and alt-reverse bases">
##INFO=<ID=INDEL,Number=0,Type=Flag,Description="Indicates that the variant is an INDEL.">
##INFO=<ID=CONSVAR,Number=0,Type=Flag,Description="Indicates that the variant is a consensus variant (as opposed to a low frequency variant).">
##INFO=<ID=HRUN,Number=1,Type=Integer,Description="Homopolymer length to the right of report indel position">
##FILTER=<ID=min_snvqual_47,Description="Minimum SNV Quality (Phred) 47">
##FILTER=<ID=min_indelqual_33,Description="Minimum Indel Quality (Phred) 33">
##FILTER=<ID=min_snvqual_69,Description="Minimum SNV Quality (Phred) 69">
##FILTER=<ID=min_indelqual_56,Description="Minimum Indel Quality (Phred) 56">
##FILTER=<ID=min_af_0.020000,Description="Minimum allele frequency 0.020000">
##FILTER=<ID=min_dp_100,Description="Minimum Coverage 100">
##FILTER=<ID=sb_fdr,Description="Strand-Bias Multiple Testing Correction: fdr corr. pvalue > 0.010000">
#CHROM	POS	ID	REF	ALT	QUAL	FILTER	INFO
NC_045512.2	241	.	C	T	49314	PASS	DP=7117;AF=0.991850;SB=0;DP4=11,9,3573,3486
NC_045512.2	443	.	GT	G	12284	PASS	DP=4812;AF=0.092685;SB=0;DP4=2893,1476,296,150;INDEL;HRUN=4
NC_045512.2	504	.	CTCATGG	C	9269	PASS	DP=4621;AF=0.074659;SB=1;DP4=2114,2173,166,179;INDEL;HRUN=1
NC_045512.2	548	.	AT	A	9882	PASS	DP=4688;AF=0.078285;SB=9;DP4=2117,2235,162,205;INDEL;HRUN=2
NC_045512.2	665	.	CAT	C	5427	PASS	DP=11555;AF=0.021116;SB=103;DP4=7057,4259,200,44;INDEL;HRUN=1
NC_045512.2	766	.	TG	T	40184	PASS	DP=21428;AF=0.072475;SB=3;DP4=13778,6105,1091,462;INDEL;HRUN=2
NC_045512.2	1473	.	C	T	8041	PASS	DP=3074;AF=0.149642;SB=1;DP4=1153,1456,207,253
NC_045512.2	1659	.	G	T	74	PASS	DP=189;AF=0.031746;SB=4;DP4=131,52,3,3
NC_045512.2	1722	.	CT	C	557	PASS	DP=227;AF=0.088106;SB=0;DP4=140,67,13,7;INDEL;HRUN=4
NC_045512.2	3037	.	C	T	49314	PASS	DP=3087;AF=0.994169;SB=1;DP4=1,4,1189,1880
NC_045512.2	4927	.	C	CA	4734	PASS	DP=1367;AF=0.119971;SB=0;DP4=413,800,57,107;INDEL;HRUN=2
NC_045512.2	5507	.	T	C	8156	PASS	DP=2540;AF=0.160236;SB=0;DP4=733,1398,139,268
NC_045512.2	5593	.	T	C	3149	PASS	DP=2061;AF=0.085881;SB=106;DP4=871,1011,37,140
NC_045512.2	5968	.	G	A	4359	PASS	DP=925;AF=0.205405;SB=2;DP4=557,178,148,42
NC_045512.2	6696	.	CT	C	49314	PASS	DP=13051;AF=0.153322;SB=4;DP4=4973,6158,872,1129;INDEL;HRUN=4
NC_045512.2	6781	.	CT	C	35780	PASS	DP=10614;AF=0.116733;SB=40;DP4=3134,6740,326,913;INDEL;HRUN=3
NC_045512.2	8038	.	T	C	19989	PASS	DP=16545;AF=0.075975;SB=0;DP4=10314,4957,845,412
NC_045512.2	8384	.	C	T	7283	PASS	DP=3838;AF=0.101876;SB=2;DP4=2157,1289,252,139
NC_045512.2	8532	.	C	A	3803	PASS	DP=2324;AF=0.100688;SB=0;DP4=588,1500,65,169
NC_045512.2	10016	.	C	T	3378	PASS	DP=2655;AF=0.102448;SB=4;DP4=1030,1347,110,162
NC_045512.2	10044	.	C	T	2775	PASS	DP=2344;AF=0.089164;SB=2;DP4=815,1317,75,134
NC_045512.2	10527	.	C	CT	21999	PASS	DP=7470;AF=0.107898;SB=4;DP4=4005,2703,467,339;INDEL;HRUN=5
NC_045512.2	10535	.	T	C	6300	PASS	DP=7305;AF=0.058316;SB=2;DP4=3917,2952,250,176
NC_045512.2	10833	.	C	T	1310	PASS	DP=489;AF=0.157464;SB=5;DP4=224,188,36,41
NC_045512.2	11104	.	T	C	32082	PASS	DP=26778;AF=0.093248;SB=0;DP4=16576,7630,1707,790
NC_045512.2	12092	.	G	T	18298	PASS	DP=20336;AF=0.065500;SB=21;DP4=6707,12288,520,812
NC_045512.2	12164	.	G	T	7411	PASS	DP=18515;AF=0.044612;SB=12;DP4=6026,11653,255,571
NC_045512.2	12464	.	G	A	5084	PASS	DP=3492;AF=0.084479;SB=103;DP4=1780,1411,222,73
NC_045512.2	13862	.	C	T	49314	PASS	DP=4825;AF=0.999586;SB=0;DP4=1,1,1618,3205
NC_045512.2	14408	.	C	T	49314	PASS	DP=5334;AF=0.996250;SB=1;DP4=6,7,2802,2512
NC_045512.2	14411	.	C	T	6541	PASS	DP=5360;AF=0.082649;SB=0;DP4=2568,2345,233,210
NC_045512.2	14516	.	T	TA	29238	PASS	DP=5818;AF=0.164833;SB=8;DP4=1623,3238,296,663;INDEL;HRUN=3
NC_045512.2	18474	.	AT	A	49314	PASS	DP=36649;AF=0.081148;SB=17;DP4=18142,15702,1526,1448;INDEL;HRUN=3
NC_045512.2	19330	.	T	C	16597	PASS	DP=482;AF=1.000000;SB=0;DP4=0,0,332,150
NC_045512.2	19679	.	G	T	7282	PASS	DP=1546;AF=0.225744;SB=0;DP4=881,316,259,90
NC_045512.2	21650	.	A	C	5939	PASS	DP=3658;AF=0.091307;SB=45;DP4=1420,1889,104,230
NC_045512.2	21751	.	T	C	49314	PASS	DP=30687;AF=0.195392;SB=204;DP4=16185,8484,3540,2456
NC_045512.2	21946	.	TA	T	34307	PASS	DP=15273;AF=0.084004;SB=13;DP4=3624,10447,298,985;INDEL;HRUN=3
NC_045512.2	23403	.	A	G	49314	PASS	DP=20981;AF=0.998618;SB=1;DP4=3,8,7478,13474
NC_045512.2	23486	.	GT	G	49314	PASS	DP=14576;AF=0.168839;SB=302;DP4=4232,8615,528,1933;INDEL;HRUN=5
NC_045512.2	24016	.	TGAAGATCTA	T	1674	PASS	DP=878;AF=0.074032;SB=1;DP4=302,523,22,43;INDEL;HRUN=1
NC_045512.2	24208	.	C	T	49314	PASS	DP=10691;AF=0.257974;SB=2;DP4=5148,2780,1771,987
NC_045512.2	24488	.	G	GT	5606	PASS	DP=2392;AF=0.088629;SB=0;DP4=1521,663,150,62;INDEL;HRUN=4
NC_045512.2	24597	.	T	TA	5656	PASS	DP=2536;AF=0.085568;SB=0;DP4=1164,1175,110,107;INDEL;HRUN=2
NC_045512.2	26154	.	AGTT	A	2654	PASS	DP=856;AF=0.108645;SB=0;DP4=298,467,35,58;INDEL;HRUN=1
NC_045512.2	26483	.	T	C	42745	PASS	DP=12247;AF=0.172124;SB=6;DP4=3099,7028,615,1493
NC_045512.2	27343	.	A	T	7564	PASS	DP=6415;AF=0.083087;SB=3;DP4=3082,2791,270,263
NC_045512.2	27390	.	G	T	8630	PASS	DP=12247;AF=0.059851;SB=2;DP4=4384,7116,270,463
NC_045512.2	27923	.	C	T	1867	PASS	DP=7795;AF=0.025529;SB=1;DP4=4721,2865,121,78
NC_045512.2	28253	.	C	T	14117	PASS	DP=23805;AF=0.054736;SB=8;DP4=13727,8726,769,534
NC_045512.2	28274	.	AT	A	1809	PASS	DP=34821;AF=0.027914;SB=49;DP4=19871,14735,489,483;INDEL;HRUN=1
NC_045512.2	28276	.	G	A	1069	PASS	DP=35025;AF=0.028380;SB=50;DP4=19676,14294,505,489
NC_045512.2	28475	.	C	T	7410	PASS	DP=13812;AF=0.042716;SB=6;DP4=9126,4087,393,197
NC_045512.2	28667	.	T	C	7696	PASS	DP=13594;AF=0.046418;SB=3;DP4=4169,8785,212,419
NC_045512.2	28836	.	C	T	49314	PASS	DP=1652;AF=0.998789;SB=3;DP4=0,1,952,698
NC_045512.2	29069	.	AAAGCATACAATGTAACACAAGCTT	A	639	PASS	DP=1153;AF=0.023417;SB=8;DP4=767,368,22,5;INDEL;HRUN=3
NC_045512.2	29195	.	GC	G	903	PASS	DP=1086;AF=0.035912;SB=0;DP4=593,454,22,17;INDEL;HRUN=5
NC_045512.2	29400	.	C	T	5217	PASS	DP=5363;AF=0.066940;SB=13;DP4=3878,1122,295,64
NC_045512.2	29456	.	C	T	10605	PASS	DP=6636;AF=0.094937;SB=1;DP4=3949,2052,409,221
NC_045512.2	29514	.	C	T	7725	PASS	DP=12283;AF=0.050721;SB=86;DP4=6761,4892,285,338
NC_045512.2	29545	.	CCA	C	8456	PASS	DP=15701;AF=0.023756;SB=180;DP4=7973,7387,108,265;INDEL;HRUN=2
NC_045512.2	29550	.	C	G	576	PASS	DP=16333;AF=0.023449;SB=171;DP4=8089,7847,110,273
