# Supplementary material for: Rescuing low frequency variants within intra-host viral populations directly from Oxford Nanopore sequencing data
Source: Nat Commun. 2022 Mar 14;13:1321. doi: 10.1038/s41467-022-28852-1 (PMC8921239; doi:10.1038/s41467-022-28852-1)
Supplement: Supplementary file 4 — Source data [file 41467_2022_28852_MOESM4_ESM.zip › vcf_results/COVID/cross_patient/Illumina/ERR4970116.vcf]

##fileformat=VCFv4.0
##fileDate=20211117
##source=lofreq call --call-indels --no-default-filter -f NC_045512.2.fasta --no-default-filter -r NC_045512.2:1-233 -o /tmp/lofreq2_call_parallelh0ziclf2/0.vcf.gz output/cross_patient/illumina/indel_bam_files/ERR4970116_sort.bam
##reference=NC_045512.2.fasta
##INFO=<ID=DP,Number=1,Type=Integer,Description="Raw Depth">
##INFO=<ID=AF,Number=1,Type=Float,Description="Allele Frequency">
##INFO=<ID=SB,Number=1,Type=Integer,Description="Phred-scaled strand bias at this position">
##INFO=<ID=DP4,Number=4,Type=Integer,Description="Counts for ref-forward bases, ref-reverse, alt-forward and alt-reverse bases">
##INFO=<ID=INDEL,Number=0,Type=Flag,Description="Indicates that the variant is an INDEL.">
##INFO=<ID=CONSVAR,Number=0,Type=Flag,Description="Indicates that the variant is a consensus variant (as opposed to a low frequency variant).">
##INFO=<ID=HRUN,Number=1,Type=Integer,Description="Homopolymer length to the right of report indel position">
##FILTER=<ID=min_snvqual_47,Description="Minimum SNV Quality (Phred) 47">
##FILTER=<ID=min_indelqual_34,Description="Minimum Indel Quality (Phred) 34">
##FILTER=<ID=min_snvqual_69,Description="Minimum SNV Quality (Phred) 69">
##FILTER=<ID=min_indelqual_59,Description="Minimum Indel Quality (Phred) 59">
##FILTER=<ID=min_af_0.020000,Description="Minimum allele frequency 0.020000">
##FILTER=<ID=min_dp_100,Description="Minimum Coverage 100">
##FILTER=<ID=sb_fdr,Description="Strand-Bias Multiple Testing Correction: fdr corr. pvalue > 0.010000">
#CHROM	POS	ID	REF	ALT	QUAL	FILTER	INFO
NC_045512.2	241	.	C	T	49314	PASS	DP=5019;AF=0.988643;SB=1;DP4=6,5,2480,2482
NC_045512.2	3037	.	C	T	49314	PASS	DP=13673;AF=0.993783;SB=1;DP4=8,19,4776,8812
NC_045512.2	5743	.	G	C	2416	PASS	DP=6157;AF=0.035407;SB=197;DP4=2923,3015,40,178
NC_045512.2	5744	.	T	C	636	PASS	DP=6218;AF=0.035220;SB=193;DP4=2912,3072,40,179
NC_045512.2	10030	.	C	T	49314	PASS	DP=6380;AF=0.995768;SB=0;DP4=5,10,2409,3944
NC_045512.2	10894	.	C	T	638	PASS	DP=7918;AF=0.020081;SB=8;DP4=3591,4148,64,95
NC_045512.2	14408	.	C	T	49314	PASS	DP=5000;AF=0.994600;SB=1;DP4=3,4,2755,2218
NC_045512.2	20465	.	A	G	783	PASS	DP=2161;AF=0.040722;SB=43;DP4=510,1559,40,48
NC_045512.2	22992	.	G	A	42918	PASS	DP=1343;AF=0.993299;SB=5;DP4=3,0,757,577
NC_045512.2	23403	.	A	G	49314	PASS	DP=14125;AF=0.998442;SB=0;DP4=4,7,4809,9294
NC_045512.2	25314	.	G	T	613	PASS	DP=5499;AF=0.020004;SB=380;DP4=4323,1054,24,86
NC_045512.2	28561	.	T	G	273	PASS	DP=9564;AF=0.022689;SB=79;DP4=4405,4914,145,72
NC_045512.2	28881	.	G	A	49314	PASS	DP=2204;AF=0.994102;SB=3;DP4=1,0,967,1224
NC_045512.2	28882	.	G	A	49314	PASS	DP=2196;AF=0.992714;SB=4;DP4=3,1,959,1221
NC_045512.2	28883	.	G	C	49314	PASS	DP=2227;AF=0.994612;SB=2;DP4=0,2,966,1249
