# Supplementary material for: Rescuing low frequency variants within intra-host viral populations directly from Oxford Nanopore sequencing data
Source: Nat Commun. 2022 Mar 14;13:1321. doi: 10.1038/s41467-022-28852-1 (PMC8921239; doi:10.1038/s41467-022-28852-1)
Supplement: Supplementary file 4 — Source data [file 41467_2022_28852_MOESM4_ESM.zip › vcf_results/COVID/cross_patient/Illumina/ERR4970117.vcf]

##fileformat=VCFv4.0
##fileDate=20211117
##source=lofreq call --call-indels --no-default-filter -f NC_045512.2.fasta --no-default-filter -r NC_045512.2:1-233 -o /tmp/lofreq2_call_paralleli6tr048f/0.vcf.gz output/cross_patient/illumina/indel_bam_files/ERR4970117_sort.bam
##reference=NC_045512.2.fasta
##INFO=<ID=DP,Number=1,Type=Integer,Description="Raw Depth">
##INFO=<ID=AF,Number=1,Type=Float,Description="Allele Frequency">
##INFO=<ID=SB,Number=1,Type=Integer,Description="Phred-scaled strand bias at this position">
##INFO=<ID=DP4,Number=4,Type=Integer,Description="Counts for ref-forward bases, ref-reverse, alt-forward and alt-reverse bases">
##INFO=<ID=INDEL,Number=0,Type=Flag,Description="Indicates that the variant is an INDEL.">
##INFO=<ID=CONSVAR,Number=0,Type=Flag,Description="Indicates that the variant is a consensus variant (as opposed to a low frequency variant).">
##INFO=<ID=HRUN,Number=1,Type=Integer,Description="Homopolymer length to the right of report indel position">
##FILTER=<ID=min_snvqual_47,Description="Minimum SNV Quality (Phred) 47">
##FILTER=<ID=min_indelqual_31,Description="Minimum Indel Quality (Phred) 31">
##FILTER=<ID=min_snvqual_69,Description="Minimum SNV Quality (Phred) 69">
##FILTER=<ID=min_indelqual_57,Description="Minimum Indel Quality (Phred) 57">
##FILTER=<ID=min_af_0.020000,Description="Minimum allele frequency 0.020000">
##FILTER=<ID=min_dp_100,Description="Minimum Coverage 100">
##FILTER=<ID=sb_fdr,Description="Strand-Bias Multiple Testing Correction: fdr corr. pvalue > 0.010000">
#CHROM	POS	ID	REF	ALT	QUAL	FILTER	INFO
NC_045512.2	241	.	C	T	49314	PASS	DP=5032;AF=0.989269;SB=1;DP4=5,7,2408,2570
NC_045512.2	1457	.	C	T	49314	PASS	DP=6705;AF=0.995675;SB=7;DP4=2,6,3356,3320
NC_045512.2	2870	.	A	C	2327	PASS	DP=11198;AF=0.024647;SB=0;DP4=7595,3286,193,83
NC_045512.2	3037	.	C	T	49314	PASS	DP=9338;AF=0.993896;SB=7;DP4=5,18,3316,5965
NC_045512.2	14408	.	C	T	49314	PASS	DP=5995;AF=0.995329;SB=8;DP4=6,1,3325,2642
NC_045512.2	19186	.	C	T	1514	PASS	DP=5066;AF=0.032767;SB=2;DP4=1528,3366,48,118
NC_045512.2	22992	.	G	A	10728	PASS	DP=332;AF=1.000000;SB=0;DP4=0,0,170,162
NC_045512.2	23112	.	T	C	83	PASS	DP=174;AF=0.040230;SB=0;DP4=53,114,2,5
NC_045512.2	23403	.	A	G	49314	PASS	DP=14452;AF=0.998616;SB=0;DP4=3,5,4958,9474
NC_045512.2	28561	.	T	G	264	PASS	DP=5080;AF=0.027756;SB=55;DP4=2438,2487,98,43
NC_045512.2	28881	.	G	A	49314	PASS	DP=1981;AF=0.991418;SB=0;DP4=6,9,866,1098
NC_045512.2	28882	.	G	A	49314	PASS	DP=1980;AF=0.988889;SB=0;DP4=6,10,863,1095
NC_045512.2	28883	.	G	C	49314	PASS	DP=1997;AF=0.994492;SB=1;DP4=3,6,868,1118
NC_045512.2	29332	.	G	T	1386	PASS	DP=4815;AF=0.029076;SB=6;DP4=2814,1856,92,48
