# Supplementary material for: Rescuing low frequency variants within intra-host viral populations directly from Oxford Nanopore sequencing data
Source: Nat Commun. 2022 Mar 14;13:1321. doi: 10.1038/s41467-022-28852-1 (PMC8921239; doi:10.1038/s41467-022-28852-1)
Supplement: Supplementary file 4 — Source data [file 41467_2022_28852_MOESM4_ESM.zip › vcf_results/COVID/cross_patient/Illumina/ERR4970118.vcf]

##fileformat=VCFv4.0
##fileDate=20211117
##source=lofreq call --call-indels --no-default-filter -f NC_045512.2.fasta --no-default-filter -r NC_045512.2:1-233 -o /tmp/lofreq2_call_parallely4f9bgki/0.vcf.gz output/cross_patient/illumina/indel_bam_files/ERR4970118_sort.bam
##reference=NC_045512.2.fasta
##INFO=<ID=DP,Number=1,Type=Integer,Description="Raw Depth">
##INFO=<ID=AF,Number=1,Type=Float,Description="Allele Frequency">
##INFO=<ID=SB,Number=1,Type=Integer,Description="Phred-scaled strand bias at this position">
##INFO=<ID=DP4,Number=4,Type=Integer,Description="Counts for ref-forward bases, ref-reverse, alt-forward and alt-reverse bases">
##INFO=<ID=INDEL,Number=0,Type=Flag,Description="Indicates that the variant is an INDEL.">
##INFO=<ID=CONSVAR,Number=0,Type=Flag,Description="Indicates that the variant is a consensus variant (as opposed to a low frequency variant).">
##INFO=<ID=HRUN,Number=1,Type=Integer,Description="Homopolymer length to the right of report indel position">
##FILTER=<ID=min_snvqual_47,Description="Minimum SNV Quality (Phred) 47">
##FILTER=<ID=min_indelqual_30,Description="Minimum Indel Quality (Phred) 30">
##FILTER=<ID=min_snvqual_69,Description="Minimum SNV Quality (Phred) 69">
##FILTER=<ID=min_indelqual_57,Description="Minimum Indel Quality (Phred) 57">
##FILTER=<ID=min_af_0.020000,Description="Minimum allele frequency 0.020000">
##FILTER=<ID=min_dp_100,Description="Minimum Coverage 100">
##FILTER=<ID=sb_fdr,Description="Strand-Bias Multiple Testing Correction: fdr corr. pvalue > 0.010000">
#CHROM	POS	ID	REF	ALT	QUAL	FILTER	INFO
NC_045512.2	241	.	C	T	49314	PASS	DP=6901;AF=0.992320;SB=4;DP4=6,11,3404,3444
NC_045512.2	311	.	C	T	11613	PASS	DP=6760;AF=0.100444;SB=1;DP4=1893,4183,207,472
NC_045512.2	787	.	G	T	49314	PASS	DP=18652;AF=0.173333;SB=43;DP4=10912,4482,2407,826
NC_045512.2	1291	.	A	AT	49314	PASS	DP=23938;AF=0.089774;SB=14;DP4=6006,15876,545,1604;INDEL;HRUN=4
NC_045512.2	1457	.	C	T	26381	PASS	DP=865;AF=0.993064;SB=0;DP4=1,0,460,399
NC_045512.2	2005	.	C	T	1231	PASS	DP=472;AF=0.135593;SB=2;DP4=250,157,42,22
NC_045512.2	2472	.	CA	C	46461	PASS	DP=7678;AF=0.210081;SB=0;DP4=2325,3754,616,997;INDEL;HRUN=4
NC_045512.2	3037	.	C	T	49314	PASS	DP=5779;AF=0.992559;SB=8;DP4=8,5,2214,3522
NC_045512.2	3223	.	A	G	49314	PASS	DP=21845;AF=0.174456;SB=31;DP4=12462,5540,2743,1068
NC_045512.2	4366	.	TC	T	11554	PASS	DP=6312;AF=0.074937;SB=340;DP4=3439,2414,140,333;INDEL;HRUN=1
NC_045512.2	4763	.	C	T	3200	PASS	DP=2975;AF=0.075630;SB=0;DP4=1744,1004,144,81
NC_045512.2	7869	.	C	T	27171	PASS	DP=14493;AF=0.111778;SB=27;DP4=4071,8791,451,1169
NC_045512.2	9421	.	TGTAGCTATC	T	9451	PASS	DP=1601;AF=0.194254;SB=0;DP4=576,718,136,175;INDEL;HRUN=1
NC_045512.2	9943	.	CAG	C	8461	PASS	DP=1915;AF=0.150392;SB=17;DP4=1225,404,197,91;INDEL;HRUN=1
NC_045512.2	10595	.	T	C	37264	PASS	DP=14615;AF=0.139651;SB=0;DP4=5699,6844,929,1112
NC_045512.2	12778	.	C	A	12751	PASS	DP=5038;AF=0.145296;SB=1;DP4=2270,2028,392,340
NC_045512.2	13144	.	TTG	T	49314	PASS	DP=27440;AF=0.146246;SB=48;DP4=15410,8134,2768,1245;INDEL;HRUN=2
NC_045512.2	13522	.	A	G	97	PASS	DP=130;AF=0.061538;SB=0;DP4=48,74,3,5
NC_045512.2	13914	.	T	G	1178	PASS	DP=5449;AF=0.026243;SB=2;DP4=1603,3693,40,103
NC_045512.2	14408	.	C	T	49314	PASS	DP=22770;AF=0.996750;SB=2;DP4=35,25,12298,10398
NC_045512.2	15758	.	A	C	6531	PASS	DP=23272;AF=0.035364;SB=176;DP4=7695,14677,408,415
NC_045512.2	19820	.	C	T	10946	PASS	DP=9374;AF=0.083849;SB=9;DP4=2974,5598,250,536
NC_045512.2	20465	.	A	G	9994	PASS	DP=3633;AF=0.152766;SB=292;DP4=769,2308,276,279
NC_045512.2	21650	.	A	C	9518	PASS	DP=2267;AF=0.191884;SB=47;DP4=588,1237,95,340
NC_045512.2	22859	.	G	C	36432	PASS	DP=9980;AF=0.171743;SB=5;DP4=1643,6603,321,1393
NC_045512.2	23403	.	A	G	49314	PASS	DP=38877;AF=0.998457;SB=0;DP4=8,15,13953,24864
NC_045512.2	23422	.	C	T	46660	PASS	DP=36277;AF=0.081925;SB=0;DP4=11785,21491,1045,1927
NC_045512.2	24436	.	T	C	35958	PASS	DP=7887;AF=0.205148;SB=484;DP4=2332,3935,300,1318
NC_045512.2	24503	.	CT	C	10589	PASS	DP=2859;AF=0.129766;SB=1;DP4=1783,719,269,102;INDEL;HRUN=3
NC_045512.2	25105	.	AG	A	29422	PASS	DP=19103;AF=0.066115;SB=1;DP4=9934,7931,708,555;INDEL;HRUN=1
NC_045512.2	26654	.	G	GT	27901	PASS	DP=10964;AF=0.096589;SB=11;DP4=6653,3441,669,390;INDEL;HRUN=5
NC_045512.2	26713	.	GT	G	24052	PASS	DP=7157;AF=0.121978;SB=2;DP4=4652,1648,636,237;INDEL;HRUN=4
NC_045512.2	27055	.	ATT	A	2840	PASS	DP=1064;AF=0.102444;SB=0;DP4=324,634,38,71;INDEL;HRUN=2
NC_045512.2	28603	.	C	T	17527	PASS	DP=7471;AF=0.137866;SB=47;DP4=2652,3779,352,678
NC_045512.2	28881	.	G	A	49314	PASS	DP=1677;AF=0.992248;SB=3;DP4=2,5,790,874
NC_045512.2	28882	.	G	A	49314	PASS	DP=1672;AF=0.993421;SB=1;DP4=5,4,786,875
NC_045512.2	28883	.	G	C	49314	PASS	DP=1707;AF=0.998828;SB=0;DP4=0,0,797,908
