# Supplementary material for: Rescuing low frequency variants within intra-host viral populations directly from Oxford Nanopore sequencing data
Source: Nat Commun. 2022 Mar 14;13:1321. doi: 10.1038/s41467-022-28852-1 (PMC8921239; doi:10.1038/s41467-022-28852-1)
Supplement: Supplementary file 4 — Source data [file 41467_2022_28852_MOESM4_ESM.zip › vcf_results/COVID/cross_patient/Illumina/ERR4970119.vcf]

##fileformat=VCFv4.0
##fileDate=20211117
##source=lofreq call --call-indels --no-default-filter -f NC_045512.2.fasta --no-default-filter -r NC_045512.2:1-233 -o /tmp/lofreq2_call_parallelb73sjy5q/0.vcf.gz output/cross_patient/illumina/indel_bam_files/ERR4970119_sort.bam
##reference=NC_045512.2.fasta
##INFO=<ID=DP,Number=1,Type=Integer,Description="Raw Depth">
##INFO=<ID=AF,Number=1,Type=Float,Description="Allele Frequency">
##INFO=<ID=SB,Number=1,Type=Integer,Description="Phred-scaled strand bias at this position">
##INFO=<ID=DP4,Number=4,Type=Integer,Description="Counts for ref-forward bases, ref-reverse, alt-forward and alt-reverse bases">
##INFO=<ID=INDEL,Number=0,Type=Flag,Description="Indicates that the variant is an INDEL.">
##INFO=<ID=CONSVAR,Number=0,Type=Flag,Description="Indicates that the variant is a consensus variant (as opposed to a low frequency variant).">
##INFO=<ID=HRUN,Number=1,Type=Integer,Description="Homopolymer length to the right of report indel position">
##FILTER=<ID=min_snvqual_47,Description="Minimum SNV Quality (Phred) 47">
##FILTER=<ID=min_indelqual_34,Description="Minimum Indel Quality (Phred) 34">
##FILTER=<ID=min_snvqual_69,Description="Minimum SNV Quality (Phred) 69">
##FILTER=<ID=min_indelqual_59,Description="Minimum Indel Quality (Phred) 59">
##FILTER=<ID=min_af_0.020000,Description="Minimum allele frequency 0.020000">
##FILTER=<ID=min_dp_100,Description="Minimum Coverage 100">
##FILTER=<ID=sb_fdr,Description="Strand-Bias Multiple Testing Correction: fdr corr. pvalue > 0.010000">
#CHROM	POS	ID	REF	ALT	QUAL	FILTER	INFO
NC_045512.2	241	.	C	T	49314	PASS	DP=4858;AF=0.986002;SB=0;DP4=5,6,2394,2396
NC_045512.2	3037	.	C	T	49314	PASS	DP=11994;AF=0.992830;SB=0;DP4=6,13,4219,7689
NC_045512.2	5743	.	G	C	2010	PASS	DP=7906;AF=0.026815;SB=204;DP4=3777,3909,37,175
NC_045512.2	5744	.	T	C	417	PASS	DP=7963;AF=0.027502;SB=188;DP4=3765,3969,41,178
NC_045512.2	6696	.	C	CT	3468	PASS	DP=7481;AF=0.021655;SB=4;DP4=3264,4100,78,84;INDEL;HRUN=4
NC_045512.2	10626	.	C	T	49314	PASS	DP=11830;AF=0.997549;SB=3;DP4=8,12,3911,7890
NC_045512.2	10844	.	A	G	3480	PASS	DP=8613;AF=0.044700;SB=21;DP4=4462,3757,182,203
NC_045512.2	14408	.	C	T	49314	PASS	DP=5189;AF=0.995182;SB=0;DP4=4,4,2844,2320
NC_045512.2	18083	.	T	C	49314	PASS	DP=12162;AF=0.998602;SB=0;DP4=3,1,7948,4197
NC_045512.2	22482	.	C	T	5158	PASS	DP=153;AF=1.000000;SB=0;DP4=0,0,48,105
NC_045512.2	23403	.	A	G	49314	PASS	DP=15567;AF=0.997816;SB=1;DP4=1,5,5343,10190
NC_045512.2	28077	.	G	T	49314	PASS	DP=4674;AF=0.995721;SB=0;DP4=0,1,1318,3336
NC_045512.2	28561	.	T	G	328	PASS	DP=9040;AF=0.024447;SB=71;DP4=4191,4599,146,75
NC_045512.2	28881	.	G	A	49314	PASS	DP=2751;AF=0.993820;SB=0;DP4=7,8,1221,1513
NC_045512.2	28882	.	G	A	49314	PASS	DP=2745;AF=0.995993;SB=0;DP4=2,3,1221,1513
NC_045512.2	28883	.	G	C	49314	PASS	DP=2790;AF=0.998925;SB=0;DP4=0,1,1233,1554
