# Supplementary material for: Rescuing low frequency variants within intra-host viral populations directly from Oxford Nanopore sequencing data
Source: Nat Commun. 2022 Mar 14;13:1321. doi: 10.1038/s41467-022-28852-1 (PMC8921239; doi:10.1038/s41467-022-28852-1)
Supplement: Supplementary file 4 — Source data [file 41467_2022_28852_MOESM4_ESM.zip › vcf_results/COVID/cross_patient/Illumina/ERR4970121.vcf]

##fileformat=VCFv4.0
##fileDate=20211117
##source=lofreq call --call-indels --no-default-filter -f NC_045512.2.fasta --no-default-filter -r NC_045512.2:1-233 -o /tmp/lofreq2_call_parallelh84545mz/0.vcf.gz output/cross_patient/illumina/indel_bam_files/ERR4970121_sort.bam
##reference=NC_045512.2.fasta
##INFO=<ID=DP,Number=1,Type=Integer,Description="Raw Depth">
##INFO=<ID=AF,Number=1,Type=Float,Description="Allele Frequency">
##INFO=<ID=SB,Number=1,Type=Integer,Description="Phred-scaled strand bias at this position">
##INFO=<ID=DP4,Number=4,Type=Integer,Description="Counts for ref-forward bases, ref-reverse, alt-forward and alt-reverse bases">
##INFO=<ID=INDEL,Number=0,Type=Flag,Description="Indicates that the variant is an INDEL.">
##INFO=<ID=CONSVAR,Number=0,Type=Flag,Description="Indicates that the variant is a consensus variant (as opposed to a low frequency variant).">
##INFO=<ID=HRUN,Number=1,Type=Integer,Description="Homopolymer length to the right of report indel position">
##FILTER=<ID=min_snvqual_47,Description="Minimum SNV Quality (Phred) 47">
##FILTER=<ID=min_indelqual_33,Description="Minimum Indel Quality (Phred) 33">
##FILTER=<ID=min_snvqual_69,Description="Minimum SNV Quality (Phred) 69">
##FILTER=<ID=min_indelqual_57,Description="Minimum Indel Quality (Phred) 57">
##FILTER=<ID=min_af_0.020000,Description="Minimum allele frequency 0.020000">
##FILTER=<ID=min_dp_100,Description="Minimum Coverage 100">
##FILTER=<ID=sb_fdr,Description="Strand-Bias Multiple Testing Correction: fdr corr. pvalue > 0.010000">
#CHROM	POS	ID	REF	ALT	QUAL	FILTER	INFO
NC_045512.2	241	.	C	T	49314	PASS	DP=13293;AF=0.990597;SB=1;DP4=13,15,6633,6535
NC_045512.2	509	.	GGTCATGTTA	G	49314	PASS	DP=4784;AF=0.403428;SB=21;DP4=1934,1924,895,1035;INDEL;HRUN=2
NC_045512.2	523	.	TGAGCTGGTAGCAGAACTC	T	49314	PASS	DP=4637;AF=0.417943;SB=37;DP4=1400,1303,896,1042;INDEL;HRUN=1
NC_045512.2	1913	.	C	T	96	PASS	DP=390;AF=0.023077;SB=5;DP4=202,175,3,6
NC_045512.2	2079	.	T	C	970	PASS	DP=376;AF=0.151596;SB=0;DP4=146,172,25,32
NC_045512.2	3037	.	C	T	49314	PASS	DP=1678;AF=0.992849;SB=2;DP4=2,1,616,1050
NC_045512.2	3412	.	T	TA	49107	PASS	DP=26814;AF=0.072164;SB=3;DP4=7930,16952,600,1335;INDEL;HRUN=5
NC_045512.2	3956	.	A	G	350	PASS	DP=170;AF=0.111765;SB=0;DP4=85,66,11,8
NC_045512.2	4376	.	G	GT	17963	PASS	DP=7480;AF=0.085829;SB=233;DP4=3338,3562,179,463;INDEL;HRUN=3
NC_045512.2	4910	.	GA	G	6317	PASS	DP=1892;AF=0.116808;SB=0;DP4=585,1090,77,144;INDEL;HRUN=2
NC_045512.2	6212	.	G	A	2224	PASS	DP=2268;AF=0.067019;SB=79;DP4=1130,984,45,107
NC_045512.2	6696	.	C	CT	49314	PASS	DP=12062;AF=0.174018;SB=3;DP4=4374,5672,931,1168;INDEL;HRUN=4
NC_045512.2	6832	.	A	G	26272	PASS	DP=9627;AF=0.131505;SB=624;DP4=3297,5060,207,1059
NC_045512.2	7436	.	TATTA	T	6555	PASS	DP=4374;AF=0.061957;SB=11;DP4=2882,1221,176,95;INDEL;HRUN=1
NC_045512.2	10349	.	C	T	39039	PASS	DP=20041;AF=0.112769;SB=8;DP4=5521,12244,669,1591
NC_045512.2	10500	.	G	GT	32324	PASS	DP=9120;AF=0.130044;SB=4;DP4=5459,2477,799,387;INDEL;HRUN=4
NC_045512.2	11759	.	A	G	5562	PASS	DP=18937;AF=0.029889;SB=25;DP4=6920,11437,179,387
NC_045512.2	11903	.	A	T	18059	PASS	DP=25031;AF=0.050178;SB=1045;DP4=12045,11684,254,1002
NC_045512.2	12008	.	C	CT	49314	PASS	DP=21843;AF=0.114316;SB=3;DP4=12979,6414,1652,845;INDEL;HRUN=3
NC_045512.2	12331	.	G	A	3570	PASS	DP=958;AF=0.212944;SB=4;DP4=240,513,72,132
NC_045512.2	12374	.	C	T	33172	PASS	DP=980;AF=0.994898;SB=0;DP4=1,3,255,720
NC_045512.2	13571	.	GT	G	248	PASS	DP=132;AF=0.068182;SB=1;DP4=44,79,4,5;INDEL;HRUN=4
NC_045512.2	13731	.	T	A	40888	PASS	DP=7118;AF=0.245996;SB=1;DP4=3853,1502,1269,482
NC_045512.2	14408	.	C	T	49314	PASS	DP=14932;AF=0.996919;SB=0;DP4=18,16,8095,6791
NC_045512.2	14670	.	CA	C	49314	PASS	DP=21398;AF=0.104215;SB=9;DP4=13222,5944,1575,655;INDEL;HRUN=3
NC_045512.2	14948	.	GT	G	7064	PASS	DP=3753;AF=0.073008;SB=3;DP4=2309,1174,188,86;INDEL;HRUN=4
NC_045512.2	15758	.	A	C	2616	PASS	DP=13247;AF=0.028610;SB=94;DP4=4287,8545,187,192
NC_045512.2	17454	.	T	C	1927	PASS	DP=5353;AF=0.030450;SB=1;DP4=3715,1472,119,44
NC_045512.2	18318	.	G	T	49314	PASS	DP=26429;AF=0.996368;SB=117;DP4=5,37,17097,9236
NC_045512.2	19376	.	A	G	628	PASS	DP=212;AF=0.146226;SB=0;DP4=104,77,18,13
NC_045512.2	19485	.	T	A	70	PASS	DP=329;AF=0.024316;SB=3;DP4=110,210,4,4
NC_045512.2	19813	.	C	T	49314	PASS	DP=3330;AF=0.996697;SB=0;DP4=2,5,1136,2183
NC_045512.2	20691	.	GC	G	49314	PASS	DP=11773;AF=0.255670;SB=2;DP4=4319,4595,1439,1571;INDEL;HRUN=2
NC_045512.2	21650	.	A	C	6027	PASS	DP=1644;AF=0.173358;SB=31;DP4=455,896,67,218
NC_045512.2	23403	.	A	G	49314	PASS	DP=34514;AF=0.998957;SB=2;DP4=3,9,12141,22337
NC_045512.2	24172	.	TG	T	25540	PASS	DP=6378;AF=0.152712;SB=1;DP4=3490,1923,635,339;INDEL;HRUN=1
NC_045512.2	24501	.	T	C	5643	PASS	DP=3303;AF=0.093854;SB=0;DP4=2140,851,220,90
NC_045512.2	26784	.	GTAGGCTTGATGTGGCTCAGCTACTTCATTGCTTCTT	G	23921	PASS	DP=12858;AF=0.066573;SB=89;DP4=4889,7139,259,597;INDEL;HRUN=1
NC_045512.2	27719	.	TTATA	T	2746	PASS	DP=164;AF=0.573171;SB=5;DP4=25,87,28,66;INDEL;HRUN=3
NC_045512.2	28254	.	A	C	3186	PASS	DP=291;AF=0.597938;SB=2;DP4=54,29,106,68
NC_045512.2	28270	.	T	TA	49314	PASS	DP=10744;AF=0.214352;SB=113;DP4=5915,2523,1781,522;INDEL;HRUN=4
NC_045512.2	28313	.	C	T	49314	PASS	DP=18335;AF=0.244669;SB=0;DP4=6918,6897,2248,2238
NC_045512.2	28877	.	A	T	24541	PASS	DP=770;AF=0.987013;SB=0;DP4=0,0,337,423
NC_045512.2	28878	.	G	C	26569	PASS	DP=768;AF=0.998698;SB=0;DP4=0,0,339,428
NC_045512.2	28881	.	G	A	24178	PASS	DP=768;AF=0.993490;SB=0;DP4=2,2,338,425
NC_045512.2	28882	.	G	A	24173	PASS	DP=768;AF=0.992188;SB=4;DP4=3,1,335,427
NC_045512.2	28883	.	G	C	26536	PASS	DP=774;AF=1.000000;SB=0;DP4=0,0,340,434
NC_045512.2	29085	.	C	T	33426	PASS	DP=982;AF=0.997963;SB=2;DP4=1,1,680,300
NC_045512.2	29247	.	C	T	36343	PASS	DP=1048;AF=0.999046;SB=0;DP4=0,0,336,711
