# Supplementary material for: Rescuing low frequency variants within intra-host viral populations directly from Oxford Nanopore sequencing data
Source: Nat Commun. 2022 Mar 14;13:1321. doi: 10.1038/s41467-022-28852-1 (PMC8921239; doi:10.1038/s41467-022-28852-1)
Supplement: Supplementary file 4 — Source data [file 41467_2022_28852_MOESM4_ESM.zip › vcf_results/COVID/cross_patient/Illumina/ERR4970122.vcf]

##fileformat=VCFv4.0
##fileDate=20211117
##source=lofreq call --call-indels --no-default-filter -f NC_045512.2.fasta --no-default-filter -r NC_045512.2:1-233 -o /tmp/lofreq2_call_parallelfh3_ju1s/0.vcf.gz output/cross_patient/illumina/indel_bam_files/ERR4970122_sort.bam
##reference=NC_045512.2.fasta
##INFO=<ID=DP,Number=1,Type=Integer,Description="Raw Depth">
##INFO=<ID=AF,Number=1,Type=Float,Description="Allele Frequency">
##INFO=<ID=SB,Number=1,Type=Integer,Description="Phred-scaled strand bias at this position">
##INFO=<ID=DP4,Number=4,Type=Integer,Description="Counts for ref-forward bases, ref-reverse, alt-forward and alt-reverse bases">
##INFO=<ID=INDEL,Number=0,Type=Flag,Description="Indicates that the variant is an INDEL.">
##INFO=<ID=CONSVAR,Number=0,Type=Flag,Description="Indicates that the variant is a consensus variant (as opposed to a low frequency variant).">
##INFO=<ID=HRUN,Number=1,Type=Integer,Description="Homopolymer length to the right of report indel position">
##FILTER=<ID=min_snvqual_47,Description="Minimum SNV Quality (Phred) 47">
##FILTER=<ID=min_indelqual_34,Description="Minimum Indel Quality (Phred) 34">
##FILTER=<ID=min_snvqual_69,Description="Minimum SNV Quality (Phred) 69">
##FILTER=<ID=min_indelqual_58,Description="Minimum Indel Quality (Phred) 58">
##FILTER=<ID=min_af_0.020000,Description="Minimum allele frequency 0.020000">
##FILTER=<ID=min_dp_100,Description="Minimum Coverage 100">
##FILTER=<ID=sb_fdr,Description="Strand-Bias Multiple Testing Correction: fdr corr. pvalue > 0.010000">
#CHROM	POS	ID	REF	ALT	QUAL	FILTER	INFO
NC_045512.2	237	.	G	T	948	PASS	DP=10844;AF=0.020011;SB=4;DP4=5411,5215,118,99
NC_045512.2	241	.	C	T	49314	PASS	DP=11281;AF=0.991047;SB=1;DP4=11,14,5476,5704
NC_045512.2	247	.	G	C	4238	PASS	DP=11798;AF=0.042465;SB=21;DP4=5333,5947,268,233
NC_045512.2	509	.	GGTCATGTTA	G	2709	PASS	DP=6476;AF=0.020692;SB=0;DP4=3242,3105,68,66;INDEL;HRUN=2
NC_045512.2	526	.	G	A	1151	PASS	DP=6491;AF=0.021106;SB=2;DP4=3416,2936,77,60
NC_045512.2	1375	.	T	C	1418	PASS	DP=7585;AF=0.021358;SB=4;DP4=5147,2269,107,55
NC_045512.2	1701	.	CT	C	360	PASS	DP=817;AF=0.020808;SB=0;DP4=578,222,12,5;INDEL;HRUN=5
NC_045512.2	1808	.	A	G	186	PASS	DP=894;AF=0.025727;SB=0;DP4=277,594,8,15
NC_045512.2	2093	.	T	C	197	PASS	DP=1317;AF=0.025057;SB=0;DP4=518,766,13,20
NC_045512.2	2690	.	AC	A	741	PASS	DP=1716;AF=0.020979;SB=2;DP4=925,756,22,14;INDEL;HRUN=1
NC_045512.2	3037	.	C	T	49314	PASS	DP=13637;AF=0.977414;SB=0;DP4=12,21,4827,8502
NC_045512.2	3817	.	C	CA	7077	PASS	DP=4942;AF=0.054634;SB=17;DP4=2205,2617,144,126;INDEL;HRUN=3
NC_045512.2	3907	.	T	G	138	PASS	DP=1290;AF=0.023256;SB=18;DP4=872,386,14,16
NC_045512.2	4594	.	AAC	A	4758	PASS	DP=11498;AF=0.020264;SB=0;DP4=3520,7763,71,162;INDEL;HRUN=3
NC_045512.2	4878	.	C	T	1621	PASS	DP=4389;AF=0.034176;SB=6;DP4=1358,2879,41,109
NC_045512.2	5425	.	G	C	2970	PASS	DP=10319;AF=0.028685;SB=3;DP4=6823,3194,208,88
NC_045512.2	5823	.	T	C	639	PASS	DP=3004;AF=0.022636;SB=1;DP4=843,2091,21,47
NC_045512.2	8748	.	CTAA	C	204	PASS	DP=138;AF=0.057971;SB=4;DP4=100,30,5,3;INDEL;HRUN=1
NC_045512.2	9358	.	T	C	1488	PASS	DP=5849;AF=0.026842;SB=16;DP4=4066,1623,125,32
NC_045512.2	9607	.	T	C	865	PASS	DP=5686;AF=0.020929;SB=1;DP4=3878,1684,81,38
NC_045512.2	11213	.	T	C	9107	PASS	DP=37105;AF=0.026223;SB=64;DP4=17266,18846,546,427
NC_045512.2	11847	.	A	G	4158	PASS	DP=26475;AF=0.021530;SB=6;DP4=5897,19974,117,453
NC_045512.2	12276	.	T	C	761	PASS	DP=4688;AF=0.021331;SB=4;DP4=2611,1972,52,48
NC_045512.2	13118	.	G	T	8036	PASS	DP=30341;AF=0.026960;SB=99;DP4=20763,8748,658,160
NC_045512.2	14408	.	C	T	49314	PASS	DP=14774;AF=0.996886;SB=2;DP4=16,17,7879,6849
NC_045512.2	14809	.	C	T	6128	PASS	DP=18514;AF=0.033812;SB=27;DP4=4638,13230,128,498
NC_045512.2	14838	.	C	T	3348	PASS	DP=16666;AF=0.022801;SB=12;DP4=4421,11856,86,294
NC_045512.2	14848	.	CTATTTG	C	13509	PASS	DP=15405;AF=0.036157;SB=4;DP4=3832,11178,132,425;INDEL;HRUN=1
NC_045512.2	15821	.	T	C	2696	PASS	DP=12111;AF=0.020642;SB=6;DP4=2736,9118,66,184
NC_045512.2	17771	.	T	C	302	PASS	DP=1535;AF=0.022801;SB=0;DP4=1040,460,24,11
NC_045512.2	17827	.	C	T	318	PASS	DP=1865;AF=0.020912;SB=0;DP4=1164,661,24,15
NC_045512.2	19113	.	C	CA	2508	PASS	DP=4001;AF=0.026743;SB=2;DP4=1697,2210,50,57;INDEL;HRUN=3
NC_045512.2	19243	.	GA	G	2748	PASS	DP=5569;AF=0.023344;SB=19;DP4=1883,3570,31,99;INDEL;HRUN=1
NC_045512.2	20465	.	A	G	1172	PASS	DP=3889;AF=0.036513;SB=92;DP4=853,2890,67,75
NC_045512.2	21650	.	A	C	6352	PASS	DP=7383;AF=0.057294;SB=37;DP4=2657,4285,124,299
NC_045512.2	21917	.	ATT	A	8631	PASS	DP=15355;AF=0.025790;SB=0;DP4=3594,11520,93,303;INDEL;HRUN=2
NC_045512.2	22420	.	A	G	298	PASS	DP=295;AF=0.061017;SB=0;DP4=182,95,13,5
NC_045512.2	22992	.	G	A	6355	PASS	DP=204;AF=0.995098;SB=0;DP4=0,0,118,85
NC_045512.2	23403	.	A	G	49314	PASS	DP=26981;AF=0.998851;SB=2;DP4=6,8,8949,18001
NC_045512.2	23771	.	G	T	1656	PASS	DP=7002;AF=0.021851;SB=2;DP4=1802,5034,44,109
NC_045512.2	24358	.	C	CA	27826	PASS	DP=14250;AF=0.074246;SB=6;DP4=4177,9024,315,743;INDEL;HRUN=4
NC_045512.2	25498	.	C	T	7657	PASS	DP=19044;AF=0.037440;SB=20;DP4=7371,10940,252,461
NC_045512.2	26510	.	T	C	2303	PASS	DP=10888;AF=0.021308;SB=18;DP4=3149,7498,51,181
NC_045512.2	27336	.	T	C	705	PASS	DP=6252;AF=0.021913;SB=4;DP4=3121,2985,76,61
NC_045512.2	27722	.	T	A	445	PASS	DP=782;AF=0.046036;SB=4;DP4=206,539,7,29
NC_045512.2	28561	.	T	G	304	PASS	DP=8918;AF=0.023324;SB=64;DP4=4292,4395,140,68
NC_045512.2	28881	.	G	A	49314	PASS	DP=1882;AF=0.996281;SB=1;DP4=3,2,864,1011
NC_045512.2	28882	.	G	A	49314	PASS	DP=1877;AF=0.992009;SB=2;DP4=1,3,856,1006
NC_045512.2	28883	.	G	C	49314	PASS	DP=1913;AF=0.998432;SB=0;DP4=0,0,865,1045
