# Supplementary material for: Rescuing low frequency variants within intra-host viral populations directly from Oxford Nanopore sequencing data
Source: Nat Commun. 2022 Mar 14;13:1321. doi: 10.1038/s41467-022-28852-1 (PMC8921239; doi:10.1038/s41467-022-28852-1)
Supplement: Supplementary file 4 — Source data [file 41467_2022_28852_MOESM4_ESM.zip › vcf_results/COVID/cross_patient/Illumina/ERR4970123.vcf]

##fileformat=VCFv4.0
##fileDate=20211117
##source=lofreq call --call-indels --no-default-filter -f NC_045512.2.fasta --no-default-filter -r NC_045512.2:1-233 -o /tmp/lofreq2_call_paralleluz9q18xy/0.vcf.gz output/cross_patient/illumina/indel_bam_files/ERR4970123_sort.bam
##reference=NC_045512.2.fasta
##INFO=<ID=DP,Number=1,Type=Integer,Description="Raw Depth">
##INFO=<ID=AF,Number=1,Type=Float,Description="Allele Frequency">
##INFO=<ID=SB,Number=1,Type=Integer,Description="Phred-scaled strand bias at this position">
##INFO=<ID=DP4,Number=4,Type=Integer,Description="Counts for ref-forward bases, ref-reverse, alt-forward and alt-reverse bases">
##INFO=<ID=INDEL,Number=0,Type=Flag,Description="Indicates that the variant is an INDEL.">
##INFO=<ID=CONSVAR,Number=0,Type=Flag,Description="Indicates that the variant is a consensus variant (as opposed to a low frequency variant).">
##INFO=<ID=HRUN,Number=1,Type=Integer,Description="Homopolymer length to the right of report indel position">
##FILTER=<ID=min_snvqual_47,Description="Minimum SNV Quality (Phred) 47">
##FILTER=<ID=min_indelqual_29,Description="Minimum Indel Quality (Phred) 29">
##FILTER=<ID=min_snvqual_69,Description="Minimum SNV Quality (Phred) 69">
##FILTER=<ID=min_indelqual_57,Description="Minimum Indel Quality (Phred) 57">
##FILTER=<ID=min_af_0.020000,Description="Minimum allele frequency 0.020000">
##FILTER=<ID=min_dp_100,Description="Minimum Coverage 100">
##FILTER=<ID=sb_fdr,Description="Strand-Bias Multiple Testing Correction: fdr corr. pvalue > 0.010000">
#CHROM	POS	ID	REF	ALT	QUAL	FILTER	INFO
NC_045512.2	241	.	C	T	49314	PASS	DP=6059;AF=0.989767;SB=1;DP4=6,8,2983,3014
NC_045512.2	251	.	TG	T	4848	PASS	DP=6555;AF=0.036766;SB=3;DP4=2926,3390,118,123;INDEL;HRUN=1
NC_045512.2	256	.	G	A	701	PASS	DP=7159;AF=0.029194;SB=0;DP4=2976,3878,91,118
NC_045512.2	315	.	G	GT	4504	PASS	DP=6302;AF=0.030308;SB=0;DP4=1932,4187,60,131;INDEL;HRUN=3
NC_045512.2	558	.	G	T	4852	PASS	DP=3537;AF=0.090472;SB=7;DP4=1413,1798,153,167
NC_045512.2	596	.	G	T	647	PASS	DP=4576;AF=0.020760;SB=3;DP4=1566,2903,37,58
NC_045512.2	602	.	G	A	975	PASS	DP=4484;AF=0.024532;SB=2;DP4=1548,2823,42,68
NC_045512.2	732	.	ATT	A	8390	PASS	DP=9923;AF=0.035977;SB=0;DP4=6663,2917,251,106;INDEL;HRUN=4
NC_045512.2	739	.	AG	A	6049	PASS	DP=10109;AF=0.027698;SB=1;DP4=6790,3039,191,89;INDEL;HRUN=1
NC_045512.2	740	.	GAA	G	1693	PASS	DP=10204;AF=0.030870;SB=1;DP4=6881,3029,215,100;INDEL;HRUN=4
NC_045512.2	745	.	C	T	1383	PASS	DP=10372;AF=0.032106;SB=7;DP4=6961,3072,219,114
NC_045512.2	942	.	G	GA	8617	PASS	DP=15803;AF=0.027210;SB=3;DP4=5012,10531,130,300;INDEL;HRUN=4
NC_045512.2	1001	.	G	A	7396	PASS	DP=20938;AF=0.033480;SB=301;DP4=10106,10124,197,504
NC_045512.2	1387	.	C	A	2392	PASS	DP=4296;AF=0.048650;SB=1;DP4=2737,1346,143,66
NC_045512.2	1459	.	TA	T	2078	PASS	DP=4695;AF=0.020660;SB=7;DP4=2183,2416,53,44;INDEL;HRUN=2
NC_045512.2	1514	.	C	T	1921	PASS	DP=4978;AF=0.041382;SB=0;DP4=1733,3035,74,132
NC_045512.2	1842	.	AG	A	662	PASS	DP=212;AF=0.122642;SB=7;DP4=54,133,11,15;INDEL;HRUN=1
NC_045512.2	2014	.	T	C	223	PASS	DP=467;AF=0.036403;SB=2;DP4=291,159,10,7
NC_045512.2	2073	.	G	A	134	PASS	DP=379;AF=0.031662;SB=0;DP4=165,202,5,7
NC_045512.2	2153	.	T	G	107	PASS	DP=368;AF=0.027174;SB=1;DP4=113,244,4,6
NC_045512.2	2231	.	G	T	1808	PASS	DP=3362;AF=0.041047;SB=5;DP4=2412,811,109,29
NC_045512.2	2273	.	GA	G	2165	PASS	DP=4352;AF=0.022518;SB=4;DP4=3174,1104,77,21;INDEL;HRUN=3
NC_045512.2	2424	.	G	T	8425	PASS	DP=6260;AF=0.088818;SB=3;DP4=2807,2890,283,273
NC_045512.2	2612	.	GT	G	477	PASS	DP=754;AF=0.026525;SB=0;DP4=510,227,14,6;INDEL;HRUN=3
NC_045512.2	2803	.	TG	T	480	PASS	DP=685;AF=0.032117;SB=1;DP4=218,446,6,16;INDEL;HRUN=1
NC_045512.2	3037	.	C	T	49314	PASS	DP=5181;AF=0.993631;SB=2;DP4=4,10,1899,3249
NC_045512.2	3041	.	C	T	1524	PASS	DP=5260;AF=0.043916;SB=1;DP4=1810,3199,87,144
NC_045512.2	3045	.	C	T	6156	PASS	DP=5607;AF=0.094168;SB=26;DP4=1879,3192,160,368
NC_045512.2	3080	.	G	T	2547	PASS	DP=7213;AF=0.045751;SB=2;DP4=2186,4688,111,219
NC_045512.2	3395	.	G	C	7807	PASS	DP=16961;AF=0.042332;SB=25;DP4=4924,11302,256,462
NC_045512.2	3431	.	G	C	14179	PASS	DP=16783;AF=0.060180;SB=23;DP4=4561,11202,335,675
NC_045512.2	3563	.	G	C	842	PASS	DP=2088;AF=0.043103;SB=4;DP4=1445,546,61,29
NC_045512.2	3567	.	G	A	49314	PASS	DP=2197;AF=0.998635;SB=0;DP4=0,0,1514,680
NC_045512.2	4016	.	GA	G	361	PASS	DP=694;AF=0.023055;SB=0;DP4=181,497,4,12;INDEL;HRUN=4
NC_045512.2	4105	.	G	A	1476	PASS	DP=5571;AF=0.024053;SB=16;DP4=3606,1828,102,32
NC_045512.2	4201	.	G	T	3017	PASS	DP=13300;AF=0.025263;SB=1;DP4=7934,5017,210,126
NC_045512.2	4239	.	A	G	4554	PASS	DP=12131;AF=0.038249;SB=2;DP4=5890,5765,228,236
NC_045512.2	4475	.	C	T	973	PASS	DP=7785;AF=0.022351;SB=0;DP4=4267,3335,97,77
NC_045512.2	4551	.	C	T	1607	PASS	DP=8788;AF=0.027424;SB=2;DP4=2842,5699,76,165
NC_045512.2	4579	.	TA	T	4429	PASS	DP=8465;AF=0.023981;SB=3;DP4=2769,5496,62,141;INDEL;HRUN=2
NC_045512.2	4778	.	A	G	1385	PASS	DP=2268;AF=0.056437;SB=3;DP4=1393,745,88,40
NC_045512.2	4867	.	T	C	574	PASS	DP=2017;AF=0.037680;SB=3;DP4=600,1339,20,56
NC_045512.2	5131	.	TA	T	1898	PASS	DP=3206;AF=0.026513;SB=4;DP4=1596,1538,39,46;INDEL;HRUN=2
NC_045512.2	5353	.	A	T	1569	PASS	DP=4006;AF=0.035946;SB=1;DP4=2787,1066,106,38
NC_045512.2	5512	.	C	T	700	PASS	DP=5114;AF=0.020923;SB=4;DP4=1535,3469,28,79
NC_045512.2	5521	.	TA	T	3106	PASS	DP=5009;AF=0.027550;SB=1;DP4=1457,3420,38,100;INDEL;HRUN=4
NC_045512.2	5526	.	C	T	1182	PASS	DP=4941;AF=0.027727;SB=2;DP4=1405,3395,44,93
NC_045512.2	5599	.	AT	A	2105	PASS	DP=4035;AF=0.023296;SB=44;DP4=1515,2430,17,77;INDEL;HRUN=3
NC_045512.2	5825	.	AC	A	1841	PASS	DP=2287;AF=0.037167;SB=4;DP4=694,1513,31,54;INDEL;HRUN=1
NC_045512.2	6010	.	ACC	A	2669	PASS	DP=4089;AF=0.029102;SB=0;DP4=2726,1288,81,38;INDEL;HRUN=2
NC_045512.2	6460	.	T	C	941	PASS	DP=3470;AF=0.024784;SB=2;DP4=550,2833,16,70
NC_045512.2	6559	.	TTATG	T	10626	PASS	DP=8071;AF=0.051047;SB=7;DP4=5623,2037,315,97;INDEL;HRUN=2
NC_045512.2	7575	.	A	C	2784	PASS	DP=5590;AF=0.042397;SB=5;DP4=1699,3643,84,153
NC_045512.2	8177	.	CG	C	8735	PASS	DP=11723;AF=0.031903;SB=7;DP4=3216,8139,94,280;INDEL;HRUN=2
NC_045512.2	8834	.	G	T	73	PASS	DP=143;AF=0.041958;SB=3;DP4=54,83,1,5
NC_045512.2	8936	.	G	T	5314	PASS	DP=5487;AF=0.063605;SB=11;DP4=3629,1502,263,86
NC_045512.2	9024	.	C	T	7741	PASS	DP=11494;AF=0.057856;SB=1;DP4=7407,3405,460,205
NC_045512.2	9074	.	A	G	1516	PASS	DP=10588;AF=0.020400;SB=0;DP4=6282,4081,131,85
NC_045512.2	9323	.	G	T	533	PASS	DP=1961;AF=0.032126;SB=1;DP4=1409,487,49,14
NC_045512.2	9333	.	C	T	1621	PASS	DP=1924;AF=0.060291;SB=10;DP4=1372,433,80,36
NC_045512.2	9399	.	CATCTATAGT	C	1363	PASS	DP=2256;AF=0.027482;SB=8;DP4=1130,1064,38,24;INDEL;HRUN=1
NC_045512.2	9510	.	C	T	910	PASS	DP=2512;AF=0.030255;SB=0;DP4=731,1704,23,53
NC_045512.2	9959	.	T	C	893	PASS	DP=2296;AF=0.036150;SB=1;DP4=1449,764,52,31
NC_045512.2	10010	.	CT	C	2017	PASS	DP=3055;AF=0.028478;SB=0;DP4=1440,1545,42,45;INDEL;HRUN=3
NC_045512.2	10280	.	AG	A	6903	PASS	DP=9118;AF=0.032463;SB=5;DP4=4270,4646,132,164;INDEL;HRUN=3
NC_045512.2	10336	.	C	CA	9871	PASS	DP=12952;AF=0.032119;SB=1;DP4=3853,8710,123,293;INDEL;HRUN=2
NC_045512.2	10507	.	C	T	2813	PASS	DP=9480;AF=0.043143;SB=5;DP4=6008,3026,262,147
NC_045512.2	10609	.	TG	T	6945	PASS	DP=10163;AF=0.031782;SB=17;DP4=3687,6342,98,225;INDEL;HRUN=1
NC_045512.2	10887	.	G	T	1656	PASS	DP=1556;AF=0.077121;SB=11;DP4=678,757,67,53
NC_045512.2	11036	.	C	CT	24701	PASS	DP=19342;AF=0.050615;SB=20;DP4=14014,4349,783,196;INDEL;HRUN=4
NC_045512.2	11286	.	TG	T	28891	PASS	DP=46847;AF=0.027942;SB=2;DP4=13289,32292,373,936;INDEL;HRUN=1
NC_045512.2	11293	.	T	C	8842	PASS	DP=46552;AF=0.034972;SB=3;DP4=12884,31918,453,1175
NC_045512.2	11500	.	AG	A	2992	PASS	DP=4137;AF=0.031907;SB=5;DP4=2116,1891,76,56;INDEL;HRUN=2
NC_045512.2	11540	.	GT	G	3163	PASS	DP=5786;AF=0.025752;SB=12;DP4=1749,3926,35,114;INDEL;HRUN=5
NC_045512.2	11954	.	G	T	5958	PASS	DP=20352;AF=0.031889;SB=3;DP4=13699,5991,442,207
NC_045512.2	11955	.	A	G	1881	PASS	DP=20395;AF=0.022358;SB=0;DP4=13825,6085,317,139
NC_045512.2	12040	.	A	T	798	PASS	DP=17330;AF=0.020427;SB=16;DP4=7931,8973,188,166
NC_045512.2	12059	.	G	C	5340	PASS	DP=15001;AF=0.033798;SB=49;DP4=6644,7799,284,223
NC_045512.2	12333	.	CA	C	2859	PASS	DP=5870;AF=0.023169;SB=4;DP4=1617,4125,43,93;INDEL;HRUN=4
NC_045512.2	12373	.	G	T	2956	PASS	DP=5541;AF=0.042231;SB=0;DP4=1483,3823,64,170
NC_045512.2	12578	.	G	T	927	PASS	DP=4741;AF=0.023202;SB=0;DP4=3411,1220,80,30
NC_045512.2	12579	.	A	T	1034	PASS	DP=4619;AF=0.032042;SB=0;DP4=3221,1243,108,40
NC_045512.2	12870	.	C	T	1323	PASS	DP=3259;AF=0.037128;SB=6;DP4=1446,1690,63,58
NC_045512.2	12880	.	C	T	1925	PASS	DP=3130;AF=0.046645;SB=0;DP4=1327,1654,64,82
NC_045512.2	12999	.	GT	G	1472	PASS	DP=2158;AF=0.028730;SB=2;DP4=761,1339,20,42;INDEL;HRUN=3
NC_045512.2	13144	.	TTG	T	12564	PASS	DP=23364;AF=0.023626;SB=6;DP4=15457,7461,386,166;INDEL;HRUN=2
NC_045512.2	13356	.	C	T	4133	PASS	DP=14231;AF=0.027756;SB=10;DP4=2550,11281,59,336
NC_045512.2	13534	.	T	C	71	PASS	DP=245;AF=0.028571;SB=3;DP4=83,155,1,6
NC_045512.2	13571	.	G	T	286	PASS	DP=216;AF=0.087963;SB=5;DP4=61,136,8,11
NC_045512.2	13854	.	T	C	3371	PASS	DP=9777;AF=0.036617;SB=1;DP4=3331,6083,122,236
NC_045512.2	13892	.	G	T	2656	PASS	DP=7783;AF=0.033792;SB=5;DP4=2195,5312,85,178
NC_045512.2	14124	.	TA	T	6053	PASS	DP=10438;AF=0.027400;SB=5;DP4=4011,6281,121,165;INDEL;HRUN=1
NC_045512.2	14204	.	C	T	2617	PASS	DP=10588;AF=0.023801;SB=35;DP4=3118,7213,50,202
NC_045512.2	14325	.	C	T	3735	PASS	DP=11078;AF=0.032677;SB=6;DP4=7730,2968,251,111
NC_045512.2	14408	.	C	T	49314	PASS	DP=10129;AF=0.997433;SB=0;DP4=9,9,5386,4717
NC_045512.2	14414	.	GT	G	7070	PASS	DP=10125;AF=0.030815;SB=16;DP4=5257,4656,145,167;INDEL;HRUN=4
NC_045512.2	14649	.	CA	C	7022	PASS	DP=12708;AF=0.024551;SB=4;DP4=9014,3471,233,79;INDEL;HRUN=2
NC_045512.2	14978	.	G	T	4207	PASS	DP=3757;AF=0.070801;SB=13;DP4=2376,1111,197,69
NC_045512.2	15127	.	TG	T	2428	PASS	DP=2957;AF=0.038214;SB=2;DP4=750,2101,33,80;INDEL;HRUN=1
NC_045512.2	15224	.	A	G	1117	PASS	DP=4975;AF=0.022312;SB=195;DP4=3032,1830,21,90
NC_045512.2	15462	.	TG	T	2709	PASS	DP=5101;AF=0.024897;SB=17;DP4=1554,3450,27,100;INDEL;HRUN=1
NC_045512.2	15569	.	C	T	2237	PASS	DP=11381;AF=0.020648;SB=1;DP4=7990,3149,172,63
NC_045512.2	15573	.	TG	T	6266	PASS	DP=11459;AF=0.024435;SB=1;DP4=8007,3187,203,77;INDEL;HRUN=2
NC_045512.2	15576	.	TA	T	6701	PASS	DP=11534;AF=0.025403;SB=7;DP4=8062,3206,220,73;INDEL;HRUN=2
NC_045512.2	15672	.	G	T	1776	PASS	DP=9320;AF=0.020923;SB=2;DP4=4630,4490,95,100
NC_045512.2	15910	.	G	T	2861	PASS	DP=12795;AF=0.028136;SB=1;DP4=8852,3576,253,107
NC_045512.2	16249	.	T	C	708	PASS	DP=2752;AF=0.029433;SB=6;DP4=1864,801,62,19
NC_045512.2	16354	.	A	G	1002	PASS	DP=2803;AF=0.036390;SB=0;DP4=889,1810,32,70
NC_045512.2	16466	.	C	T	1179	PASS	DP=6088;AF=0.023653;SB=33;DP4=3966,1970,116,28
NC_045512.2	16614	.	T	C	5102	PASS	DP=10741;AF=0.039754;SB=3;DP4=6335,3968,271,156
NC_045512.2	16619	.	A	G	5224	PASS	DP=10572;AF=0.052876;SB=95;DP4=6025,3977,410,149
NC_045512.2	16622	.	G	T	10740	PASS	DP=10397;AF=0.067808;SB=5;DP4=5946,3742,448,257
NC_045512.2	16631	.	T	C	3502	PASS	DP=10453;AF=0.033866;SB=0;DP4=5736,4345,204,150
NC_045512.2	16668	.	AT	A	10586	PASS	DP=11861;AF=0.037349;SB=9;DP4=4961,6623,173,270;INDEL;HRUN=3
NC_045512.2	16907	.	ATTT	A	2775	PASS	DP=2996;AF=0.041389;SB=4;DP4=1976,904,90,34;INDEL;HRUN=4
NC_045512.2	16948	.	C	T	2156	PASS	DP=2588;AF=0.059892;SB=2;DP4=1341,1092,89,66
NC_045512.2	17362	.	A	T	3331	PASS	DP=16434;AF=0.023427;SB=1;DP4=5023,11000,116,269
NC_045512.2	17550	.	C	T	2702	PASS	DP=5309;AF=0.043323;SB=3;DP4=3016,2060,131,99
NC_045512.2	17563	.	C	T	2144	PASS	DP=4649;AF=0.045386;SB=0;DP4=2315,2118,112,99
NC_045512.2	17733	.	C	T	1622	PASS	DP=3158;AF=0.038632;SB=23;DP4=1024,2011,26,96
NC_045512.2	18829	.	C	T	6397	PASS	DP=35968;AF=0.029471;SB=7;DP4=11804,23026,339,721
NC_045512.2	18934	.	A	T	5516	PASS	DP=24262;AF=0.027368;SB=117;DP4=8386,15181,151,513
NC_045512.2	18982	.	A	T	3551	PASS	DP=8100;AF=0.038272;SB=7;DP4=4861,2910,182,128
NC_045512.2	18984	.	GGTT	G	5280	PASS	DP=8137;AF=0.027651;SB=2;DP4=4937,2977,145,80;INDEL;HRUN=2
NC_045512.2	19149	.	T	C	2118	PASS	DP=5244;AF=0.048818;SB=2;DP4=1542,3437,84,172
NC_045512.2	19239	.	AT	A	2180	PASS	DP=4870;AF=0.020123;SB=1;DP4=1632,3212,31,67;INDEL;HRUN=3
NC_045512.2	19344	.	T	C	310	PASS	DP=770;AF=0.035065;SB=3;DP4=521,221,17,10
NC_045512.2	19723	.	G	T	1311	PASS	DP=7218;AF=0.021751;SB=3;DP4=4877,2183,113,44
NC_045512.2	20095	.	C	T	633	PASS	DP=1041;AF=0.051873;SB=1;DP4=265,722,16,38
NC_045512.2	20210	.	G	T	3035	PASS	DP=2001;AF=0.088956;SB=55;DP4=1214,609,148,30
NC_045512.2	20222	.	AAG	A	1354	PASS	DP=1877;AF=0.030368;SB=25;DP4=1305,515,30,27;INDEL;HRUN=2
NC_045512.2	20465	.	A	G	3022	PASS	DP=2594;AF=0.084040;SB=151;DP4=564,1809,110,108
NC_045512.2	20759	.	C	T	7350	PASS	DP=15520;AF=0.040979;SB=2;DP4=3605,11265,148,488
NC_045512.2	20899	.	G	T	4047	PASS	DP=19810;AF=0.024180;SB=9;DP4=12823,6498,335,144
NC_045512.2	20908	.	GT	G	13803	PASS	DP=20612;AF=0.029546;SB=2;DP4=13171,6865,407,202;INDEL;HRUN=4
NC_045512.2	20968	.	GTC	G	12845	PASS	DP=18080;AF=0.030033;SB=0;DP4=9164,8380,286,257;INDEL;HRUN=1
NC_045512.2	21133	.	C	CA	8993	PASS	DP=6902;AF=0.051289;SB=34;DP4=1554,5040,55,299;INDEL;HRUN=4
NC_045512.2	21335	.	C	T	70	PASS	DP=186;AF=0.032258;SB=0;DP4=45,135,1,5
NC_045512.2	21421	.	A	AG	397	PASS	DP=778;AF=0.023136;SB=2;DP4=565,195,15,3;INDEL;HRUN=4
NC_045512.2	21496	.	C	T	447	PASS	DP=1768;AF=0.028846;SB=0;DP4=1464,253,43,8
NC_045512.2	21516	.	CAG	C	2083	PASS	DP=2088;AF=0.040230;SB=1;DP4=1560,444,67,17;INDEL;HRUN=1
NC_045512.2	21650	.	A	C	3105	PASS	DP=3862;AF=0.055412;SB=15;DP4=1256,2389,58,156
NC_045512.2	21746	.	G	T	3236	PASS	DP=21353;AF=0.023650;SB=1;DP4=13800,7023,339,166
NC_045512.2	21838	.	TG	T	642	PASS	DP=14817;AF=0.023419;SB=3;DP4=5344,9220,134,213;INDEL;HRUN=1
NC_045512.2	21840	.	C	T	230	PASS	DP=14923;AF=0.023655;SB=3;DP4=5242,9271,135,218
NC_045512.2	22102	.	AG	A	625	PASS	DP=1264;AF=0.023734;SB=1;DP4=775,459,20,10;INDEL;HRUN=2
NC_045512.2	22227	.	C	T	251	PASS	DP=1058;AF=0.027410;SB=0;DP4=348,679,9,20
NC_045512.2	22617	.	C	T	3188	PASS	DP=14112;AF=0.025652;SB=2;DP4=8807,4932,237,125
NC_045512.2	22690	.	T	C	4565	PASS	DP=13032;AF=0.033610;SB=1;DP4=7159,5418,246,192
NC_045512.2	22702	.	T	A	6470	PASS	DP=13036;AF=0.038892;SB=1;DP4=7029,5475,281,226
NC_045512.2	23157	.	AT	A	5584	PASS	DP=8009;AF=0.029592;SB=9;DP4=6292,1482,202,35;INDEL;HRUN=3
NC_045512.2	23263	.	A	T	3844	PASS	DP=18873;AF=0.031950;SB=3;DP4=12763,5473,414,189
NC_045512.2	23298	.	C	T	4655	PASS	DP=17215;AF=0.031310;SB=6;DP4=9917,6739,306,233
NC_045512.2	23338	.	T	G	7575	PASS	DP=18034;AF=0.039481;SB=25;DP4=9307,7964,343,369
NC_045512.2	23402	.	GA	G	13615	PASS	DP=23157;AF=0.026990;SB=16;DP4=7797,14844,188,437;INDEL;HRUN=1
NC_045512.2	23403	.	A	G	49314	PASS	DP=23336;AF=0.972360;SB=3;DP4=4,4,7763,14928
NC_045512.2	23426	.	G	T	7371	PASS	DP=21687;AF=0.032646;SB=0;DP4=6882,14068,230,478
NC_045512.2	23429	.	G	T	7477	PASS	DP=21584;AF=0.032339;SB=4;DP4=6731,14135,237,461
NC_045512.2	23568	.	G	T	3456	PASS	DP=6431;AF=0.045716;SB=17;DP4=3961,2170,210,84
NC_045512.2	23601	.	C	T	2493	PASS	DP=6112;AF=0.039758;SB=10;DP4=3514,2317,160,83
NC_045512.2	23634	.	C	T	2785	PASS	DP=5102;AF=0.042140;SB=4;DP4=2340,2543,96,119
NC_045512.2	23763	.	C	T	2063	PASS	DP=4673;AF=0.036593;SB=2;DP4=1396,3105,49,122
NC_045512.2	23781	.	TG	T	4144	PASS	DP=3967;AF=0.042601;SB=0;DP4=1183,2642,51,118;INDEL;HRUN=1
NC_045512.2	23855	.	C	T	222	PASS	DP=1143;AF=0.025372;SB=1;DP4=800,313,20,9
NC_045512.2	23948	.	G	T	1050	PASS	DP=1374;AF=0.056041;SB=18;DP4=841,456,39,38
NC_045512.2	24127	.	TA	T	5014	PASS	DP=7989;AF=0.028164;SB=17;DP4=5118,2656,165,60;INDEL;HRUN=2
NC_045512.2	24298	.	A	T	2699	PASS	DP=8559;AF=0.034350;SB=4;DP4=3536,4710,134,160
NC_045512.2	24320	.	C	T	2679	PASS	DP=9656;AF=0.032829;SB=7;DP4=3411,5921,104,213
NC_045512.2	24427	.	T	C	3025	PASS	DP=8398;AF=0.029650;SB=50;DP4=2744,5402,51,198
NC_045512.2	24564	.	T	C	1140	PASS	DP=2578;AF=0.036850;SB=1;DP4=1501,981,55,40
NC_045512.2	24656	.	T	A	694	PASS	DP=3690;AF=0.033604;SB=3;DP4=1180,2378,45,79
NC_045512.2	24834	.	G	C	16744	PASS	DP=52694;AF=0.033476;SB=50;DP4=31284,19583,1177,587
NC_045512.2	24932	.	G	C	16340	PASS	DP=32582;AF=0.047235;SB=21;DP4=6857,24118,387,1152
NC_045512.2	24933	.	G	T	40131	PASS	DP=32649;AF=0.078992;SB=69;DP4=6565,23471,682,1897
NC_045512.2	25030	.	T	G	6019	PASS	DP=15940;AF=0.037767;SB=297;DP4=5925,9395,101,501
NC_045512.2	25516	.	C	G	3093	PASS	DP=19139;AF=0.026020;SB=11;DP4=6175,12445,146,352
NC_045512.2	25522	.	G	T	10821	PASS	DP=19608;AF=0.049521;SB=8;DP4=5980,12627,335,636
NC_045512.2	25552	.	G	T	5220	PASS	DP=18676;AF=0.029235;SB=18;DP4=5593,12520,196,350
NC_045512.2	25555	.	GT	G	8939	PASS	DP=18599;AF=0.022904;SB=0;DP4=5645,12590,132,294;INDEL;HRUN=5
NC_045512.2	25555	.	G	T	4030	PASS	DP=18662;AF=0.022398;SB=1;DP4=5645,12581,126,292
NC_045512.2	25585	.	C	T	2892	PASS	DP=17597;AF=0.020856;SB=4;DP4=5086,12130,100,267
NC_045512.2	25677	.	G	C	423	PASS	DP=635;AF=0.048819;SB=0;DP4=437,164,22,9
NC_045512.2	25771	.	C	T	591	PASS	DP=687;AF=0.065502;SB=6;DP4=395,247,23,22
NC_045512.2	26079	.	C	T	501	PASS	DP=2126;AF=0.034807;SB=5;DP4=1352,696,44,30
NC_045512.2	26491	.	TAG	T	7613	PASS	DP=6257;AF=0.049225;SB=10;DP4=1813,4362,76,232;INDEL;HRUN=1
NC_045512.2	26493	.	GTT	G	10043	PASS	DP=6270;AF=0.063955;SB=7;DP4=1689,4222,102,299;INDEL;HRUN=5
NC_045512.2	26621	.	TC	T	6258	PASS	DP=6215;AF=0.043121;SB=0;DP4=4564,1426,204,64;INDEL;HRUN=1
NC_045512.2	26730	.	G	T	1711	PASS	DP=7032;AF=0.025882;SB=3;DP4=4614,2231,118,64
NC_045512.2	26862	.	C	T	2633	PASS	DP=10604;AF=0.025273;SB=6;DP4=2716,7612,61,207
NC_045512.2	26937	.	G	C	347	PASS	DP=704;AF=0.048295;SB=2;DP4=468,202,22,12
NC_045512.2	27064	.	TGG	T	407	PASS	DP=822;AF=0.023114;SB=0;DP4=258,546,5,14;INDEL;HRUN=3
NC_045512.2	27110	.	CAG	C	457	PASS	DP=723;AF=0.029046;SB=0;DP4=217,510,7,14;INDEL;HRUN=1
NC_045512.2	27679	.	C	CT	211	PASS	DP=154;AF=0.051948;SB=0;DP4=52,94,3,5;INDEL;HRUN=3
NC_045512.2	27697	.	CT	C	175	PASS	DP=182;AF=0.038462;SB=3;DP4=55,120,1,6;INDEL;HRUN=2
NC_045512.2	27811	.	T	C	1806	PASS	DP=3031;AF=0.041241;SB=7;DP4=2494,411,113,12
NC_045512.2	28262	.	G	T	5923	PASS	DP=13387;AF=0.046762;SB=139;DP4=7445,5300,267,359
NC_045512.2	28520	.	CA	C	5545	PASS	DP=6596;AF=0.036689;SB=0;DP4=4203,2154,160,82;INDEL;HRUN=3
NC_045512.2	28542	.	CT	C	5834	PASS	DP=6558;AF=0.040561;SB=2;DP4=4192,2116,172,94;INDEL;HRUN=1
NC_045512.2	28561	.	T	G	118	PASS	DP=4861;AF=0.020366;SB=8;DP4=2410,2338,58,41
NC_045512.2	28748	.	C	T	2270	PASS	DP=5491;AF=0.033327;SB=16;DP4=2037,3258,55,128
NC_045512.2	28881	.	G	A	22044	PASS	DP=744;AF=0.935484;SB=2;DP4=18,29,306,390
NC_045512.2	28882	.	G	A	21367	PASS	DP=740;AF=0.932432;SB=3;DP4=17,29,300,390
NC_045512.2	28883	.	G	C	23086	PASS	DP=751;AF=0.937417;SB=4;DP4=17,30,304,400
NC_045512.2	28898	.	AG	A	459	PASS	DP=1092;AF=0.020147;SB=1;DP4=373,697,9,13;INDEL;HRUN=1
NC_045512.2	29127	.	AT	A	570	PASS	DP=726;AF=0.034435;SB=0;DP4=484,217,18,7;INDEL;HRUN=4
NC_045512.2	29211	.	C	T	790	PASS	DP=722;AF=0.076177;SB=5;DP4=300,367,20,35
NC_045512.2	29584	.	TC	T	4344	PASS	DP=9455;AF=0.021364;SB=68;DP4=4264,4998,56,146;INDEL;HRUN=2
NC_045512.2	29625	.	C	T	6121	PASS	DP=9063;AF=0.055390;SB=288;DP4=4299,4252,125,377
NC_045512.2	29652	.	T	C	1391	PASS	DP=7560;AF=0.021296;SB=26;DP4=3230,4159,90,71
NC_045512.2	29750	.	C	T	7833	PASS	DP=5214;AF=0.092635;SB=3;DP4=1489,3237,144,339
